# Supplementary material for: Unraveling the genetic architecture of congenital vertebral malformation with reference to the developing spine
Source: Nat Commun. 2024 Feb 6;15:1125. doi: 10.1038/s41467-024-45442-5 (PMC10847475; doi:10.1038/s41467-024-45442-5)
Supplement: Supplementary file 4 — Supplementary Data 1 [file 41467_2024_45442_MOESM4_ESM.xlsx]

## Sheet: Sheet1
Supplementary Data 1. 16p11.2 deletion in patients diagnosed with TBX6-associated congenital scoliosis (TACS)
Abbreviations: CNV, copy number variation; CVM, congenital vertebral malformation.
[1] Zhao S, Zhang Y, Chen W, et al. Diagnostic yield and clinical impact of exome sequencing in early-onset scoliosis (EOS). J Med Genet. 2021;58(1):41-47. doi:10.1136/jmedgenet-2019-106823
Patient ID	CNV syndrome	Coordinates (hg19)	Inheritance	Risk haplotype	CVM phenotype	Syndromic phenotype	Same patient reported
SCO1907P0219	16p11.2 deletion syndrome	chr16:29500000-30300000	unknown	T-C-A	T12: segmented hemivertebra at right side; R12: an absent rib at left side; lumbarization of sacrum; scoliosis at right side	renal dysplasia	[1]
SCO2003P0670	16p11.2 deletion syndrome	chr16:29500000-30300000	de novo	T-C-A	C5: segmented hemivertebra at left side; T4: segmentation defect vertebra fued down to the vertebra below; T5: non-segmented hemivertebra with fusion both to the vertebrae above and below at right side; R5: an absent rib at left side; T6: segmentation defect vertebra fused up to the vertebra above; T7: segmentation defect vertebra fued down to the vertebra below; T8: non-segmented hemivertebra wi…	None	[1]
SCO2003P0309	16p11.2 deletion syndrome	chr16:29500000-30300000	de novo	T-C-A	T10: segmented hemivertebra at right side; R10: an absent rib at left side; scoliosis at right side	None	[1]
SCO2003P1266	16p11.2 deletion syndrome	chr16:29500000-30300000	unknown	T-C-A	T11: segmented hemivertebra at left side; R11: an absent rib at right side; scoliosis at left side	None	[1]
SCO1910P0008	16p11.2 deletion syndrome	chr16:29500000-30300000	unknown	T-C-A	L1: hemivertebra at left side; scoliosis at right side	None	None
SCO2003P1797	16p11.2 deletion syndrome	chr16:29500000-30300000	unknown	T-C-A	T10: hemivertebra at left side; scoliosis at left side	None	None
SCO2003P1860	16p11.2 deletion syndrome	chr16:29500000-30300000	unknown	T-C-A	T7, T8 and T9: segmented wedged vertebra at right side; scoliosis at right side	None	[1]
SCO2003P1663	16p11.2 deletion syndrome	chr16:29500000-30300000	unknown	Unkown	L1-L2: segmentation defect; scoliosis at right side	None	None
SCO2003P1181	16p11.2 deletion syndrome	chr16:29500000-30300000	unknown	T-C-A	T12: segmented hemivertebra at right side; R12: an absent rib at left side; scoliosis at right side	None	[1]
SCO2003P0315	16p11.2 deletion syndrome	chr16:29500000-30300000	unknown	T-C-A	T12: segmented hemivertebra at dorsal side; scoliosis at left side; sacrum bidifa occulta	None	[1]
SCO2003P1232	16p11.2 deletion syndrome	chr16:29500000-30300000	unknown	T-C-A	T10: segmented hemivertebra at left side; R10: an absetnt rib at left side; T12: segmented hemivertebra at right side; R12: an absent rib at left side; scoliosis at right side	None	[1]
SCO1911P0014	16p11.2 deletion syndrome	chr16:29500000-30300000	de novo	T-C-A	T8, L1 and L3: segmented butterfly vertebra; T10, T12 and L2: failure of formation; T11: segmented hemivertebra at right side; scoliosis at right side	mental retardation; delayed speech and language development; motor deterioration	[1]
SCO2003P0273	16p11.2 deletion syndrome	chr16:29500000-30300000	unknown	T-C-A	T9: non-segmented wedged vertebra with fusion at right side; T10: non-segmented hemivertebra with fusion at right side; R10: an absent rib at left side; T11: segmented wedged vertebra at right side; lumbarization of sacrum; scoliosis at right side	None	[1]
SCO2003P2421	16p11.2 deletion syndrome	chr16:29500000-30300000	maternal	T-C-A	R3: an absent rib at right side; R4: an absent rib at right side; R5: absent ribs at both side	anemia	None
SCO1909P0060	16p11.2 deletion syndrome	chr16:29500000-30300000	unknown	T-C-A	L3-L4: addition segmented hemivertebra at right side; scoliosis at right side	seizure; motility anomaly; anemia; unequal legs;	None
SCO2003P1188	16p11.2 deletion syndrome	chr16:29500000-30300000	unknown	T-C-A	T11: segmented hemivertebra at left side; R11: an absent rib at right side; scoliosis at left side	None	[1]
SCO2003P1201	16p11.2 deletion syndrome	chr16:29500000-30300000	unknown	T-C-A	R10-R11: a fused and bifid rib with fusion at left side; T11: segmented hemivertebra at left side; R11: an absent rib at right side; T12: segmented wedged vertebra at left side; lamina fissure; hexadactyly; scoliosis at left side; kyphosis	None	[1]
SCO2003P3308	16p11.2 deletion syndrome	chr16:29500000-30300000	maternal	T-C-A	T10: hemivertebra at right side; T12: butterfly vertebra; scoliosis at right side	abnormal renal pelvis morphology	None
SCO2003P0601	16p11.2 deletion syndrome	chr16:29500000-30300000	unknown	T-C-A	T6: segmentation defect vertebra fused up to the vertebra above; T12: segmented hemivertebra at left side; R12: an absent rib at right side; L3: segmented butterfly vertebra; pelvic asymmetry; scoliosis at left side; kyphosis	hyperthyrodism	[1]
SCO1911P0025	16p11.2 deletion syndrome	chr16:29500000-30300000	unknown	T-C-A	T11: wedge vertebra at left side; T12: wedge vertebra at left side; scoliosis at left side	delayed speech and language development	None
SCO1907P0307	16p11.2 deletion syndrome	chr16:29500000-30300000	Paternal	T-C-A	T6: fused lamina; L2: segmented hemivertebra at left side; L5 and S1: bifid spinel; scoliosis at left side	delayed speech and language development	[1]
SCO1908P0101	16p11.2 deletion syndrome	chr16:29500000-30300000	unknown	T-C-A	L1: non-segmented butterfly vertebra; L2: segmentation defect vertebra fused up to the vertebra above; scoliosis at right side; kyphosis	renal dysplasia	[1]
SCO2003P0414	16p11.2 deletion syndrome	chr16:29500000-30300000	de novo	T-C-A	T5 and T6: fused lamina; T7: failure of formation; T8 and T11: segmented hemivertebra at right side: R8: an absent rib at left side; T9 and T10: failure of formation at left side; R11: an absent rib at left side; L1: segmented hemivertebra at left side and lamina fissure; L2 and L3: lamina fissure; scoliosis at right side	mediastinum skewed to the right	[1]
SCO2003P0282	16p11.2 deletion syndrome	chr16:29500000-30300000	unknown	T-C-A	C2: deformation; L4-L5: an additional non-segmented hemivertebra with fusion at right side; scoliosis at right side	maxillary and ethmoidal sinusitis; renal dysplasia	[1]
SCO2003P0613	16p11.2 deletion syndrome	chr16:29500000-30300000	de novo	T-C-A	Chest deformity; T9 and T11: failure of formation; T10: segmented butterfly vertebra at left side; R11: an absent rib at right side; L3, L4 and L5: lamina fissure; scoliosis at left side	hernia	[1]
SCO2003P1633	16p11.2 deletion syndrome	chr16:29500000-30300000	unknown	T-C-A	T12: butterfly vertebra; thoracic scoliosis at right side; lambar scoliosis at left side	crooked teeth；	None
SCO2003P0139	16p11.2 deletion syndrome	chr16:29500000-30300000	Maternal	T-C-A	L1: segmented hemivertebra at left side	None	[1]
SCO2003P0265	16p11.2 deletion syndrome	chr16:29500000-30300000	de novo	T-C-A	T12: segmentation defect vertebra fusion at left side; scoliosis at left side	anemia; thrombocytopenia	[1]
SCO2003P0124	16p11.2 deletion syndrome	chr16:29500000-30300000	unknown	T-C-A	T11: segmented hemivertebra at left side; R11: an absent rib at right side; scoliosis at left side	None	[1]
SCO1908P0120	16p11.2 deletion syndrome	chr16:29500000-30300000	unknown	T-C-A	T10: segmented wedged vertebra at right side; T11: segmented hemivertebra at dorsal side; T12: segmented wedged vertebra at right side; scoliosis at right side; kyphosis	None	[1]
SCO2003P0496	16p11.2 deletion syndrome	chr16:29500000-30300000	de novo	Unkown	T11: butterfly vertebra; lambar scoliosis at right side	seizure; Recurrent fractures	None
SCO2003P0143	16p11.2 deletion syndrome	chr16:29500000-30300000	unknown	T-C-A	R3: bifid rib at left side; T11 and L1: segmented wedged vertebra at dorsal side; T12: segmented hemivertebra at dorsal side; R12: an absent rib at right side; pelvic tilt; scoliosis at right side; kyphosis	pneumonia with decreased FEV1	[1]
SCO2003P0134	16p11.2 deletion syndrome	chr16:29500000-30300000	unknown	T-C-A	T10: segmented hemivertebra at left side; T12: non-segmented hemivertebra with fusion at left side; R12: an absent rib at right side; L1: non-segmented hemivertebra with fusion up to the vertebra above; scoliosis at left sidel kyphosis	None	[1]
SCO2003P1798	16p11.2 deletion syndrome	chr16:29500000-30300000	unknown	C-T-C	R1: fused up to the rib below at right side; R2: fused up to the rib above at right side; T6: hemivertebra at right side; T7: hemivertebra at left side; T11: hemivertebra at right side	None	None
SCO1912P0017	16p11.2 deletion syndrome	chr16:29500000-30300000	unknown	T-C-A	T7-T8: addition segmented hemivertebra at right side; scoliosis at right side	None	None
SCO2003P1854	16p11.2 deletion syndrome	chr16:29500000-30300000	unknown	T-C-A	T11: segmented hemivertebra at right side; R11: an absent rib at left side; scoliosis at right side	None	None
SCO2003P1823	16p11.2 deletion syndrome	chr16:29500000-30300000	unknown	T-C-A	T11: butterfly vertebra; L4: butterfly vertebra; scoliosis at right side	None	None
SCO2003P1295	16p11.2 deletion syndrome	chr16:29500000-30300000	unknown	T-C-A	T4: segmented hemivertebra at left side; R4: an absent rib at right side; T12: segmented hemivertebra at right side; R12: an absent rib at left side; scoliosis at right side	None	[1]
SCO2003P0419	16p11.2 deletion syndrome	chr16:29500000-30300000	unknown	T-C-A	T11: segmented butterfly vertebra; scoliosis at right side; kyphosis	None	[1]
SCO2003P1900	16p11.2 deletion syndrome	chr16:29500000-30300000	Paternal	T-C-A	T9: segmentation defect vertebra fued down to the vertebra below; T10: non-segmented hemivertebra with fusion at left side; T11: segmentation defect vertebra fused up to the vertebra above; scoliosis at left side	renal dysplasia	[1]
SCO2003P0430	16p11.2 deletion syndrome	chr16:29500000-30300000	unknown	T-C-A	L1: segemented butterfly vertebra; scoliosis at left side	None	[1]
SCO2103P0002	16p11.2 deletion syndrome	chr16:29500000-30300000	unknown	T-C-A	T11: hemivertebra at left side; R11: an absent rib at right side; scoliosis at left side; spina bifida	None	None
SCO2003P0260	16p11.2 deletion syndrome	chr16:29500000-30300000	de novo	T-C-A	L3: segmented hemivertebra at right side	hypertelorism; high arched palate; short fifth metacarpel	[1]
SCO2003P1261	16p11.2 deletion syndrome	chr16:29500000-30300000	unknown	T-C-A	T9: hemivertebra at left side; scoliosis at left side	None	None
SCO2003P2708	16p11.2 deletion syndrome	chr16:29500000-30300000	maternal	T-C-A	L3: butterfly vertebra; scoliosis at right side	None	None
SCO2003P1268	16p11.2 deletion syndrome	chr16:29500000-30300000	unknown	T-C-A	T11: hemivertebra at left side; scoliosis at left side	atrial septal defect	None
SCO1909P0008	16p11.2 deletion syndrome	chr16:29500000-30300000	unknown	T-C-A	T7: segmented butterfly vertebra; T9 and T12: segmented hemivertebra at left side; R9 and R12: an absent rib at right side; scoliosis at left side	sinus tachycardia; renal dysplasia	[1]
