# Supplementary material for: Unraveling the genetic architecture of congenital vertebral malformation with reference to the developing spine
Source: Nat Commun. 2024 Feb 6;15:1125. doi: 10.1038/s41467-024-45442-5 (PMC10847475; doi:10.1038/s41467-024-45442-5)
Supplement: Supplementary file 5 — Supplementary Data 2 [file 41467_2024_45442_MOESM5_ESM.xlsx]

## Sheet: Sheet1
Supplementary Data 2. TBX6 variants in patients diagnosed with TBX6-associated congenital scoliosis (TACS)
Abbreviations: CHR, chromosome; POS, position(hg19); REF, reference allele; ALT, alternate allele; RefSeq, RefSeq transcript ID; GENCODE, GENCODE transcript ID; HGVSc, HGVS coding sequence name; HGVSp, HGVS protein sequence name; gnomAD MAF: gnomAD minor allele frequency; NA, not applicable.
[1] Zhao S, Zhang Y, Chen W, et al. Diagnostic yield and clinical impact of exome sequencing in early-onset scoliosis (EOS). J Med Genet. 2021;58(1):41-47. doi:10.1136/jmedgenet-2019-106823
Patient ID	CHR	POS (hg19)	REF	ALT	Variant type	Gene	RefSeq	GENCODE	HGVSc	HGVSp	gnomAD MAF	Inheritance	Haplotype	CVM phenotype	Syndromic phenotype	Same patient reported
SCO2003P1617	16	30097735	TG	-	frameshift variant	TBX6	NM_004608.4	ENST00000395224.7	c.1121_1122del	p.Pro374ArgfsTer112	0	NA	T-C-A	T1: hemivertebra at left side; T2: hemivertebra at left side; T3: butterfly vertebra; T4: hemivertebra at left side; R4: fused up to the rib above at right side; T8: hemivertebra at left side; R8: fused up to the rib below at right side; T9: butterfly vertebra; R9: fused up to the rib above at right side; R12: absent ribs at both sides; L1: hemivertebra at right side; L4-L5: segmentation defect; …	left inguinal hernia; renal dysplasia	None
SCO2003P2226	16	30097884	T	TA	frameshift variant	TBX6	NM_004608.4	ENST00000395224.7	c.1045dupT	p.Tyr349LeufsTer138	0	Paternal	T-C-A	T10: butterfly vertebra; L1-L2: addition segmented hemivertebra at right side; scoliosis at right side;	inguinal hernia	None
SCO2003P1694	16	30100263	C	T	splice region variant	TBX6	NM_004608.4	ENST00000395224.7	c.621+1G>A	NA	0	Maternal	T-C-A	L1-L2: addition segmented hemivertebra at right side; scoliosis at right side	None	[1]
SCO2003P0080	16	30097606	-	A	frameshift variant	TBX6	NM_004608.4	ENST00000395224.7	c.1250dupT	p.Leu419SerfsTer68	0	NA	T-C-A	L2: hemivertebra at left side; R12: absent ribs at boths sides; scoliosis at left side	None	[1]
SCO2012P0016	16	30097612	G	GA	frameshift variant	TBX6	NM_004608.4	ENST00000395224.7	c.1244dupG	p.Phe417LeufsTer70	0	Paternal	T-C-A	L4: segmented butterfly vertebra; L5: segmented butterfly vertebra; scoliosis at left side	None	None
SCO1907P0169	16	30102165	C	CG	frameshift variant	TBX6	NM_004608.4	ENST00000395224.7	c.266dupC	p.Val91GlyfsTer80	0	Paternal	T-C-A	T12: segmented hemivertebra at left side; R12: an absent rib at right side; L5-S1: addition vertebral; scoliosis at right side	None	[1]
SCO2003P0348	16	30100263	C	G	splice donor variant	TBX6	NM_004608.4	ENST00000395224.7	c.621+1G>C	NA	0	Paternal	T-C-A	T11: segmented hemivertebra at left side; R11: an absent rib at left side; scoliosis at left side; kyphosis	None	[1]
SCO2003P2126	16	30097677	CT	C	frameshift variant	TBX6	NM_004608.4	ENST00000395224.7	c.1179del	p.Gly395AlafsTer103	0	Maternal	T-C-A	T7: hemivertebra at right side; T10-T11: segmentation defect; R10: fused up to the rib below at left side; thoracic scoliosis at right side; lambar scoliosis at left side	None	None
SCO2003P0522	16	30097868	CG	C	frameshift variant	TBX6	NM_004608.4	ENST00000395224.7	c.1061del	p.Ala354GlyfsTer144	0	Paternal	T-C-A	L3: hemivertebra; L4: absent pedicle; scoliosis at left side	None	[1]
SCO2003P1242	16	30097660	T	TGGGTACCCGGAGCCCCC	frameshift variant	TBX6	NM_004608.4	ENST00000395224.7	c.1180_1196dup	p.Ala400GlyfsTer104)	0	NA	T-C-A	L5: segmented hemivertebra at right side; spina bifida occulta; scoliosis at left side	None	None
SCO2008P0001	16	30098109	A	C	stop gained	TBX6	NM_004608.4	ENST00000395224.7	c.903T>G	p.Tyr301Ter	0	Maternal	T-C-A	L1-L2: addition segmented hemivertebra at right side; scoliosis at right side;	None	None
SCO2003P0568	16	30100077	G	GC	frameshift variant	TBX6	NM_004608.4	ENST00000395224.7	c.704dupG	p.Met236HisfsTer44	0	NA	T-C-A	T12: segmented hemivertebra at left side; R12: absent rib at left side; spinal bifida	None	[1]
SCO2006P0011	16	30102160	A	AC	frameshift variant	TBX6	NM_004608.4	ENST00000395224.7	c.271dup	p.Val91GlyfsTer80	0	NA	T-C-A	T10: hemivertebra at left side; L5-S1: addition segmented hemivertebra; scoliosis at left side	None	None
SCO2003P0186	16	30097676	CCT	C	frameshift variant	TBX6	NM_004608.4	ENST00000395224.7	c.1179_1180del	p.Gly395LeufsTer91	0	Maternal	T-C-A	T12: segmented hemivertebra at right side; R12: absent rib at left side; scoliosis at right side	None	[1]
SCO2003P0158	16	30097687	C	CG	frameshift variant	TBX6	NM_004608.4	ENST00000395224.7	c.1169dup	p.His391AlafsTer96	0	NA	T-C-A	T8: segmented butterfly vertebra; L2: non-segmented hemivertebra at left side; L3: segmentation defect vertebra fused up to the vertebra above; scoliosis at left side	None	[1]
SCO2101P0029	16	30097756	GC	G	frameshift variant	TBX6	NM_004608.4	ENST00000395224.7	c.1100del	p.Ser367ThrfsTer131	0	NA	T-C-A	T12: hemivertebra at right side; R12: an absent rib at left side; L5-S1: segmentation defect; scoliosis at right side	None	None
SCO2003P1906	16	30097687	C	CG	frameshift variant	TBX6	NM_004608.4	ENST00000395224.7	c.1169dupC	p.His391AlafsTer96	0	Maternal	T-C-A	T12-L1: addition segmented hemivertebra at left side; scoliosis at left side	None	[1]
SCO1906P0035	16	30098168	G	A	stop gained	TBX6	NM_004608.4	ENST00000395224.7	c.844C>T	p.Arg282Ter	8.117e-06	NA	T-C-A	T10-T11: addition segmented hemivertebra at left side; R10: an additional rib at left side; L3: non-segmented hemivertebra at right side; L4: segmentation defect vertebra fused up to the vertebra above; scoliosis at right side	None	[1]
