# Supplementary material for: Unraveling the genetic architecture of congenital vertebral malformation with reference to the developing spine
Source: Nat Commun. 2024 Feb 6;15:1125. doi: 10.1038/s41467-024-45442-5 (PMC10847475; doi:10.1038/s41467-024-45442-5)
Supplement: Supplementary file 6 — Supplementary Data 3 [file 41467_2024_45442_MOESM6_ESM.xlsx]

## Sheet: Sheet1
Supplementary Data 3. Molecular diagnoses in patients with Mendelian disorders associated with vertebral malformation
a Dual molecular diagnoses in the patient who presented mixed phenotypes of two Mendelian disorders
Abbreviations: CHR, chromosome; POS, position(hg19); Het, heterozygous; REF, reference allele; ALT, alternate allele; RefSeq, RefSeq transcript ID; GENCODE, GENCODE transcript ID; gnomAD_AF_exomes: gnomAD exome allele frequency; P, pathogenic; LP, likely pathogenic; NA, not applicable.
[1] Zhao S, Zhang Y, Chen W, et al. Diagnostic yield and clinical impact of exome sequencing in early-onset scoliosis (EOS). J Med Genet. 2021;58(1):41-47. doi:10.1136/jmedgenet-2019-106823
[2] Zhao S, Zhang Y, Hallgrimsdottir S, et al. Expanding the mutation and phenotype spectrum of MYH3-associated skeletal disorders. NPJ Genom Med. 2022;7(1):11. Published 2022 Feb 15. doi:10.1038/s41525-021-00273-x
Patient ID	CHR	POS (hg19)	REF	ALT	Zygosity	Variant type	Gene	RefSeq	GENCODE	cDNA change	Protein change	gnomAD_AF_exomes	Clinvar clinical significance	Same patient reported	OMIM ID	OMIM disease	Inheritance mode	Inheritance	Variant pathogenicity	Vertebral malformation	Syndromic phenotype
SCO2108P0073	chr1	27875023	C	A	Het	stop gained	AHDC1	NM_001029882.3	ENST00000374011.6	c.3604G>T	p.Glu1202Ter	0	NA	None	615829	Xia-Gibbs syndrome	Autosomal dominant	de novo	P	C2-C4: segmentation defects; T2-T3: segmentation defect; T4-T5: segmentation defect; T8-T10: segmentation defects; scoliosis at right side	micrognathia; webbed neck; short neck; abnormality of eye movement; tooth malposition; hypotonia; limited elbow extension; camptodactyly of toe; drooling; decreased Achilles refle; camptodactyly of finger; bradyphrenia; both side Babinski sign postive
SCO1906P0082	chr15	85383052	G	A	Het	stop gained	ALPK3	NM_020778.4	ENST00000258888.5	c.1148G>A	p.Trp383Ter	3.979e-06	NA	None	618052	Cardiomyopathy, familial hypertrophic 27	Autosomal recessive	unkown	LP	C6-C7: segmentation defect; T3-T8: segmentation defects; syringomyelia; scoliosis at right side	hypertrophic cardiomyopathy; cubitus valgus; mallet finger; hammertoe; hallux valgus
SCO1906P0082	chr15	85410555	CTG	C	Het	frameshift variant	ALPK3	NM_020778.4	ENST00000258888.5	c.5338_5339del	p.Trp1780GlufsTer4	0	NA	None	618052	Cardiomyopathy, familial hypertrophic 27	Autosomal recessive	unkown	LP	-	-
SCO1910P0005	chr15	85400424	C	T	Het	stop gained	ALPK3	NM_020778.4	ENST00000258888.6	c.3061C>T	p.Arg1021Ter	7.974e-06	NA	None	618052	Cardiomyopathy, familial hypertrophic 27	Autosomal recessive	unkown	LP	T6-T10: segmentation defects and failure of formation; syringomyelia; scoliosis at right side	hypertrophic cardiomyopathy; hyperpigmentation of skin; low hairline; downslanted palpebral fissures; cryptotia; webbed neck; short neck; pectus carinatum; single transverse palmar crease
SCO1910P0005	chr15	85405970	C	T	Het	stop gained	ALPK3	NM_020778.4	ENST00000258888.6	c.4840C>T	p.Arg1614Ter	3.978e-06	NA	None	618052	Cardiomyopathy, familial hypertrophic 27	Autosomal recessive	unkown	LP	-	-
SCO2003P0393	chr16	89337278	G	A	Het	missense variant	ANKRD11	NM_013275.5	ENST00000301030.4	c.7753C>T	p.Arg2585Cys	0	NA	None	148050	KBG syndrome	Autosomal dominant	de novo	LP	T1-T8: segmentation defects; T2-T5, T8-T10: failure of formation; T7-T8: non-segmented hemivertebra with fusion up to the vertebrae at left side; dilatation of central canal of spinal cord; scoliosis at left side	cafe-au-lait spot; atypical scarring of skin
SCO1908P0142	chr1	1168352	C	T	Het	missense variant	B3GALT6	NM_080605.3	ENST00000379198.5	c.694C>T	p.Arg232Cys	1.188e-05	Pathogenic	[1]	271640	Spondyloepimetaphyseal dysplasia with joint laxity, type 1, with or without fractures	Autosomal recessive	maternal	P	T1-T12: segmentation defect; scoliosis at left side; kyphosis	mitral insufficiency; mitral valve prolapse; renal cysts
SCO1908P0142	chr1	1168168	GCGCGCCC	-	Het	frameshift variant	B3GALT6	NM_080605.3	ENST00000379198.5	c.513_520delCGCCCGCG	p.Glu174AlafsTer266	3.542e-05	NA	[1]	271640	Spondyloepimetaphyseal dysplasia with joint laxity, type 1, with or without fractures	Autosomal recessive	paternal	P	-	-
SCO2003P1881	chr1	1168163	G	A	Het	missense variant	B3GALT6	NM_080605.3	ENST00000379198.5	c.505G>A	p.Glu169Lys	1.057e-05	NA	None	615349	Spondyloepimetaphyseal dysplasia with joint laxity, type 1, with or without fractures	Autosomal recessive	maternal	LP	T3-T10: failure of formation; scoliosis at right side	None
SCO2003P1881	chr1	1168240	-	T	Het	frameshift variant	B3GALT6	NM_080605.3	ENST00000379198.5	c.582_583insT	p.Gly195TrpfsTer248	0	NA	None	615349	Spondyloepimetaphyseal dysplasia with joint laxity, type 1, with or without fractures	Autosomal recessive	paternal	LP	-	-
SCO2003P1855	chr20	6759310	CA	C	Het	frameshift variant	BMP2	NM_001200.2	ENST00000378827.4	c.766del	p.Ser256AlafsTer5	0	NA	[1]	617877	Short stature facial dysmorphism and skeletal anomalies with or without cardiac anomalies	Autosomal dominant	unkown	P	T5-T10: segmentation defects and failure of formation; scoliosis at right side	chest deformity; atrial septal defect; abnormality of refraction; high myopia
PCT2007P0019a	chr17	29554288	TC	T	Het	frameshift variant	NF1	NM_001042492.2	ENST00000358273.4	c.2307del	p.Thr770LeufsTer21	0	NA	None	162200	Neurofibromatosis type 1	Autosomal dominant	unkown	P	T6: segmented wedged vertebra at right side; scoliosis at left side	cafe-au-lait spots; blue sclerae; Increased size of nasopharyngeal adenoids
PCT2007P0019a	chr17	48269337	T	C	Het	splice region variant	COL1A1	NM_000088.3	ENST00000225964.5	c.2028+4A>G	-	0	NA	None	166200	Osteogenesis imperfecta type I	Autosomal dominant	unkown	P	-	-
SCO2003P0473	chr12	48372112	G	A	Het	missense variant	COL2A1	NM_001844.4	ENST00000380518.3	c.2965C>T	p.Arg989Cys	0	Pathogenic	None	616583	Spondyloepiphyseal dysplasia, Stanescu type	Autosomal dominant	maternal	P	Spondyloepiphyseal dysplasia; scoliosis at right side	short stature; pectus carinatum; aplasia/Hypoplasia of the capital femoral epiphysis; amblyopia; inguinal hernia
SCO2003P2667	chr12	48372112	G	A	Het	missense variant	COL2A1	NM_001844.4	ENST00000380518.3	c.2965C>T	p.Arg989Cys	0	Pathogenic	None	616583	Spondyloepiphyseal dysplasia, Stanescu type	Autosomal dominant	de novo	P	T7: segmented hemivertebrae at right side; R1, R7 and R10: ribs absent at both sides; R2, R5, R9, R11 and R12: an absent rib at left side; scoliosis at left side	None
SCO2003P0194	chrX	48382180	C	CT	Het	frameshift variant	EBP	NM_006579.2	ENST00000495186.1	c.23dup	p.Leu8PhefsTer17	0	NA	[1]	302960	Chondrodysplasia punctata	X-linked dominant	unkown	P	T11 and T12: segmented wedged vertebra at left side; scoliosis at left side; kyphosis	None
SCO2003P1972a	chr1	151397434	CAT	C	Het	frameshift variant	POGZ	NM_015100.3	ENST00000271715.2	c.1180_1181del	p.Met394ValfsTer9	0	NA	[1]	616364	White-Sutton syndrome	Autosomal dominant	de novo	P	T10-L4: segmentation defects; scoliosis at right side	intellectual disability; short philtrum; abnormality of the pinna; downslanted palpebral fissures; delayed speech and language development; congenital hip dislocation; mitral valve prolapse; pes planus; abnormality of toe; sandal gap; genu valgum; flexion contracture of toe; joint hypermobility
SCO2003P1972a	chr15	48787348	C	T	Het	stop gained	FBN1	NM_000138.4	ENST00000316623.5	c.2649G>A	p.Trp883Ter	0	Pathogenic	[1]	154700	Marfan syndrome	Autosomal dominant	unkown	P	-	-
SCO2003P0492	chr4	1806119	G	A	Het	missense variant	FGFR3	NM_000142.5	ENST00000440486.8	c.1138G>A	p.Gly380Arg	0	Pathogenic	[1]	100800	Achondroplasia	Autosomal dominant	unkown	P	L1-L3: failure of formation; scoliosis at right side; kyphosis	dwarfism; renal cysts; gallbladder polyps; hydrocephalus; macrocephaly; depressed nasal ridge; unsteady gait
SCO2003P3305	chr4	1806119	G	A	Het	missense variant	FGFR3	NM_000142.5	ENST00000440486.8	c.1138G>A	p.Gly380Arg	0	Pathogenic	[1]	100800	Achondroplasia	Autosomal dominant	unkown	P	T12: hemivertebra at dorsal side; spina bifida; sacral segmentation defect; kyphosis	chest deformity; hydrocephalus; high forehead; nephrolithiasis; brachydactyly; motor delay; gait disturbance; joint laxity; skeletal dysplasia; genu valgum; severe short stature; deviation of finger; clinodactyly of the 5th finger; abnormality of bone mineral density; depressed nasal bridge; metaphyseal chondrodysplasia; limb undergrowth; clinodactyly of the 4th finger
SCO2005P0023	chr4	1806119	G	A	Het	missense variant	FGFR3	NM_000142.5	ENST00000440486.8	c.1138G>A	p.Gly380Arg	0	Pathogenic	None	100800	Achondroplasia	Autosomal dominant	unkown	P	L3: hemivertebra at dorsal side; kyphosis	chest deformity; short stature
SCO2003P1191	chrX	153588592	C	T	Het	missense variant	FLNA	NM_001110556.1	ENST00000369850.3	c.3571G>A	p.Ala1191Thr	0	NA	[1]	311300	Otopalatodigital syndrome type I	X-linked dominant	de novo	P	L2: segmented wedged vertebra at left side; scoliosis at left side; kyphosis	cafe-au-lait spots; developmental dysplasia of the left hip; tibia valga
SCO2003P0582	chr3	57994454	G	T	Het	stop gained	FLNB	NM_001457.3	ENST00000295956.9	c.163G>T	p.Glu55Ter	0	NA	[1]	603381	Spondylocarpotarsal synostosis syndrome	Autosomal recessive	paternal	P	T1: block vertebra fused down to the vertebra below; T2 and T3: failure of formation; T4-T10: block vertebra; scoliosis at right side	None
SCO2003P0582	chr3	58120499	G	A	Het	splice region variant	FLNB	NM_001457.3	ENST00000295956.9	c.4671G>A	p.Thr1557=	7.961e-06	NA	[1]	603381	Spondylocarpotarsal synostosis syndrome	Autosomal recessive	maternal	P	-	-
SCO2003P1224	chr3	58080612	GGACACCATCAGCGCC	-	Het	frameshift variant	FLNB	NM_001457.3	ENST00000295956.9	c.839_854delACACCATCAGCGCCGG	p.Asp280GlyfsTer5	0	NA	[1]	603381	Spondylocarpotarsal synostosis syndrome	Autosomal recessive	unkown	P	C3-C5: segmentation defects; T5-T11: segmentation defects; scoliosis at right side; lordosis	mitral valve prolapse; hypoventilatio
SCO2003P1224	chr3	58140646	C	T	Het	stop gained	FLNB	NM_001457.3	ENST00000295956.9	c.6763C>T	p.Gln2255Ter	0	NA	[1]	603381	Spondylocarpotarsal synostosis syndrome	Autosomal recessive	unkown	P	-	-
SCO1911P0043	chr6	143092596	G	A	Het	stop gained	HIVEP2	NM_006734.3	ENST00000367603.2	c.3280C>T	p.Gln1094Ter	0	NA	None	616977	Mental retardation autosomal dominant 43	Autosomal dominant	de novo	P	T2-T3 and L2-L3: addition segmented hemivertebra at left side; scoliosis at left side	abnormality of the dentition; delayed speech and language development; anal atresia; chronic diarrhea
SCO2003P1939	chr20	10621806	AGCGAT	A	Het	frameshift variant	JAG1	NM_000214.2	ENST00000254958.5	c.2998_3002del	p.Ile1000LeufsTer10	0	NA	[1]	118450	Alagille syndrome 1	Autosomal dominant	paternal	LP	T3, T5-T7 and T10: segmented butterfly vertebra	motor deterioration; patent foramen ovale; hypoplasia affecting the eye; inguinal hernia
SCO2008P0045	chr11	118376878	CA	C	Het	frameshift variant	KMT2A	NM_001197104.1	ENST00000534358.1	c.10272del	p.Ala3425ArgfsTer16	0	NA	None	605130	Wiedemann-Steiner syndrome	Autosomal dominant	de novo	P	C3-C4: segmentation defect; scoliosis at left side	abnormality of the dentition; hypertelorism; apnea; delayed gross motor development
SCO1907P0195	chr17	10550556	C	T	Het	missense variant	MYH3	NM_002470.3	ENST00000583535.1	c.841G>A	p.Glu281Lys	0	NA	[2]	178110	Contractures, pterygia, and spondylocarpostarsal fusion syndrome 1A	Autosomal dominant	de novo	P	C1-C6 and T6-T7: segmentation defects; scoliosis at left side; R2-R6 and R8-R9: intercostal cohesion; kyphosis	cleft palate; hernia of the abdominal wall; high scapula; arthrogryposis multiplex congenita
SCO2003P0269	chr17	10547678	T	G	Het	missense variant	MYH3	NM_002470.3	ENST00000583535.1	c.1400A>C	p.Glu467Ala	0	NA	[2]	178110	Contractures, pterygia, and spondylocarpostarsal fusion syndrome 1A	Autosomal dominant	de novo	P	T3-T5: segmentation defects; T7-T9: segmentation defects; L5: missing vertebra; scoliosis at right side	Distal arthrogryposis
SCO2003P1499	chr14	23896019	G	A	Het	missense variant	MYH7	NM_000257.2	ENST00000355349.3	c.2011C>T	p.Arg671Cys	0	NA	[1]	192600	Cardiomyopathy hypertrophic 1	Autosomal dominant	de novo	P	C4-C5: Segmentation defects and fused lamina	cardiac hypertrophy; short neck
SCO2003P3342	chr14	23885010	C	G	Het	missense variant	MYH7	NM_000257.2	ENST00000355349.3	c.4985G>C	p.Arg1662Pro	0	Pathogenic	None	160500	Laing distal myopathy	Autosomal dominant	de novo	P	C2-C5: segmentation defects; scoliosis at right side	myogenic cervical ankylosis; sternocleidomastoid amyotrophy; restricted neck movement
SCO2003P2953	chr1	120502014	C	A	Het	splice donor variant	NOTCH2	NM_024408.3	ENST00000256646.2	c.2026+1G>T	-	0	NA	None	102500	Hajdu-Cheney syndrome	Autosomal dominant	unkown	P	L1-L2: segmentation defect; L2: hemivertebrae at left side; scoliosis at left side	renal cyst; sacral canal cyst
SCO1906P0031	chr12	112926270	C	T	Het	missense variant	PTPN11	NM_002834.3	ENST00000351677.2	c.1403C>T	p.Thr468Met	3.98e-06	Pathogenic	None	151100	LEOPARD syndrome 1	Autosomal dominant	unkown	P	Sacroiliac joint dysplasia; scoliosis at right side	right renal agenesis
SCO2003P0314	chr16	89628800	G	A	Het	splice donor variant	RPL13	NM_033251.2	ENST00000393099.3	c.477+1G>A	-	0	NA	None	618728	Spondyloepimetaphyseal dysplasia Isidor-Toutain type	Autosomal dominant	unkown	P	T8, T9 segmented wedged vertebra at right side; L1, L2 segmented wedged vertebra at left side; diastomatomyelia; thoracic segment: scoliosis at right side; lumbar segment: scoliosis at left side	None
SCO2003P0650	chr6	45405777	G	A	Het	missense variant	RUNX2	NM_001024630.3	ENST00000371438.1	c.674G>A	p.Arg225Gln	0	Pathogenic	[1]	119600	Cleidocranial dysplasia	Autosomal dominant	unkown	P	T7: segmented wedged vertebra at right side; R5-R9: intercostal cohesion; scoliosis at right side	hypoplasia of clavicles; persistent open anterior fontanelle; abnormality of the anterior fontanelle; high palate; clavicle absent at right side; clavicle partial absent at left side; hypertelorism; brachycephaly; delayed eruption of teeth
SCO2003P1864	chr6	45399691	CT	C	Het	frameshift variant	RUNX2	NM_001024630.3	ENST00000371438.1	c.516del	p.Ala173LeufsTer3	0	NA	[1]	119600	Cleidocranial dysplasia	Autosomal dominant	de novo	P	T6-T10: failure formation; R12: thin ribs at both sides; scoliosis at right side	bilateral abnormalities of the clavicles; midclavicular aplasia; renal aplasia
SCO2003P0433	chr19	38991539	G	A	Het	missense variant	RYR1	NM_000540.2	ENST00000359596.3	c.7523G>A	p.Arg2508His	0	Likely_pathogenic	None	117000	Central core disease	Autosomal dominant	unkown	P	T9-L1: segmentation defects; scoliosis at right side; R11: ribs absent at both sides; lordosis	malignant hyperthermia; congenital bilateral ptosis; bilateral lagophthalmos
SCO2003P1214	chr19	39075698	T	C	Het	missense variant	RYR1	NM_000540.2	ENST00000359596.3	c.14761TT>AC	p.Phe4921Thr	0	Pathogenic	[1]	117000	Central core disease	Autosomal dominant	de novo	P	T4-T5, T12-L2: segmentation defects; scoliosis at left side	hyperpigmentation of skin; frequent pulmonary infection;arthrogryposis multiplex congenita; motor delay; gait disturbance; failure to thrive
SCO2003P0060	chr17	70117750	T	C	Het	missense variant	SOX9	NM_000346.3	ENST00000245479.2	c.218T>C	p.Ile73Thr	0	NA	None	114290	Campomelic dysplasia	Autosomal dominant	de novo	LP	T5 and T6 segmented wedged vertebra at right side; scoliosis at right side; kyphosis	short stature
SCO2003P1898	chr17	70119824	G	T	Het	missense variant	SOX9	NM_000346.3	ENST00000245479.2	c.826G>T	p.Gly276Cys	0	NA	None	114290	Campomelic dysplasia	Autosomal dominant	de novo	LP	T3-T7, T9-T11: segmentation defects; T3-T7: lamina fusion; T11 segmented wedged vertebra at left side; proximal thoracic segment: scoliosis at right side; thoracic segment: scoliosis at left side	short stature
SCO2003P1195	chr12	110230500	C	T	Het	missense variant	TRPV4	NM_021625.5	ENST00000261740.7	c.1781G>A	p.Arg594His	0	Pathogenic	[1]	184252	Spondylometaphyseal dysplasia, Kozlowski type	Autosomal dominant	unkown	P	C1-L5: flattened vertebrae; scoliosis at left side; kyphosis	elbow extension restricted; developmental dysplasia of the hip; coxa vara; osteogenesis imperfecta of the upper femora; dwarfism; intermittent claudicatio
SCO2003P3347	chr12	110230500	C	T	Het	missense variant	TRPV4	NM_021625.5	ENST00000261740.7	c.1781G>A	p.Arg594His	0	Pathogenic	[1]	184252	Spondylometaphyseal dysplasia, Kozlowski type	Autosomal dominant	paternal	P	T1-T9 and L2-S1: failure of formation; T10-L1: segmentation defects and failure of formation; scoliosis at left side; kyphosis	genu valgum; pes varus; macrocephaly; mandibular prognathia; abnormality of the nose; short neck; broad-based gait; abnormal cartilage morphology; Clinodactyly; Babinski sign postive
