# Supplementary material for: Unraveling the genetic architecture of congenital vertebral malformation with reference to the developing spine
Source: Nat Commun. 2024 Feb 6;15:1125. doi: 10.1038/s41467-024-45442-5 (PMC10847475; doi:10.1038/s41467-024-45442-5)
Supplement: Supplementary file 7 — Supplementary Data 4 [file 41467_2024_45442_MOESM7_ESM.xlsx]

## Sheet: Sheet1
Supplementary Data 4. Pathogenic genomic deletions in CVM patients with syndromic phenotypes
Abbreviations: CNV, copy number variation; CVM, congenital vertebral malformation; NA, not applicable.
Patient ID	CNV syndrome	Coordinates (hg19)	CNV size (bp)	CNV type	Disease gene	Inheritance	CVM phenotype	Syndromic phenotype
SCO2003P0595	Sotos syndrome	chr5:176516499-176759313	242814	deletion	NSD1	unknown	T6-T9: wedge vertebrae; T11-T12: segmentation defects between; left 3rd-4th ribs fusion	Hydrocephalus, Patent ductus arteriosus, Atrial septal defect
SCO2003P0602	DiGeorge syndrome	chr22:18698500-21594266	2895766	deletion	NA	unknown	T2-T3 & T5-T6 & T7-T8: segmentation defects; T2 & T6 &T7: wedge vertebrae	Mental retardation, Restrictive ventilatory defect
SCO2003P0347	21q deletion syndrome	chr21:39915001-48110000	8194999	deletion	NA	unknown	T10: hemivertebra	Hiatus hernia, Hypoplasia of the scapulae
SCO2011P0012	9p deletion syndrome	chr9:116815-10341136	10224321	deletion	NA	unknown	C2-C4: segmentation defects	Delayed fine motor development, Cleft palate, Short neck, Pectus excavatum, Camptodactyly,Patent ductus arteriosus
