# Supplementary material for: Unraveling the genetic architecture of congenital vertebral malformation with reference to the developing spine
Source: Nat Commun. 2024 Feb 6;15:1125. doi: 10.1038/s41467-024-45442-5 (PMC10847475; doi:10.1038/s41467-024-45442-5)
Supplement: Supplementary file 8 — Supplementary Data 5 [file 41467_2024_45442_MOESM8_ESM.xlsx]

## Sheet: Sheet1
Supplementary Data 5. Muscular phenotypes in patients with pathogenic variants in muscular disorder associated genes
Patient ID	Disease gene	Inheritance mode	OMIM disease	Vertebral malformation	Muscular phenotypes
SCO1907P0195	MYH3	autosomal dominant	Contractures, pterygia, and spondylocarpostarsal fusion syndrome 1A	C1-C6 and T6-T7: segmentation defects; scoliosis at left side; kyphosis	distal arthrogryposis
SCO2003P0269	MYH3	autosomal dominant	Contractures, pterygia, and spondylocarpostarsal fusion syndrome 1A	T3-T5: segmentation defects; T7-T9: segmentation defects; L5: missing vertebra; scoliosis at right side	distal arthrogryposis
SCO2003P1499	MYH7	autosomal dominant	Cardiomyopathy hypertrophic 1	C4-C5: Segmentation defects and fused lamina	cardiomyopathy
SCO2003P3342	MYH7	autosomal dominant	Laing distal myopathy	C2-C5: segmentation defects; scoliosis at right side	contracture of the neck muscle
SCO2003P0433	RYR1	autosomal dominant	Central core disease	T9-L1: segmentation defects; scoliosis at right side; lordosis	muscle weakness, ptosis
SCO2003P1214	RYR1	autosomal dominant	Central core disease	T4-T5, T12-L2: segmentation defects; scoliosis at left side	muscle weakness
SCO1906P0082	ALPK3	autosomal recessive	Cardiomyopathy, familial hypertrophic 27	C1-C2 and C6-C7: segmentation defect; T3-T8: segmentation defects; scoliosis at right side	hypertrophic cardiomyopathy
SCO1910P0005	ALPK3	autosomal recessive	Cardiomyopathy, familial hypertrophic 27	C1-C2, C4-C5, T4-T5, T7-T10 and T12-L1: segmentation defect; scoliosis at right side	hypertrophic cardiomyopathy
