# Supplementary material for: Unraveling the genetic architecture of congenital vertebral malformation with reference to the developing spine
Source: Nat Commun. 2024 Feb 6;15:1125. doi: 10.1038/s41467-024-45442-5 (PMC10847475; doi:10.1038/s41467-024-45442-5)
Supplement: Supplementary file 9 — Supplementary Data 6 [file 41467_2024_45442_MOESM9_ESM.xlsx]

## Sheet: Sheet1
Supplementary Data 6. Gene-based burden analysis of ultra-rare variants in 744 molecularly undiagnosed patients against 3740 in-house controls
Abbreviations: OR, odds ratio; CI, confidence interval; FDR, false discovery rate.
Gene symbol	Case count (N = 744)	Case weighted count	Control count (N = 3740)	Control weighted count	OR (95%CI)	P value	FDR
Gene_ITPR2	26	12	37	16.1	3.83 (1.83-8.01)	1.47e-06	0.00880383
Gene_TPO	12	6.4	12	4.7	6.72 (2.15-21)	1.21e-05	0.0274233
Gene_TBX6	12	5.4	11	4.1	6.48 (1.91-22)	1.37e-05	0.0274233
Gene_H6PD	11	7.6	26	8	4.83 (1.84-12.7)	2.25e-05	0.0337516
Gene_SEC24B	9	4.3	15	3.7	5.77 (1.55-21.4)	2.85e-05	0.0342736
Gene_RUSC2	6	1.6	11	1.1	6.61 (0.843-51.7)	0.00012	0.115255
Gene_CAPN2	11	8.3	21	10.3	4.13 (1.69-10.1)	0.000138	0.115255
Gene_EP300	21	6.3	49	10.2	3.21 (1.22-8.42)	0.000169	0.115255
Gene_ANG	7	3.4	8	2.5	6.56 (1.45-29.6)	0.000173	0.115255
Gene_PPP1R3D	7	3.8	5	2	8.68 (1.82-41.3)	0.000224	0.116939
Gene_PIK3C2G	12	9.7	19	12.7	3.92 (1.72-8.91)	0.000245	0.116939
Gene_LIMS2	7	3.7	6	2.3	7.57 (1.67-34.4)	0.000246	0.116939
Gene_ZYX	5	3.1	8	1.6	8.65 (1.57-47.5)	0.000253	0.116939
Gene_CDC45	6	4.5	12	3.7	6.01 (1.64-22.1)	0.000299	0.12812
Gene_HOXA6	11	4.9	10	5.4	4.62 (1.43-14.9)	0.00041	0.164277
Gene_FOXN4	8	3.7	14	3	6.05 (1.46-25.1)	0.00052	0.184806
Gene_SETX	20	6.5	47	10.3	3.28 (1.26-8.51)	0.000523	0.184806
Gene_SMARCAD1	7	2.6	8	2	6.25 (1.18-33.1)	0.000573	0.191338
Gene_ORAI3	4	3.3	8	2	7.67 (1.55-37.9)	0.000609	0.192547
Gene_GDAP2	5	3.6	7	2.3	7.39 (1.61-33.8)	0.000662	0.198946
Gene_STX16	6	2.3	7	1.7	6.41 (1.09-37.5)	0.000787	0.219627
Gene_KCNK15	8	4.6	12	4.2	5.48 (1.56-19.2)	0.000804	0.219627
Gene_TRPC7	11	6.6	18	7.8	4.33 (1.58-11.8)	0.000905	0.230306
Gene_EMR1	10	4.3	13	3.9	5.51 (1.51-20.1)	0.00092	0.230306
Gene_CDH9	5	3.6	10	2.8	6.27 (1.47-26.8)	0.000989	0.23766
Gene_CHD7	11	4.6	39	7	3.43 (1.11-10.6)	0.00117268	0.268365
Gene_NR1H4	8	3.6	8	3	5.91 (1.42-24.7)	0.00124522	0.268365
Gene_ECHDC3	5	2.7	7	1.7	7.33 (1.31-40.9)	0.00125071	0.268365
Gene_LDHD	8	4.8	26	6.6	3.77 (1.22-11.6)	0.00135114	0.272534
Gene_EDEM3	8	2.6	11	2.9	4.59 (0.984-21.5)	0.00142812	0.272534
Gene_CA12	5	3.2	6	1.9	7.78 (1.53-39.5)	0.00144305	0.272534
Gene_NCAPH2	6	2.8	9	2	6.65 (1.28-34.5)	0.00149101	0.272534
Gene_MACF1	30	8.6	82	18.9	2.37 (1.08-5.23)	0.00155428	0.272534
Gene_CAND1	5	1.3	8	1	6.04 (0.691-52.8)	0.00155683	0.272534
Gene_WDR66	9	6.3	24	8.2	3.95 (1.44-10.8)	0.00158767	0.272534
Gene_NTN1	5	2.3	13	2.5	4.7 (0.92-24)	0.0016498	0.275332
Gene_STARD3	10	4.1	21	5.3	4 (1.17-13.6)	0.00171045	0.277738
Gene_TTC19	5	3.4	5	2.4	6.78 (1.48-31.1)	0.00181218	0.281587
Gene_ASB4	8	3.3	11	3	5.47 (1.28-23.4)	0.0018279	0.281587
Gene_CRISPLD2	7	4.6	13	5.1	4.6 (1.38-15.3)	0.00200289	0.285207
Gene_ARG1	7	2.4	6	2	5.84 (1.07-31.8)	0.0020276	0.285207
Gene_QSOX2	5	2.9	9	2.3	6.12 (1.26-29.8)	0.00204561	0.285207
Gene_SLC7A9	7	4.5	12	4.7	4.85 (1.42-16.6)	0.00208012	0.285207
Gene_PNPLA2	6	4.1	8	3.9	5.28 (1.42-19.5)	0.00208875	0.285207
Gene_KIAA1244	11	2.5	24	3.6	3.69 (0.83-16.4)	0.00216975	0.286223
Gene_AC074212.3	4	2.4	9	1.5	7.31 (1.2-44.3)	0.00226213	0.286223
Gene_ZNF397	6	4.5	10	4.2	5.37 (1.52-19)	0.00228302	0.286223
Gene_NEUROD4	4	2.6	7	1.8	6.79 (1.23-37.5)	0.00228675	0.286223
Gene_NKX2-5	4	1.4	9	1.1	5.98 (0.728-49)	0.00252164	0.309182
Gene_DDB1	5	2.2	13	2.1	5.23 (0.951-28.8)	0.00263819	0.317003
Gene_SERPINB2	7	3.3	14	3.4	4.91 (1.19-20.2)	0.00275295	0.320346
Gene_CAPN9	7	5.9	13	7.4	4.09 (1.44-11.6)	0.00277266	0.320346
Gene_STX16-NPEPL1	6	2.3	8	2.2	5.22 (0.98-27.8)	0.00289799	0.32851
Gene_ACSM5	6	3.6	10	3.6	5.04 (1.28-19.9)	0.00300527	0.330828
Gene_DRC1	5	3.1	8	2.5	6.05 (1.3-28.1)	0.00310133	0.330828
Gene_R3HCC1L	5	4	6	3.3	5.98 (1.52-23.5)	0.00332203	0.330828
Gene_XIRP1	5	4.3	13	4.2	5.16 (1.44-18.4)	0.00344838	0.330828
Gene_SLC26A9	8	5	17	7	3.7 (1.23-11.2)	0.00349025	0.330828
Gene_GON4L	5	2.7	9	2.1	6.2 (1.21-31.9)	0.0035218	0.330828
Gene_ZNFX1	13	4.9	34	8.2	3.13 (1.07-9.19)	0.0035324	0.330828
Gene_TRMT11	5	3.6	9	3.6	5.04 (1.28-19.9)	0.00358537	0.330828
Gene_THOC6	6	3.5	12	3.7	4.8 (1.22-18.9)	0.00359007	0.330828
Gene_SNTG2	3	2.5	11	1.9	6.3 (1.15-34.4)	0.00363051	0.330828
Gene_UBA7	5	3.2	14	3	5.33 (1.23-23)	0.00365039	0.330828
Gene_PDZD8	9	3.5	31	5.9	3.15 (0.901-11)	0.00367408	0.330828
Gene_WDR20	6	2.3	11	2.1	5.42 (1-29.4)	0.00371556	0.330828
Gene_NOP56	5	3.1	8	3.1	5.04 (1.17-21.8)	0.00375665	0.330828
Gene_ERCC6L2	5	3.6	15	3.9	4.7 (1.22-18.1)	0.00376802	0.330828
Gene_HAND2	4	1.8	8	1.6	5.51 (0.848-35.9)	0.00379949	0.330828
Gene_PHKA1	8	6.7	20	9.8	3.53 (1.36-9.19)	0.00420404	0.354619
Gene_AKAP12	3	2.8	9	2.7	5.2 (1.11-24.2)	0.00425681	0.354619
Gene_GPAA1	9	5.7	22	8.6	3.44 (1.24-9.58)	0.0043061	0.354619
Gene_ESR2	7	5.2	13	6.9	3.89 (1.3-11.6)	0.00435342	0.354619
Gene_GPR161	7	2.7	9	2.5	5.38 (1.11-26)	0.00444591	0.354619
Gene_ANKRD13C	5	1.5	6	1.2	5.92 (0.765-45.8)	0.00444854	0.354619
Gene_VEGFA	5	3.9	8	3.5	5.55 (1.43-21.5)	0.00454524	0.354619
Gene_HYAL3	6	2.1	6	1.6	6.24 (1.01-38.5)	0.00459753	0.354619
Gene_TNK2	13	7.5	33	13.4	2.91 (1.22-6.97)	0.00460394	0.354619
Gene_TOPBP1	7	3.1	11	3.4	4.65 (1.11-19.5)	0.00472135	0.358572
Gene_CLN5	5	3.9	9	4.1	4.83 (1.3-17.9)	0.00477463	0.358572
Gene_ACCSL	8	4.8	9	5.5	4.46 (1.38-14.4)	0.0048635	0.360737
Gene_FAM98B	4	2.9	10	2.7	5.36 (1.16-24.7)	0.00506779	0.364173
Gene_YARS2	7	3.1	7	2.7	5.67 (1.26-25.6)	0.00511526	0.364173
Gene_ATP8B3	12	6.8	31	12	2.95 (1.18-7.38)	0.00513752	0.364173
Gene_CTSA	6	3.1	7	2.8	5.5 (1.23-24.5)	0.00519518	0.364173
Gene_SH3D19	6	4.1	14	5	4.22 (1.22-14.6)	0.00521291	0.364173
Gene_C1QL4	4	2.2	9	1.5	6.8 (1.09-42.4)	0.00538539	0.371898
Gene_SH3PXD2B	4	1.9	9	1.5	6.04 (0.924-39.5)	0.00556146	0.373479
Gene_TRMT13	5	2.7	7	2.4	5.56 (1.13-27.3)	0.00559875	0.373479
Gene_CATSPER1	5	2.2	12	2.2	5.04 (0.93-27.3)	0.0056158	0.373479
Gene_FGFR4	10	6.8	21	11.4	3.1 (1.23-7.82)	0.00565694	0.373479
Gene_MCM3AP	10	5.9	29	9.3	3.3 (1.21-8.96)	0.00574566	0.375214
Gene_PTPN21	14	6.5	37	12.1	2.81 (1.11-7.09)	0.00601553	0.384552
Gene_DZANK1	5	4	11	4.8	4.28 (1.22-15.1)	0.00603674	0.384552
Gene_RBPJL	4	3.1	11	2.9	5.34 (1.21-23.6)	0.00608068	0.384552
Gene_BARX2	4	2.5	7	2.3	5.4 (1.06-27.6)	0.00615901	0.385448
Gene_PDCD6IP	6	1.6	15	1.9	4.4 (0.69-28.1)	0.00633382	0.389809
Gene_BTBD11	7	3	20	4.4	3.6 (0.911-14.2)	0.00635845	0.389809
Gene_TACC1	4	1.7	10	1.2	6.51 (0.879-48.3)	0.00647741	0.393091
Gene_RP11-426L16.10	5	1.8	6	1.2	6.81 (0.937-49.5)	0.00655657	0.393916
Gene_BSN	7	2.2	26	3.2	3.67 (0.764-17.7)	0.00673542	0.393968
Gene_CHD5	13	4.7	27	7.9	3.12 (1.04-9.35)	0.00675077	0.393968
Gene_ABCB9	8	5.1	18	7.4	3.58 (1.21-10.6)	0.00680853	0.393968
Gene_SLC25A25	5	2.4	8	2.6	4.71 (0.948-23.4)	0.00681973	0.393968
Gene_TSHZ3	9	2.2	13	2.7	4.25 (0.839-21.5)	0.00720045	0.408071
Gene_TBC1D13	4	2.6	11	2.5	5.21 (1.06-25.5)	0.00726564	0.408071
Gene_PEPD	7	4.5	14	6.3	3.71 (1.17-11.8)	0.00726764	0.408071
Gene_RASSF7	4	1.7	11	1.3	6.15 (0.857-44.2)	0.00744147	0.413963
Gene_PARK2	7	5	20	7.8	3.34 (1.14-9.85)	0.00765211	0.418714
Gene_HELZ2	35	12.5	103	33.6	1.93 (1.01-3.68)	0.00774634	0.418714
Gene_GABRR2	5	2.3	7	1.8	6.13 (1.07-35.1)	0.00789583	0.418714
Gene_NTRK1	5	3.4	12	4.2	4.18 (1.09-16.1)	0.00791172	0.418714
Gene_CHML	10	5.8	20	9.1	3.31 (1.21-9.08)	0.00797036	0.418714
Gene_RABGAP1	6	1	8	1	5.03 (0.522-48.4)	0.00803229	0.418714
Gene_PPFIA3	5	1.5	6	1.4	5.3 (0.726-38.6)	0.00805135	0.418714
Gene_DCTN1	12	3.7	26	6.3	3.11 (0.92-10.5)	0.00814073	0.418714
Gene_CERS1	6	2.4	7	2.4	5.04 (0.987-25.7)	0.00815673	0.418714
Gene_KCTD3	4	2.2	9	2.1	5.23 (0.951-28.8)	0.00823833	0.418714
Gene_MYLK3	9	3.1	7	2.9	5.34 (1.21-23.6)	0.00829349	0.418714
Gene_GNAT3	6	3.3	8	3.8	4.46 (1.12-17.7)	0.00836399	0.418754
Gene_C9orf3	8	3.9	15	5	4.04 (1.15-14.2)	0.00863446	0.428723
Gene_GSS	5	4.5	8	5.6	4.14 (1.26-13.5)	0.0088387	0.435266
Gene_YTHDC2	6	2	10	1.9	5.24 (0.891-30.9)	0.00914539	0.446708
Gene_FER	5	3.4	18	4.5	3.93 (1.04-14.8)	0.00925087	0.448216
Gene_SOD3	4	2.4	6	2.4	5.04 (0.987-25.7)	0.00940123	0.451188
Gene_PKP1	6	2.1	12	2.4	4.51 (0.845-24.1)	0.00946241	0.451188
Gene_C7	7	4.4	14	6.1	3.75 (1.16-12.1)	0.00967513	0.457699
Gene_SLC5A8	9	4.2	14	6	3.65 (1.11-12)	0.010048	0.470381
Gene_HHLA1	8	4.6	12	6	3.96 (1.24-12.7)	0.0100998	0.470381
Gene_IMPDH1	4	3.4	8	3.9	4.47 (1.14-17.5)	0.0102932	0.474926
Gene_MAP3K7	4	1.4	9	1.5	4.78 (0.655-34.9)	0.0103555	0.474926
Gene_ATG4C	10	6.3	16	10	3.27 (1.24-8.62)	0.0107365	0.488669
Gene_SALL1	5	2	14	2.2	4.66 (0.833-26.1)	0.0109619	0.492951
Gene_SND1	5	2	11	2.1	4.84 (0.852-27.5)	0.0109947	0.492951
Gene_PXDN	10	3.5	17	5.5	3.36 (0.946-11.9)	0.0117357	0.519058
Gene_KIAA0930	4	1.8	8	2	4.63 (0.771-27.8)	0.0117497	0.519058
Gene_UNC79	15	3.1	33	6	2.79 (0.768-10.1)	0.0119492	0.523715
Gene_TTF1	4	3.3	8	3.3	5.04 (1.21-20.9)	0.0120295	0.523715
Gene_FARP1	10	4.5	26	8.5	2.8 (0.936-8.38)	0.0125271	0.536433
Gene_HYDIN	19	8.4	50	17.5	2.5 (1.12-5.6)	0.0126227	0.536433
Gene_SYBU	4	2.4	6	1.9	6.09 (1.1-33.7)	0.0126522	0.536433
Gene_SEC14L1	5	2.6	14	3.1	4.34 (0.948-19.8)	0.0126838	0.536433
Gene_CNGB1	10	6.2	22	11.3	2.87 (1.11-7.43)	0.0127681	0.536433
Gene_DNER	7	3.3	13	4.5	3.83 (1.01-14.6)	0.012943	0.537753
Gene_CUL4A	5	2.7	8	3	4.61 (1.01-21)	0.0129785	0.537753
Gene_SLC45A3	6	3.3	7	3.9	4.35 (1.1-17.2)	0.0131461	0.540967
Gene_FAM13C	5	2.3	8	2.5	4.7 (0.92-24)	0.0132436	0.54127
Gene_COL24A1	16	10.5	41	23.9	2.28 (1.12-4.67)	0.0134018	0.544037
Gene_ASB10	4	2.6	9	2.9	4.59 (0.984-21.5)	0.0136617	0.550864
Gene_ABCA6	11	7.4	42	15.1	2.56 (1.08-6.05)	0.0137665	0.55139
Gene_SPATA17	4	4	9	4.5	4.54 (1.27-16.3)	0.0140507	0.559048
Gene_EXD1	6	3.9	11	5.3	3.83 (1.11-13.2)	0.0142819	0.560493
Gene_SNX14	5	2.5	11	3.1	4.2 (0.905-19.5)	0.0143285	0.560493
Gene_MYH2	11	6.1	21	10.8	2.95 (1.13-7.73)	0.0143863	0.560493
Gene_C9orf114	4	2.8	10	3.3	4.38 (0.999-19.2)	0.0144602	0.560493
Gene_TTC16	9	5.9	17	10	3.08 (1.15-8.25)	0.0151599	0.583846
Gene_KLC4	9	3.9	21	6.6	3.12 (0.949-10.3)	0.015346	0.584541
Gene_MCTP2	12	6.9	31	13.8	2.61 (1.07-6.37)	0.0153725	0.584541
Gene_NFASC	4	1.6	7	1.7	4.8 (0.724-31.9)	0.0163192	0.609684
Gene_COL12A1	16	6.4	54	16	2.11 (0.865-5.15)	0.0165501	0.609684
Gene_NMD3	5	3.4	9	4.1	4.27 (1.11-16.5)	0.0168448	0.609684
Gene_PRPF4B	6	2.5	11	3.3	3.98 (0.873-18.1)	0.0168775	0.609684
Gene_DONSON	6	1.9	12	2.2	4.47 (0.785-25.5)	0.016974	0.609684
Gene_ABCD4	1	0.1	35	20.8	0.141 (0.0108-1.83)	0.0173283	0.609684
Gene_EPB41	7	4	17	6.5	3.24 (0.989-10.6)	0.0173344	0.609684
Gene_CHSY1	7	1.8	6	1.9	4.82 (0.789-29.5)	0.0173606	0.609684
Gene_FZD9	6	4	13	5.8	3.6 (1.07-12.1)	0.0173862	0.609684
Gene_INTS10	7	2.6	13	3.4	4 (0.899-17.8)	0.0174502	0.609684
Gene_TRAPPC9	10	5.4	31	10.1	2.81 (1.02-7.71)	0.0174933	0.609684
Gene_MXRA5	3	2.3	19	2.9	4.15 (0.851-20.2)	0.0175153	0.609684
Gene_PKHD1L1	33	17.6	123	50.1	1.82 (1.06-3.12)	0.0179051	0.609684
Gene_KMT2E	15	4	41	8.7	2.47 (0.796-7.63)	0.0181214	0.609684
Gene_PDGFRA	6	2.1	14	2.8	3.97 (0.779-20.2)	0.0182927	0.609684
Gene_NXPE3	5	2	10	2.4	4.34 (0.798-23.6)	0.0183685	0.609684
Gene_CDHR4	5	3.6	11	4.6	4.05 (1.1-14.9)	0.0184419	0.609684
Gene_KATNAL2	8	4.6	16	9.9	2.47 (0.855-7.15)	0.018592	0.609684
Gene_SELO	10	3.6	20	6.1	3.13 (0.911-10.8)	0.0185984	0.609684
Gene_XRCC3	6	3.2	10	4.4	3.81 (0.984-14.7)	0.0186275	0.609684
Gene_CAPN14	13	6.2	38	12.9	2.52 (0.995-6.4)	0.018716	0.609684
Gene_POP1	5	2.7	13	3.6	3.93 (0.909-17)	0.0187518	0.609684
Gene_MIB1	8	5.7	27	10.5	2.85 (1.06-7.64)	0.0189277	0.609684
Gene_ADCY9	13	5	23	8	3.27 (1.11-9.57)	0.0190607	0.609684
Gene_WDR35	8	4.5	21	7.8	3.04 (0.999-9.24)	0.0191016	0.609684
Gene_CORO6	5	4.5	18	7.1	3.32 (1.07-10.3)	0.0191321	0.609684
Gene_KIF15	5	3.8	14	5.5	3.61 (1.04-12.5)	0.0195444	0.609684
Gene_JAK2	9	3.9	19	7	2.96 (0.909-9.62)	0.0196121	0.609684
Gene_KCTD18	7	3.8	14	5.9	3.39 (0.995-11.5)	0.0196356	0.609684
Gene_LRRC40	4	3.8	16	5.6	3.55 (1.03-12.2)	0.0196599	0.609684
Gene_SORCS3	3	1.6	10	1.6	5.03 (0.742-34.1)	0.019668	0.609684
Gene_CDH11	5	2.2	10	2.8	4.12 (0.823-20.6)	0.0196804	0.609684
Gene_PBX4	5	1.8	4	1.9	4.82 (0.789-29.5)	0.0197296	0.609684
Gene_JUP	9	3.9	22	7.2	2.88 (0.89-9.32)	0.0198489	0.609684
Gene_GPX2	5	2.5	8	2.7	4.72 (0.976-22.9)	0.019916	0.609684
Gene_MPDZ	7	1.7	85	33.6	0.322 (0.0822-1.26)	0.0199598	0.609684
Gene_CLDN9	8	3.2	18	5.1	3.33 (0.893-12.4)	0.019975	0.609684
Gene_DHX35	4	2.8	18	4.2	3.54 (0.864-14.5)	0.0200761	0.609684
Gene_EIF4G2	5	2.9	11	3.8	3.98 (0.959-16.6)	0.0201457	0.609684
Gene_ADAMTSL1	14	6.8	39	14.9	2.39 (0.989-5.8)	0.020159	0.609684
Gene_HRC	4	3	8	3.4	4.52 (1.07-19.2)	0.0201944	0.609684
Gene_MMAB	4	2.8	10	3.7	3.96 (0.934-16.8)	0.020373	0.611999
Gene_ATP2B1	5	2.6	9	3.1	4.34 (0.948-19.8)	0.0204954	0.612613
Gene_FAM189B	6	3.1	12	3.8	4.22 (1.04-17.2)	0.0206804	0.615084
Gene_TFIP11	6	1.7	13	2.3	3.95 (0.675-23.2)	0.0209841	0.621042
Gene_TMEM8A	7	4	29	6.9	3.07 (0.948-9.92)	0.0210892	0.621091
Gene_FLYWCH1	5	1.6	6	1.4	5.56 (0.78-39.7)	0.0213893	0.624326
Gene_HOXB13	6	3.9	12	5.9	3.47 (1.03-11.7)	0.0214068	0.624326
Gene_GIT1	7	1.9	9	2.6	3.9 (0.721-21.1)	0.021754	0.627851
Gene_EPHB2	5	2.7	19	4.2	3.43 (0.827-14.2)	0.0217639	0.627851
Gene_GPD2	6	4.4	14	6.9	3.34 (1.06-10.5)	0.0218412	0.627851
Gene_AFMID	6	4.4	10	6.3	3.64 (1.14-11.6)	0.0222501	0.635799
Gene_TLN1	9	2.8	21	5	3.02 (0.77-11.9)	0.0223293	0.635799
Gene_STK32A	3	2.3	9	2.4	4.86 (0.939-25.2)	0.0224589	0.636472
Gene_SIKE1	5	3.4	8	4.1	4.27 (1.11-16.5)	0.0225949	0.63732
Gene_PCDHGA7	10	3.8	23	6.9	2.93 (0.89-9.64)	0.0231644	0.650329
Gene_ZNF510	3	3	10	3.4	4.52 (1.07-19.2)	0.0237804	0.661594
Gene_EGF	8	4.5	17	7.7	3.08 (1.01-9.38)	0.0237858	0.661594
Gene_HAS1	6	2.4	11	2.9	4.3 (0.895-20.6)	0.0240911	0.665456
Gene_INPP5K	4	2.9	15	4.5	3.43 (0.862-13.6)	0.0242055	0.665456
Gene_PDE6A	10	5.8	29	13.7	2.24 (0.873-5.74)	0.024257	0.665456
Gene_KREMEN1	5	3.3	14	4.8	3.61 (0.965-13.5)	0.0249004	0.680002
Gene_KRT36	6	2.8	14	3.6	4.06 (0.95-17.3)	0.0250976	0.682286
Gene_NFRKB	5	2.2	24	3.4	3.49 (0.737-16.5)	0.0253092	0.68494
Gene_SLC6A19	10	6.6	22	13.5	2.56 (1.03-6.34)	0.0259903	0.700218
Gene_PPP2R1B	5	2.7	9	3.1	4.48 (0.991-20.2)	0.0261735	0.702005
Gene_HGSNAT	7	3.5	12	5.7	3.25 (0.923-11.5)	0.026298	0.70221
Gene_DCTN2	4	0.8	6	0.8	5.03 (0.442-57.3)	0.0265135	0.704832
Gene_SLC11A1	4	3.1	10	4.3	3.78 (0.962-14.9)	0.0268435	0.707433
Gene_PTPRZ1	9	2.3	17	4	3.13 (0.703-14)	0.0268469	0.707433
Gene_SNX32	11	4.8	23	9.8	2.6 (0.908-7.42)	0.0270073	0.708554
Gene_AXIN1	7	1.9	10	2.4	4.17 (0.752-23.1)	0.0272464	0.711717
Gene_BRD8	2	2	11	2.1	4.84 (0.852-27.5)	0.0273902	0.712378
Gene_HAUS3	3	2.8	10	3.5	4.16 (0.966-17.9)	0.0278838	0.71246
Gene_PLIN2	3	1.8	9	2.1	4.45 (0.754-26.3)	0.0278947	0.71246
Gene_FBXW8	4	2.4	10	2.9	4.3 (0.895-20.6)	0.0280719	0.71246
Gene_SPHKAP	5	2.7	15	3.5	4.03 (0.925-17.6)	0.0282086	0.71246
Gene_FAM65B	7	1.7	10	2.1	4.26 (0.706-25.7)	0.0282257	0.71246
Gene_HHATL	5	3.1	15	5.4	3.07 (0.827-11.4)	0.0282328	0.71246
Gene_SPTLC1	5	3.1	8	4.3	3.78 (0.962-14.9)	0.0283309	0.71246
Gene_COL20A1	13	7.5	37	16.8	2.34 (1.01-5.42)	0.0283479	0.71246
Gene_MOK	7	3.5	14	5.5	3.36 (0.946-11.9)	0.0284607	0.71246
Gene_SYNM	13	5.6	46	12.4	2.39 (0.908-6.27)	0.0291317	0.72007
Gene_B3GNT4	6	3.9	12	5.8	3.52 (1.04-11.9)	0.0291745	0.72007
Gene_GCN1L1	11	2.5	16	4.6	2.96 (0.71-12.4)	0.0293093	0.72007
Gene_PEX10	4	3.4	8	4.6	3.85 (1.03-14.4)	0.0294341	0.72007
Gene_LIPE	10	4.2	21	7.3	3.04 (0.965-9.57)	0.0294494	0.72007
Gene_SLC2A13	5	1.8	8	2.1	4.45 (0.754-26.3)	0.0294838	0.72007
Gene_CLGN	6	3.3	7	4.4	3.91 (1.02-15)	0.0297527	0.723696
Gene_KDM5B	7	3.5	27	6.4	2.92 (0.85-10)	0.0299206	0.723974
Gene_RNASEL	4	2.6	16	3.5	3.9 (0.884-17.2)	0.0302776	0.723974
Gene_FOXB2	6	3.1	15	4.8	3.42 (0.895-13.1)	0.030405	0.723974
Gene_MLYCD	2	0.2	32	18	0.189 (0.0174-2.06)	0.0304448	0.723974
Gene_ZFYVE9	4	1.3	9	1.3	5.03 (0.636-39.8)	0.0304704	0.723974
Gene_RAB34	5	3.1	7	4.4	3.7 (0.948-14.5)	0.0308493	0.723974
Gene_SFTPC	4	1.9	8	2.4	4.17 (0.752-23.1)	0.0309828	0.723974
Gene_NGDN	4	2.6	12	3	4.46 (0.966-20.6)	0.0313433	0.723974
Gene_HMBS	4	2.6	9	3.8	3.63 (0.841-15.7)	0.0313899	0.723974
Gene_TMEM239	4	3.1	10	3.7	4.32 (1.05-17.7)	0.0314507	0.723974
Gene_RNASEH2B	3	1.8	8	2	4.63 (0.771-27.8)	0.0315074	0.723974
Gene_ASPH	3	1.6	10	1.8	4.59 (0.707-29.9)	0.031561	0.723974
Gene_SIGLEC1	14	6.1	41	14.5	2.22 (0.886-5.57)	0.0316351	0.723974
Gene_FAM129A	6	4.4	13	7.4	3.13 (1.01-9.68)	0.0317955	0.723974
Gene_TBC1D2	7	3.2	12	4.7	3.59 (0.943-13.6)	0.0318135	0.723974
Gene_MAP3K19	7	5.2	25	9.8	2.79 (1-7.79)	0.0318509	0.723974
Gene_IDUA	2	0.4	35	20	0.22 (0.0266-1.81)	0.0319248	0.723974
Gene_CNNM1	6	1.9	11	2.9	3.55 (0.679-18.6)	0.032053	0.723974
Gene_DNAI2	4	2.8	14	3.8	3.87 (0.919-16.3)	0.0320537	0.723974
Gene_DLGAP1	5	1.5	11	2.3	3.59 (0.584-22.1)	0.0326392	0.734437
Gene_SLFN11	4	3.1	12	4.2	3.86 (0.976-15.3)	0.0328067	0.735451
Gene_FOXA2	5	1.2	10	1.4	4.5 (0.568-35.7)	0.03295	0.735919
Gene_MTMR4	4	1.6	10	2.2	3.91 (0.644-23.8)	0.0331599	0.737864
Gene_DDX27	4	1.9	14	2.6	3.9 (0.721-21.1)	0.0334582	0.741755
Gene_CTC-435M10.3	7	4.4	18	8.4	2.78 (0.919-8.39)	0.0339392	0.749651
Gene_GPR153	4	1.9	13	2.6	3.9 (0.721-21.1)	0.0342933	0.754698
Gene_NLRP1	7	2.7	15	4.8	3.04 (0.757-12.2)	0.0344876	0.756204
Gene_WBSCR17	5	1.4	8	1.6	4.55 (0.639-32.4)	0.0346405	0.756794
Gene_AKAP9	9	4.2	25	7.5	2.96 (0.946-9.28)	0.034851	0.758634
Gene_KCNA7	7	3.3	9	5.3	3.3 (0.903-12.1)	0.0353285	0.762451
Gene_TEX14	12	8.1	36	18.7	2.26 (1.01-5.08)	0.0354414	0.762451
Gene_SLC25A37	3	2.5	11	3.4	3.87 (0.858-17.5)	0.0355192	0.762451
Gene_ACTN1	3	1.4	10	1.8	4.16 (0.607-28.4)	0.0357476	0.762451
Gene_ARFGEF1	8	2	12	3.1	3.5 (0.695-17.6)	0.0358544	0.762451
Gene_DTNB	7	4.2	14	7.3	3.04 (0.965-9.57)	0.0358779	0.762451
Gene_PARP4	7	4	16	8.1	2.64 (0.841-8.27)	0.0359147	0.762451
Gene_CLCC1	5	3.6	13	5.3	3.56 (1-12.7)	0.0360469	0.762564
Gene_DARS	6	3.2	15	5.3	3.21 (0.87-11.9)	0.0361871	0.762843
Gene_FOXC2	5	2	14	2.9	3.7 (0.722-19)	0.036376	0.764144
Gene_MTAP	4	1.6	8	2.2	3.91 (0.644-23.8)	0.0367357	0.767226
Gene_VIM	7	2.6	10	4.4	3.19 (0.767-13.2)	0.0367781	0.767226
Gene_DBX1	3	2.1	9	2.4	4.51 (0.845-24.1)	0.0371052	0.768313
Gene_BAG5	6	2.2	11	3.6	3.32 (0.712-15.4)	0.0373092	0.768313
Gene_MAML3	4	1.3	14	2.2	3.35 (0.508-22.1)	0.0373782	0.768313
Gene_COG4	0	0	35	12.1	0.199 (0.0118-3.36)	0.037468	0.768313
Gene_SRC	6	2	8	2.7	3.93 (0.751-20.6)	0.0374696	0.768313
Gene_PAK4	5	1.3	10	2	3.62 (0.532-24.6)	0.037722	0.76837
Gene_NOTCH1	9	2.1	77	29.7	0.43 (0.121-1.53)	0.0378585	0.76837
Gene_NAV2	3	0.3	39	11.5	0.334 (0.0347-3.22)	0.0379063	0.76837
Gene_MOXD1	4	3.6	11	5.5	3.44 (0.979-12.1)	0.037989	0.76837
Gene_ATP13A2	1	0.1	30	13	0.223 (0.0167-2.96)	0.038463	0.76837
Gene_HMGXB3	4	1.9	11	2.5	4.03 (0.736-22)	0.0385518	0.76837
Gene_MIA3	3	2.1	9	2.2	4.85 (0.882-26.7)	0.0385702	0.76837
Gene_THSD7B	9	3.5	20	6.3	2.96 (0.86-10.2)	0.0387252	0.76837
Gene_ZGLP1	4	1.3	12	1.4	4.77 (0.62-36.7)	0.0387877	0.76837
Gene_KIAA1191	4	1.7	8	2.1	4.26 (0.706-25.7)	0.0388508	0.76837
Gene_RFC1	5	1.6	9	2.1	4.06 (0.658-25.1)	0.0388792	0.76837
Gene_TSPAN2	5	2.7	8	3.8	3.75 (0.88-16)	0.0394776	0.772996
Gene_EPHX1	2	2	10	3.3	3.31 (0.67-16.4)	0.0396484	0.772996
Gene_NDUFV1	6	3.7	12	7.2	2.75 (0.835-9.05)	0.039676	0.772996
Gene_KDM3B	5	1.3	12	2	3.62 (0.532-24.6)	0.039756	0.772996
Gene_PLOD2	4	1.9	7	2.6	3.9 (0.721-21.1)	0.0397566	0.772996
Gene_CLIP3	4	2.4	11	3.5	3.65 (0.804-16.6)	0.0400789	0.776749
Gene_TRIM37	7	2.5	11	3.5	3.78 (0.844-16.9)	0.0403712	0.779897
Gene_ROM1	5	2.3	16	3.5	3.52 (0.764-16.3)	0.0408845	0.787282
Gene_LRP4	15	8.1	52	20.7	2.05 (0.924-4.54)	0.0410298	0.787557
Gene_PRPSAP1	4	2.7	9	3.9	3.66 (0.866-15.5)	0.0422165	0.80603
Gene_CABP4	4	2.6	12	3.7	3.72 (0.855-16.2)	0.042429	0.80603
Gene_RHOT2	12	6	34	13.7	2.31 (0.91-5.86)	0.0425346	0.80603
Gene_COQ2	5	3.9	15	6.7	3.08 (0.939-10.1)	0.0425583	0.80603
Gene_OLFML2B	5	2.5	10	3.6	3.69 (0.83-16.4)	0.0428886	0.80603
Gene_HOXC6	3	2.6	9	3.7	3.72 (0.855-16.2)	0.0429167	0.80603
Gene_CRAMP1L	4	1.7	12	2.1	4.26 (0.706-25.7)	0.0429313	0.80603
Gene_NACAD	3	2.1	8	2.3	4.68 (0.863-25.3)	0.0431396	0.806657
Gene_MYRIP	3	1.6	8	1.8	4.59 (0.707-29.9)	0.0432333	0.806657
Gene_CACNA1S	14	8.8	46	22.7	2.03 (0.943-4.35)	0.0435433	0.809925
Gene_C2orf73	4	3.6	15	5.6	3.39 (0.967-11.9)	0.0437614	0.810015
Gene_NEK1	8	3.6	17	6.4	2.99 (0.88-10.2)	0.0438177	0.810015
Gene_TMEM62	6	3.6	14	6	3.18 (0.921-11)	0.0443457	0.81726
Gene_FAM208B	6	3.3	21	5.8	3.04 (0.849-10.9)	0.0448082	0.823259
Gene_EFHB	4	2.6	10	4.6	3.06 (0.744-12.6)	0.0451437	0.826677
Gene_DPP6	4	1.7	11	2.3	3.95 (0.675-23.2)	0.0453013	0.826677
Gene_SEMA6A	0	0	31	5.5	0.418 (0.0233-7.49)	0.0454172	0.826677
Gene_KIAA1875	1	0.1	30	19.2	0.152 (0.0117-1.99)	0.046128	0.826677
Gene_TRMU	7	4.5	16	8.5	2.8 (0.936-8.38)	0.0462151	0.826677
Gene_TPP1	0	0	29	15.5	0.156 (0.00936-2.61)	0.0462158	0.826677
Gene_GBP6	4	2.2	9	3	3.88 (0.792-19)	0.046299	0.826677
Gene_TNFRSF10A	4	0.4	6	0.6	4.11 (0.253-66.7)	0.0463726	0.826677
Gene_ICAM3	5	4.5	8	7.5	3.15 (1.03-9.66)	0.0464218	0.826677
Gene_XPNPEP1	3	2.1	10	3	3.74 (0.75-18.6)	0.0464327	0.826677
Gene_CDHR1	5	2.9	13	4.6	3.36 (0.85-13.3)	0.0465078	0.826677
Gene_NEU3	4	2.8	8	4	3.69 (0.891-15.3)	0.0468149	0.82968
Gene_CYP11A1	5	2.8	8	3.9	3.78 (0.905-15.8)	0.0469914	0.829907
Gene_ASB13	4	2.1	8	3	3.74 (0.75-18.6)	0.0471977	0.829907
Gene_KATNB1	5	2.4	15	3.8	3.4 (0.764-15.1)	0.0472421	0.829907
Gene_GPR125	7	2.7	20	4.7	3.1 (0.768-12.5)	0.0475145	0.832259
Gene_WDR60	4	2.8	18	5	3.02 (0.77-11.9)	0.0478969	0.836519
Gene_ERAP1	5	2.5	12	3.7	3.6 (0.816-15.9)	0.048309	0.836761
Gene_LIMA1	4	2.4	11	3.4	3.74 (0.818-17.2)	0.0483782	0.836761
Gene_LGR5	4	1.5	10	2	4.03 (0.626-25.9)	0.0483988	0.836761
Gene_CAMKK1	2	2	13	2.7	3.93 (0.751-20.6)	0.0485578	0.836761
Gene_SEMA6C	4	1.3	11	1.5	4.53 (0.604-34)	0.0487345	0.836761
Gene_THAP7	9	3.2	29	6.8	2.55 (0.729-8.94)	0.048778	0.836761
Gene_ALKBH8	7	3.8	17	6.9	2.93 (0.89-9.64)	0.0489363	0.836761
Gene_NPHS2	5	2.3	8	3	4.03 (0.835-19.4)	0.049025	0.836761
Gene_FAM81B	7	4	7	5	4.13 (1.18-14.4)	0.0499033	0.848992
Gene_HAPLN3	8	1.7	6	2.1	4.26 (0.706-25.7)	0.0502802	0.848992
Gene_KIF2C	3	1.8	7	2.3	4.13 (0.721-23.7)	0.0503849	0.848992
Gene_EVI5	7	3.1	23	5.5	3.02 (0.816-11.2)	0.0503989	0.848992
Gene_ART5	4	3.1	12	4.5	3.63 (0.934-14.1)	0.0508263	0.848992
Gene_EMR2	6	3.5	10	5.7	3.25 (0.923-11.5)	0.0508632	0.848992
Gene_CARD10	5	1.4	10	1.7	4.35 (0.623-30.3)	0.0509707	0.848992
Gene_MLK4	6	1.9	11	2.7	3.78 (0.707-20.2)	0.0511632	0.848992
Gene_RDH12	5	2.5	11	4	3.36 (0.777-14.5)	0.0511992	0.848992
Gene_SLC16A13	3	3	12	4.6	3.46 (0.885-13.5)	0.0515921	0.848992
Gene_RALGPS2	4	2.3	12	3.5	3.52 (0.764-16.3)	0.0515982	0.848992
Gene_ABCG8	1	0.1	33	13.3	0.218 (0.0164-2.89)	0.0516125	0.848992
Gene_KIAA1109	13	5.9	44	13.9	2.24 (0.881-5.71)	0.0517207	0.848992
Gene_MDGA2	2	1.3	9	1.8	3.94 (0.559-27.7)	0.0525299	0.848992
Gene_CERCAM	4	4	17	7	3.03 (0.938-9.76)	0.0525342	0.848992
Gene_ADCK1	3	2	10	3	3.6 (0.708-18.3)	0.0525825	0.848992
Gene_LETM1	4	2.6	12	3.8	3.63 (0.841-15.7)	0.0526098	0.848992
Gene_ARVCF	8	3	24	6.1	2.67 (0.729-9.78)	0.0528236	0.848992
Gene_IFRD2	6	3.6	26	7.5	2.58 (0.783-8.51)	0.0533183	0.848992
Gene_CEP95	6	4.8	18	7.6	3.3 (1.1-9.9)	0.0533801	0.848992
Gene_EXPH5	4	4	10	6.4	3.29 (1-10.8)	0.0533825	0.848992
Gene_IFT52	3	2.1	9	3	3.74 (0.75-18.6)	0.0534007	0.848992
Gene_CORIN	3	1.4	49	26.2	0.356 (0.0815-1.55)	0.0534836	0.848992
Gene_CCDC130	5	2.3	13	3.6	3.44 (0.751-15.7)	0.0534945	0.848992
Gene_ERCC2	17	6.6	43	17.8	1.96 (0.82-4.67)	0.0538346	0.848992
Gene_RMDN2	5	3.8	9	6.3	3.19 (0.95-10.7)	0.0540762	0.848992
Gene_ECE1	4	2	10	2.9	3.7 (0.722-19)	0.0541122	0.848992
Gene_WDR64	6	4.6	19	8.9	2.74 (0.928-8.06)	0.0543241	0.848992
Gene_SEMA3A	6	1.6	10	2.6	3.41 (0.59-19.7)	0.0546553	0.848992
Gene_ATP2C2	16	8.9	58	26	1.79 (0.848-3.79)	0.0548904	0.848992
Gene_RAD54L	10	7.3	39	18.2	2.11 (0.91-4.87)	0.0555653	0.848992
Gene_EFTUD1	4	2.6	10	4	3.47 (0.815-14.8)	0.0562565	0.848992
Gene_NAPRT1	5	2.5	11	3.8	3.51 (0.803-15.4)	0.0565704	0.848992
Gene_POLR3D	5	2.2	9	3.2	3.67 (0.764-17.7)	0.0570616	0.848992
Gene_NDST3	5	2.2	14	5.7	2.19 (0.524-9.17)	0.0572471	0.848992
Gene_TTLL8	7	4.7	22	9.1	2.73 (0.937-7.97)	0.0573204	0.848992
Gene_FCHO1	4	1.7	9	2.3	3.95 (0.675-23.2)	0.0578299	0.848992
Gene_PAX8	1	0.1	23	15	0.194 (0.0147-2.56)	0.0578374	0.848992
Gene_TRPC3	0	0	25	13.3	0.181 (0.0108-3.05)	0.0584955	0.848992
Gene_TDRD9	9	3.7	23	7.1	2.79 (0.844-9.19)	0.0585806	0.848992
Gene_CCDC141	9	5.4	17	11	2.59 (0.956-7.01)	0.0586143	0.848992
Gene_INPP5B	9	3.9	18	7.8	2.67 (0.839-8.51)	0.0590647	0.848992
Gene_MICALL1	5	1.4	13	5.1	1.71 (0.328-8.86)	0.0591233	0.848992
Gene_TXNDC5	0	0	24	11.8	0.204 (0.012-3.45)	0.0595945	0.848992
Gene_SMARCA2	3	1.6	10	2.2	3.91 (0.644-23.8)	0.059788	0.848992
Gene_DDX10	3	1.6	10	2.2	3.91 (0.644-23.8)	0.059788	0.848992
Gene_SAMM50	4	1	6	1.4	3.97 (0.466-33.8)	0.0598208	0.848992
Gene_ROS1	13	6.2	35	15.2	2.15 (0.869-5.34)	0.0600109	0.848992
Gene_SLC12A9	10	4.6	32	10.6	2.32 (0.809-6.63)	0.0601192	0.848992
Gene_KLHL17	2	0.6	37	17.1	0.313 (0.0455-2.15)	0.0602698	0.848992
Gene_KANSL1L	5	3	16	5.1	3.15 (0.826-12)	0.0603075	0.848992
Gene_CACNA1D	12	5.1	32	12.1	2.24 (0.826-6.08)	0.0606026	0.848992
Gene_RUNX1	2	1.8	8	2.1	4.45 (0.754-26.3)	0.0609185	0.848992
Gene_TKT	7	4.8	18	9.9	2.57 (0.9-7.34)	0.0610784	0.848992
Gene_USP28	5	2	12	3.1	3.5 (0.695-17.6)	0.0611727	0.848992
Gene_ADAM32	4	1.7	7	2.2	4.1 (0.69-24.4)	0.0612493	0.848992
Gene_TSPEAR	5	3.8	9	6.5	3.1 (0.929-10.3)	0.0613656	0.848992
Gene_RPE65	7	3.9	17	8	2.61 (0.823-8.27)	0.0614368	0.848992
Gene_BCKDHA	7	4	16	8.2	2.61 (0.833-8.16)	0.0614959	0.848992
Gene_MGA	19	4.1	51	10.8	2.05 (0.692-6.08)	0.0616286	0.848992
Gene_ZNF827	4	1.3	12	1.6	4.31 (0.588-31.6)	0.0617369	0.848992
Gene_ANKS1A	0	0	28	6.2	0.374 (0.0211-6.63)	0.0617609	0.848992
Gene_USP20	10	2.2	24	5.3	2.34 (0.552-9.95)	0.0619037	0.848992
Gene_CLCN1	1	0.5	38	17.9	0.272 (0.0363-2.04)	0.0619453	0.848992
Gene_AMPD2	5	2.2	16	7.3	1.74 (0.435-6.96)	0.0622008	0.848992
Gene_FCN1	4	2.2	7	3.1	3.78 (0.778-18.3)	0.0622057	0.848992
Gene_RFC4	7	3.1	11	5.6	2.97 (0.806-11)	0.0628879	0.848992
Gene_SLC4A9	9	5.8	37	14	2.19 (0.857-5.6)	0.064127	0.848992
Gene_THNSL2	4	3.3	11	5.5	3.19 (0.881-11.6)	0.0642351	0.848992
Gene_SYDE1	3	0.7	10	1	4.02 (0.364-44.4)	0.0645266	0.848992
Gene_EPG5	4	0.4	35	14	0.311 (0.0369-2.62)	0.0646144	0.848992
Gene_ADD3	6	2.5	18	4.7	2.9 (0.7-12.1)	0.0647386	0.848992
Gene_DIS3	5	3.1	14	5.6	2.97 (0.806-11)	0.0647751	0.848992
Gene_CEP152	1	0.1	29	14.5	0.2 (0.0151-2.65)	0.0648344	0.848992
Gene_TMC5	4	2.1	9	3.3	3.44 (0.71-16.7)	0.0652256	0.848992
Gene_ITCH	4	1.8	12	2.7	3.62 (0.663-19.7)	0.0656214	0.848992
Gene_MAP3K13	6	2.3	13	4.1	3.06 (0.692-13.6)	0.0657392	0.848992
Gene_ATR	11	5	26	11.3	2.35 (0.852-6.49)	0.0658287	0.848992
Gene_NPAS1	5	1.8	8	2.9	3.4 (0.638-18.2)	0.0659377	0.848992
Gene_CHRNB3	0	0	21	13.3	0.181 (0.0108-3.05)	0.0659876	0.848992
Gene_PPARGC1A	5	1.3	16	2.4	3.12 (0.485-20.1)	0.06608	0.848992
Gene_MARS2	6	3.1	7	4.9	3.36 (0.883-12.8)	0.0661608	0.848992
Gene_TOR2A	3	1.8	8	2.6	3.73 (0.677-20.6)	0.0664559	0.848992
Gene_PFKM	6	4.2	15	8.6	2.6 (0.853-7.95)	0.0667024	0.848992
Gene_CYB5R2	1	0.1	23	13.2	0.219 (0.0165-2.91)	0.0671599	0.848992
Gene_SLC22A16	7	4	19	8	2.67 (0.849-8.39)	0.0672508	0.848992
Gene_ABCD1	4	1.7	7	2.4	3.82 (0.661-22.1)	0.0674128	0.848992
Gene_RAF1	6	1.7	8	2.8	3.35 (0.608-18.5)	0.0675605	0.848992
Gene_ELMO3	7	5	27	11	2.41 (0.87-6.68)	0.0676598	0.848992
Gene_WHSC1L1	6	2.4	28	5.4	2.47 (0.605-10.1)	0.0676679	0.848992
Gene_CEP192	1	0.1	30	11.9	0.242 (0.0181-3.24)	0.0677297	0.848992
Gene_AP3B2	5	2.4	20	4.8	2.75 (0.657-11.6)	0.0678446	0.848992
Gene_BEST2	6	3	13	5.8	2.8 (0.756-10.4)	0.0684927	0.848992
Gene_ALDH9A1	0	0	19	10.7	0.224 (0.0131-3.81)	0.0687326	0.848992
Gene_SLC52A1	4	2.3	10	3.7	3.36 (0.738-15.3)	0.0687587	0.848992
Gene_ARHGAP9	7	3.9	10	5.6	3.64 (1.06-12.4)	0.0688728	0.848992
Gene_HOXA3	5	2	8	3.3	3.31 (0.67-16.4)	0.06898	0.848992
Gene_FGL1	5	3.5	10	6.3	2.96 (0.86-10.2)	0.069085	0.848992
Gene_HEG1	7	2.3	21	4.4	2.88 (0.661-12.5)	0.06917	0.848992
Gene_KIAA1549	4	1.5	15	2.3	3.59 (0.584-22.1)	0.0693957	0.848992
Gene_GRAMD1B	2	1.1	7	1.9	3.35 (0.453-24.8)	0.0694948	0.848992
Gene_UBE4A	5	2.6	15	4.5	3.12 (0.755-12.9)	0.0696404	0.848992
Gene_RP5-966M1.6	0	0	22	9.2	0.258 (0.015-4.44)	0.0697945	0.848992
Gene_TMEM237	3	2.3	10	3.5	3.52 (0.764-16.3)	0.0697983	0.848992
Gene_WEE2	4	2.3	11	4.1	3.06 (0.692-13.6)	0.0698786	0.848992
Gene_GRM4	4	0.4	29	14.8	0.295 (0.0351-2.47)	0.0699642	0.848992
Gene_CYP2A13	3	1.4	8	2	3.82 (0.579-25.3)	0.0699716	0.848992
Gene_PCCB	2	0.6	29	19.2	0.279 (0.0409-1.91)	0.0700176	0.848992
Gene_TMEM184A	3	2.1	19	6.3	1.92 (0.46-8.05)	0.070083	0.848992
Gene_UNC45A	1	0.3	33	13.3	0.29 (0.0304-2.77)	0.0702195	0.848992
Gene_ITGA7	10	3.3	18	6.7	2.66 (0.765-9.24)	0.0702941	0.848992
Gene_CTHRC1	5	2	5	2.5	4.2 (0.782-22.5)	0.0703258	0.848992
Gene_DNAH17	39	12.5	113	39.3	1.65 (0.879-3.1)	0.0706943	0.848992
Gene_SLC2A5	10	4.8	29	11.1	2.3 (0.822-6.46)	0.070919	0.848992
Gene_NCAPG	4	3.3	12	5.5	3.19 (0.881-11.6)	0.0709805	0.848992
Gene_TAOK2	1	0.1	31	4.3	0.627 (0.0428-9.2)	0.0710249	0.848992
Gene_KRT40	5	2.6	11	4.4	3.19 (0.767-13.2)	0.0710586	0.848992
Gene_REV3L	3	1.6	16	2.6	3.41 (0.59-19.7)	0.0716308	0.848992
Gene_ZWILCH	4	3.5	11	6.1	3.05 (0.88-10.6)	0.0716482	0.848992
Gene_CCNF	6	2.4	14	4	3.24 (0.74-14.2)	0.0717802	0.848992
Gene_IQSEC1	4	1.2	8	2	3.42 (0.487-24)	0.0717802	0.848992
Gene_ARHGEF28	7	4	23	8.4	2.55 (0.818-7.94)	0.0721917	0.848992
Gene_DNAJC14	6	1	7	1.5	3.77 (0.453-31.4)	0.0727689	0.848992
Gene_NMBR	6	3.1	11	5.4	3.07 (0.827-11.4)	0.0729071	0.848992
Gene_TCP11L1	3	1.4	9	1.7	4.35 (0.623-30.3)	0.0729908	0.848992
Gene_OCA2	2	0.4	30	16.3	0.268 (0.0321-2.24)	0.0733504	0.848992
Gene_SLC4A4	0	0	23	7.4	0.317 (0.0182-5.54)	0.0737902	0.848992
Gene_KAZN	0	0	16	1.6	1.2 (0.0547-26.2)	0.073896	0.848992
Gene_ITGAX	0	0	28	10.8	0.222 (0.013-3.77)	0.0740948	0.848992
Gene_RBM12	3	1.2	8	1.4	4.5 (0.568-35.7)	0.0741299	0.848992
Gene_RNF219	3	2.1	7	2.5	4.36 (0.828-23)	0.0743642	0.848992
Gene_PCSK5	6	2.8	22	5.5	2.77 (0.721-10.6)	0.0743716	0.848992
Gene_FITM1	4	2.2	12	3.3	3.58 (0.75-17.1)	0.0744319	0.848992
Gene_XYLB	5	3.2	15	5.8	2.96 (0.818-10.7)	0.0746169	0.848992
Gene_CKB	4	0.8	6	1.2	3.84 (0.391-37.8)	0.0748653	0.848992
Gene_RBM20	9	2.9	23	5.7	2.76 (0.734-10.4)	0.0749243	0.848992
Gene_ATN1	2	0.9	14	1.8	3.06 (0.374-25.1)	0.0755978	0.848992
Gene_CSMD1	16	3	133	27.6	0.624 (0.205-1.9)	0.0762606	0.848992
Gene_WDR83	6	3.4	12	6.5	2.81 (0.812-9.71)	0.0768341	0.848992
Gene_MX2	1	0.1	22	11	0.261 (0.0195-3.51)	0.0768438	0.848992
Gene_HEATR3	6	2.3	11	3.7	3.36 (0.738-15.3)	0.0770019	0.848992
Gene_ACOX3	11	5.4	23	12.6	2.27 (0.857-6.02)	0.077255	0.848992
Gene_KIF6	6	4.5	16	9.4	2.55 (0.866-7.49)	0.0773645	0.848992
Gene_BBS4	0	0	21	10.6	0.226 (0.0133-3.84)	0.077562	0.848992
Gene_HERC6	4	3.1	19	5.7	2.92 (0.796-10.7)	0.0775711	0.848992
Gene_ZFP69	4	3.3	9	5.6	3.14 (0.87-11.3)	0.0775913	0.848992
Gene_PPARGC1B	5	1.3	9	2.1	3.48 (0.52-23.3)	0.077732	0.848992
Gene_GPR156	3	2.5	10	3.7	3.6 (0.816-15.9)	0.0778735	0.848992
Gene_TGFBI	1	0.3	24	14.3	0.271 (0.0285-2.57)	0.0781774	0.848992
Gene_GRIA4	3	1.8	10	2.9	3.4 (0.638-18.2)	0.0782452	0.848992
Gene_MRPL38	4	2	10	3.1	3.5 (0.695-17.6)	0.0783507	0.848992
Gene_NELL1	7	3.4	19	6.7	2.73 (0.794-9.38)	0.0791095	0.848992
Gene_CEP250	5	4.3	14	8.3	2.75 (0.902-8.39)	0.0791668	0.848992
Gene_GFOD1	3	0.5	8	0.8	3.87 (0.285-52.5)	0.0792614	0.848992
Gene_NPHP4	13	6.3	47	18.4	1.81 (0.752-4.37)	0.0794136	0.848992
Gene_BPNT1	5	1.6	6	2.1	4.06 (0.658-25.1)	0.0796386	0.848992
Gene_LDLR	6	3.7	32	13	1.57 (0.522-4.69)	0.0796972	0.848992
Gene_METTL20	6	2.1	7	3.3	3.44 (0.71-16.7)	0.0798147	0.848992
Gene_MLTK	6	2.1	9	3.4	3.36 (0.697-16.2)	0.0799595	0.848992
Gene_TP73	7	2.9	16	5.9	2.68 (0.716-9.99)	0.081076	0.848992
Gene_NDST4	5	2	7	3.1	3.5 (0.695-17.6)	0.0812346	0.848992
Gene_CCDC108	9	4	25	8.5	2.52 (0.81-7.83)	0.081554	0.848992
Gene_PLEKHG4B	2	0.2	31	14.6	0.232 (0.0211-2.55)	0.081706	0.848992
Gene_SLC16A5	0	0	21	9.4	0.253 (0.0148-4.34)	0.0817154	0.848992
Gene_ARSD	7	1.5	14	3	2.87 (0.505-16.4)	0.0822482	0.848992
Gene_UFSP2	2	0.2	21	14.5	0.234 (0.0212-2.57)	0.0823249	0.848992
Gene_GPR111	3	2.1	14	3	3.74 (0.75-18.6)	0.0823643	0.848992
Gene_CYP26C1	1	0.1	24	11.6	0.248 (0.0186-3.32)	0.0827614	0.848992
Gene_PCDHGC5	2	0.2	32	9.1	0.366 (0.0323-4.14)	0.0827633	0.848992
Gene_ANKRD23	3	1.4	10	2	3.82 (0.579-25.3)	0.0827715	0.848992
Gene_TAF5L	3	1.2	8	1.4	4.5 (0.568-35.7)	0.08279	0.848992
Gene_LRRCC1	1	0.1	24	13.6	0.213 (0.0161-2.83)	0.0834451	0.848992
Gene_GINS2	8	3.9	13	8	2.61 (0.823-8.27)	0.0837527	0.848992
Gene_WWC1	6	2	13	3.6	3.07 (0.635-14.8)	0.0838851	0.848992
Gene_METTL6	3	2.1	11	3.6	3.19 (0.674-15.1)	0.0839304	0.848992
Gene_MUC6	9	5.8	36	12.5	2.45 (0.941-6.35)	0.0839646	0.848992
Gene_TMEM232	6	3	10	5.3	3.04 (0.805-11.5)	0.0840262	0.848992
Gene_NT5E	0	0	19	11.9	0.202 (0.0119-3.42)	0.0843849	0.848992
Gene_GALNT4	0	0	19	11.7	0.205 (0.0121-3.48)	0.0845437	0.848992
Gene_CDH19	1	0.1	28	10.5	0.273 (0.0203-3.68)	0.0848346	0.848992
Gene_MYO18A	6	1.7	69	20.9	0.515 (0.128-2.07)	0.0848679	0.848992
Gene_MEGF8	6	2.4	23	4.4	2.98 (0.696-12.8)	0.0850925	0.848992
Gene_SEMA4G	6	2.1	11	3.3	3.44 (0.71-16.7)	0.085113	0.848992
Gene_SOX4	5	1.4	11	2.3	3.41 (0.54-21.6)	0.0851916	0.848992
Gene_ASH1L	10	1.8	80	20.3	0.554 (0.142-2.17)	0.0852068	0.848992
Gene_HGF	1	0.1	25	11.4	0.253 (0.0189-3.38)	0.0853866	0.848992
Gene_KIF12	0	0	22	11.9	0.202 (0.0119-3.42)	0.0856983	0.848992
Gene_BRCA1	15	6.6	50	18.7	1.87 (0.786-4.43)	0.0861048	0.848992
Gene_AGMAT	0	0	20	9.1	0.261 (0.0152-4.49)	0.0866444	0.848992
Gene_ITGBL1	6	3.2	15	6.3	2.74 (0.771-9.75)	0.0866915	0.848992
Gene_TENM4	18	7.3	55	22.7	1.7 (0.75-3.83)	0.0867817	0.848992
Gene_PIF1	4	0.4	25	13.9	0.313 (0.0372-2.64)	0.0870666	0.848992
Gene_DHTKD1	3	1.7	38	26.1	0.414 (0.104-1.64)	0.0871418	0.848992
Gene_GLI1	6	1.9	11	3.2	3.26 (0.642-16.6)	0.0872703	0.848992
Gene_RHO	0	0	20	11.7	0.205 (0.0121-3.48)	0.0872839	0.848992
Gene_PIEZO2	10	4.2	37	10.6	2.13 (0.723-6.29)	0.0875234	0.848992
Gene_DUSP28	2	1.3	8	1.8	3.94 (0.559-27.7)	0.0875367	0.848992
Gene_HFM1	15	7	29	18	2.05 (0.873-4.8)	0.0875954	0.848992
Gene_DNMT3B	5	2	16	3.9	2.86 (0.604-13.5)	0.0876323	0.848992
Gene_TBX3	4	0.4	35	10.1	0.426 (0.0494-3.67)	0.0877531	0.848992
Gene_DNAJA3	6	2.2	17	4.3	2.83 (0.636-12.6)	0.0879016	0.848992
Gene_NHLRC3	0	0	18	7.4	0.317 (0.0182-5.54)	0.088216	0.848992
Gene_SLC12A7	1	0.8	36	17.2	0.368 (0.0618-2.19)	0.0882366	0.848992
Gene_MROH1	4	1.4	6	1.9	3.98 (0.593-26.8)	0.0883103	0.848992
Gene_PLCD1	5	0.7	36	17.2	0.339 (0.0533-2.16)	0.0885668	0.848992
Gene_GPD1	0	0	17	12.1	0.199 (0.0118-3.36)	0.0891206	0.848992
Gene_ATG9B	1	0.5	21	18.9	0.258 (0.0345-1.93)	0.0894145	0.848992
Gene_POC1B-GALNT4	0	0	17	11.5	0.209 (0.0123-3.54)	0.0895394	0.848992
Gene_KIF5B	5	1.8	10	3.1	3.22 (0.614-16.8)	0.0897261	0.848992
Gene_PCDHGA11	10	4.2	30	10	2.26 (0.758-6.71)	0.0897751	0.848992
Gene_ENPP7	4	2.6	15	4.9	2.89 (0.714-11.7)	0.0899304	0.848992
Gene_DHODH	0	0	19	9.6	0.248 (0.0145-4.25)	0.0900305	0.848992
Gene_MKKS	5	3	11	5.5	2.94 (0.784-11)	0.090034	0.848992
Gene_GNAS	11	2.4	19	5	2.65 (0.639-11)	0.0906412	0.848992
Gene_GCAT	3	2.3	8	5.3	2.43 (0.582-10.1)	0.0908007	0.848992
Gene_DHX29	5	1.8	15	3.3	3.05 (0.591-15.7)	0.0912142	0.848992
Gene_FAM151A	4	3	14	5.4	2.99 (0.794-11.2)	0.091447	0.848992
Gene_NRIP1	0	0	19	2.9	0.738 (0.0379-14.4)	0.0916788	0.848992
Gene_HERC1	21	6	53	16.2	1.96 (0.79-4.87)	0.0922299	0.848992
Gene_CELSR3	5	0.9	56	14.9	0.455 (0.0806-2.57)	0.0924477	0.848992
Gene_MYH4	14	7.7	42	20.7	1.95 (0.869-4.39)	0.0926588	0.848992
Gene_BBS1	6	2.8	11	5.4	2.82 (0.73-10.9)	0.0926947	0.848992
Gene_STAB1	14	4.7	109	44.1	0.583 (0.234-1.45)	0.0929587	0.848992
Gene_HACE1	0	0	20	7.3	0.321 (0.0184-5.61)	0.0930483	0.848992
Gene_ALDH6A1	0	0	19	9	0.264 (0.0153-4.54)	0.0933247	0.848992
Gene_ACOXL	0	0	21	6.8	0.343 (0.0195-6.04)	0.0934871	0.848992
Gene_PNPLA6	2	0.2	22	12.2	0.276 (0.0249-3.07)	0.0935649	0.848992
Gene_MGAT2	6	2.1	8	3.4	3.36 (0.697-16.2)	0.0935682	0.848992
Gene_EP400	20	6.4	69	19.5	1.74 (0.729-4.15)	0.0944329	0.848992
Gene_UPB1	5	4.3	13	9.1	2.52 (0.84-7.56)	0.0950217	0.848992
Gene_WDR36	4	0.8	44	15	0.42 (0.07-2.52)	0.0950575	0.848992
Gene_HADHB	5	3.4	13	6.7	2.73 (0.794-9.38)	0.095456	0.848992
Gene_SLC27A5	3	1.6	8	2.3	3.77 (0.629-22.6)	0.0959029	0.848992
Gene_NRP1	1	0.1	23	9.1	0.313 (0.0231-4.26)	0.0961983	0.848992
Gene_HBP1	4	1.9	12	3.8	2.81 (0.578-13.7)	0.0965672	0.848992
Gene_DYRK4	0	0	18	11.7	0.205 (0.0121-3.48)	0.097205	0.848992
Gene_TACR2	4	2.2	13	3.8	3.16 (0.689-14.5)	0.0972585	0.848992
Gene_GPR124	0	0	26	6.8	0.343 (0.0195-6.04)	0.0974926	0.848992
Gene_PCDHGB2	0	0	20	9.1	0.261 (0.0152-4.49)	0.0978461	0.848992
Gene_CYLD	4	1.4	13	2.7	2.99 (0.495-18)	0.0978933	0.848992
Gene_F8	1	0.1	28	7.4	0.381 (0.0276-5.26)	0.0983346	0.848992
Gene_MTMR3	2	0.2	31	8	0.413 (0.0361-4.73)	0.0984764	0.848992
Gene_KLHL32	1	0.1	28	10.6	0.271 (0.0201-3.64)	0.0985865	0.848992
Gene_KIF14	8	3	22	6.6	2.48 (0.688-8.95)	0.0988442	0.848992
Gene_TMCO3	4	2.9	11	5	3.11 (0.804-12.1)	0.0989895	0.848992
Gene_BIVM-ERCC5	5	3.2	13	6	2.87 (0.798-10.3)	0.0990407	0.848992
Gene_INPP5E	2	0.2	29	9	0.369 (0.0326-4.19)	0.100062	0.848992
Gene_HAGH	2	0.2	20	10.5	0.319 (0.0284-3.58)	0.100414	0.848992
Gene_FANCL	0	0	18	11.2	0.214 (0.0126-3.63)	0.10053	0.848992
Gene_FZD4	1	0.1	25	8.5	0.334 (0.0245-4.57)	0.100755	0.848992
Gene_LOXHD1	10	5.1	34	13.3	2.05 (0.764-5.48)	0.100809	0.848992
Gene_KLHDC4	9	4.1	18	9.3	2.37 (0.779-7.18)	0.100979	0.848992
Gene_TFR2	1	0.1	24	8.4	0.338 (0.0247-4.62)	0.101042	0.848992
Gene_GPAM	0	0	16	9.7	0.246 (0.0144-4.2)	0.101736	0.848992
Gene_ARAP2	11	4.2	17	9.3	2.42 (0.803-7.28)	0.101802	0.848992
Gene_C10orf90	5	3.2	7	5.6	3.06 (0.838-11.1)	0.102053	0.848992
Gene_RASAL3	4	3.6	24	9.2	2.13 (0.669-6.77)	0.102087	0.848992
Gene_ADARB2	5	2.1	14	4.1	2.84 (0.62-13)	0.102565	0.848992
Gene_STAC2	4	1.7	11	3.1	3.07 (0.574-16.5)	0.102671	0.848992
Gene_CRBN	4	2.3	8	3.9	3.2 (0.715-14.4)	0.102949	0.848992
Gene_IGF2R	5	2.7	25	5.8	2.56 (0.664-9.84)	0.103504	0.848992
Gene_IGFALS	5	1.8	10	2.9	3.4 (0.638-18.2)	0.103994	0.848992
Gene_PRKCZ	6	2.1	17	4.2	2.78 (0.611-12.7)	0.104009	0.848992
Gene_DCAF13	0	0	19	11.1	0.216 (0.0127-3.67)	0.104173	0.848992
Gene_ITGB6	3	0.3	22	11.3	0.34 (0.0352-3.27)	0.104324	0.848992
Gene_FARP2	4	1.1	37	20.2	0.387 (0.0773-1.94)	0.104325	0.848992
Gene_CLN8	6	2.5	12	5.1	2.7 (0.662-11)	0.104431	0.848992
Gene_EXOSC8	0	0	19	9.6	0.248 (0.0145-4.25)	0.104577	0.848992
Gene_ALDH16A1	5	3.3	36	12.7	1.45 (0.461-4.54)	0.104666	0.848992
Gene_ABL1	2	0.2	28	6	0.54 (0.0459-6.37)	0.105277	0.848992
Gene_PKHD1	16	5	112	45.3	0.6 (0.247-1.46)	0.10528	0.848992
Gene_KIF24	3	0.3	29	13.4	0.288 (0.0302-2.75)	0.105372	0.848992
Gene_KLHL1	8	2.6	16	5.4	2.65 (0.667-10.5)	0.10549	0.848992
Gene_CSE1L	4	1.3	12	2.2	3.35 (0.508-22.1)	0.10558	0.848992
Gene_GPR75	5	2.3	13	4.3	2.94 (0.671-12.8)	0.105799	0.848992
Gene_ABCC10	14	8.8	49	27.3	1.69 (0.8-3.56)	0.106141	0.848992
Gene_KRT222	5	2.7	12	4.9	2.98 (0.747-11.9)	0.106632	0.848992
Gene_COPB2	2	0.2	21	10.5	0.319 (0.0284-3.58)	0.106694	0.848992
Gene_OSBPL6	5	2	10	3.2	3.4 (0.682-17)	0.106859	0.848992
Gene_TNRC18	8	2	21	4.5	2.52 (0.55-11.5)	0.10691	0.848992
Gene_SRCRB4D	6	2.9	18	6.1	2.59 (0.699-9.62)	0.106947	0.848992
Gene_JMJD8	4	1.7	9	3.1	3.07 (0.574-16.5)	0.107316	0.848992
Gene_GRIK4	7	1.7	14	3.5	2.77 (0.533-14.4)	0.107408	0.848992
Gene_ST7L	4	2.6	11	4.7	3 (0.734-12.3)	0.107455	0.848992
Gene_PCDH20	0	0	22	8.2	0.288 (0.0166-4.99)	0.107557	0.848992
Gene_CASP2	3	1.2	12	1.8	3.72 (0.511-27)	0.107824	0.848992
Gene_CCDC40	7	1.8	12	3.1	3.22 (0.614-16.8)	0.10799	0.848992
Gene_SLC22A8	3	2.1	10	3.3	3.44 (0.71-16.7)	0.108065	0.848992
Gene_GCNT7	3	1.6	7	2.2	3.91 (0.644-23.8)	0.108514	0.848992
Gene_MAMDC4	12	7.9	49	26.5	1.57 (0.72-3.42)	0.108517	0.848992
Gene_NFATC2	1	0.3	24	8.4	0.451 (0.0457-4.45)	0.108843	0.848992
Gene_SLC30A2	4	2.1	11	3.9	2.97 (0.641-13.8)	0.109026	0.848992
Gene_PRSS50	0	0	18	6.3	0.369 (0.0208-6.52)	0.109423	0.848992
Gene_SLC24A4	0	0	17	7.3	0.321 (0.0184-5.61)	0.109474	0.848992
Gene_GLS2	5	2.7	9	5.1	2.88 (0.727-11.4)	0.109495	0.848992
Gene_MFSD7	0	0	25	7.6	0.31 (0.0178-5.39)	0.109549	0.848992
Gene_IRAK3	2	0.2	24	11.3	0.297 (0.0266-3.32)	0.10971	0.848992
Gene_CLSTN3	5	1.2	9	1.9	3.56 (0.499-25.5)	0.109727	0.848992
Gene_DOK6	5	1.5	12	3	2.87 (0.505-16.4)	0.109996	0.848992
Gene_RFT1	5	3.9	18	9.6	2.19 (0.714-6.74)	0.110247	0.848992
Gene_SLC22A15	1	0.1	26	8.8	0.323 (0.0237-4.41)	0.110346	0.848992
Gene_SGCA	3	1.6	7	2.6	3.41 (0.59-19.7)	0.110668	0.848992
Gene_MYO1D	1	0.8	34	14.8	0.426 (0.0709-2.56)	0.110738	0.848992
Gene_MYBPC2	2	0.2	27	10	0.334 (0.0297-3.76)	0.11101	0.848992
Gene_RP11-574K11.31	5	2.8	20	6.6	2.34 (0.632-8.66)	0.111152	0.848992
Gene_ARNT	5	2.2	8	3.8	3.16 (0.689-14.5)	0.111208	0.848992
Gene_FAM120B	4	2.4	8	4.1	3.17 (0.729-13.8)	0.111445	0.848992
Gene_BPIFB4	0	0	16	11.1	0.216 (0.0127-3.67)	0.111602	0.848992
Gene_EGFLAM	2	0.9	36	17.7	0.385 (0.0689-2.15)	0.11188	0.848992
Gene_EVC	1	0.1	21	10.3	0.278 (0.0207-3.75)	0.112377	0.848992
Gene_FNDC1	8	3.2	12	6.1	2.82 (0.789-10.1)	0.112531	0.848992
Gene_KLHL24	5	1.6	5	2.4	3.64 (0.616-21.6)	0.112602	0.848992
Gene_DCK	5	2.6	8	5	2.84 (0.704-11.4)	0.112629	0.848992
Gene_DCDC1	3	2.5	11	4.4	3.08 (0.731-13)	0.112881	0.848992
Gene_ARHGEF1	0	0	17	4.5	0.502 (0.0274-9.2)	0.11319	0.848992
Gene_ACOX1	0	0	15	5.1	0.448 (0.0248-8.09)	0.113368	0.848992
Gene_UGT3A1	4	1.7	7	2.6	3.57 (0.633-20.1)	0.11339	0.848992
Gene_ZNF662	0	0	16	10.3	0.232 (0.0136-3.96)	0.113515	0.848992
Gene_CCDC158	7	2.5	13	4.4	3.08 (0.731-13)	0.113562	0.848992
Gene_DPH2	5	2.5	15	5	2.75 (0.671-11.2)	0.113884	0.848992
Gene_EMILIN1	5	1.6	15	3.1	2.93 (0.534-16.1)	0.113926	0.848992
Gene_USP24	10	2.4	29	5.8	2.32 (0.575-9.33)	0.113977	0.848992
Gene_IRF8	2	1.6	11	2.4	3.64 (0.616-21.6)	0.11403	0.848992
Gene_EPRS	3	0.3	32	8.5	0.446 (0.0452-4.39)	0.114435	0.848992
Gene_CD37	3	2.1	8	3.3	3.44 (0.71-16.7)	0.114861	0.848992
Gene_TOP3B	5	3.1	15	5.9	2.83 (0.777-10.3)	0.114903	0.848992
Gene_KIF5A	5	0.9	11	1.7	3.2 (0.384-26.7)	0.114933	0.848992
Gene_KIAA1211	4	1.7	14	4.4	2.26 (0.459-11.1)	0.115029	0.848992
Gene_TSHZ2	4	1.2	14	2.4	2.95 (0.443-19.6)	0.1151	0.848992
Gene_C3orf20	5	1.8	8	2.6	3.73 (0.677-20.6)	0.115316	0.848992
Gene_VPS54	3	1.2	10	1.8	3.72 (0.511-27)	0.115454	0.848992
Gene_ZNF503	4	1.9	11	3.4	3.1 (0.619-15.5)	0.115828	0.848992
Gene_ABCC9	1	0.5	31	13.2	0.366 (0.0479-2.79)	0.116245	0.848992
Gene_CTH	0	0	15	8.3	0.285 (0.0165-4.93)	0.116246	0.848992
Gene_GFPT2	9	3.9	22	9.1	2.31 (0.745-7.16)	0.11634	0.848992
Gene_GOLM1	5	1.7	8	3.1	3.07 (0.574-16.5)	0.116529	0.848992
Gene_PRKCD	5	1.6	10	3	3.02 (0.545-16.7)	0.116663	0.848992
Gene_CASR	2	0.4	27	11.8	0.367 (0.0431-3.12)	0.116719	0.848992
Gene_NR1D2	4	1.4	15	2.9	2.81 (0.475-16.6)	0.11697	0.848992
Gene_SLC5A9	1	0.5	25	14.8	0.327 (0.0432-2.48)	0.117075	0.848992
Gene_ASPG	5	2.6	13	5.5	2.6 (0.659-10.3)	0.117332	0.848992
Gene_HARS	4	1.8	9	3.4	2.97 (0.581-15.2)	0.11777	0.848992
Gene_PSMB10	4	2.4	8	4.2	3.11 (0.717-13.5)	0.117826	0.848992
Gene_CTD-3074O7.11	5	2.7	12	5.5	2.69 (0.69-10.5)	0.11801	0.848992
Gene_PCDHGA10	2	0.6	29	16.4	0.326 (0.0473-2.25)	0.118274	0.848992
Gene_MYO1B	4	0.8	36	14.9	0.423 (0.0705-2.54)	0.118786	0.848992
Gene_C1orf228	4	2.6	14	5	2.84 (0.704-11.4)	0.118889	0.848992
Gene_NLRP14	7	4.6	21	10.3	2.38 (0.828-6.84)	0.118946	0.848992
Gene_CCDC149	4	2.4	18	4.8	2.75 (0.657-11.6)	0.119383	0.848992
Gene_COL3A1	7	3.8	29	9.5	2.17 (0.698-6.73)	0.119584	0.848992
Gene_GHDC	6	2.5	11	4.8	2.85 (0.69-11.8)	0.119753	0.848992
Gene_ARFGAP1	6	2	12	4.3	2.62 (0.567-12.1)	0.119779	0.848992
Gene_C1GALT1	3	1.3	8	2.1	3.48 (0.52-23.3)	0.119863	0.848992
Gene_UTRN	16	5.1	35	13.6	2 (0.75-5.35)	0.120129	0.848992
Gene_STAM2	4	1.7	8	2.7	3.46 (0.62-19.3)	0.120232	0.848992
Gene_NBEAL1	10	3.4	78	34.8	0.552 (0.194-1.58)	0.120342	0.848992
Gene_SLC3A1	13	7	48	20.3	1.82 (0.786-4.21)	0.120368	0.848992
Gene_NOS2	4	2.3	19	6.5	2.01 (0.502-8.06)	0.120391	0.848992
Gene_DSG1	3	1.7	9	2.8	3.35 (0.608-18.5)	0.120594	0.848992
Gene_KIT	0	0	16	5.2	0.44 (0.0244-7.93)	0.120728	0.848992
Gene_SDAD1	1	0.1	19	10.6	0.271 (0.0201-3.64)	0.120793	0.848992
Gene_SLC16A3	1	0.1	20	5.6	0.494 (0.0348-7.01)	0.120797	0.848992
Gene_NUP107	5	3.4	18	7.2	2.55 (0.753-8.65)	0.120996	0.848992
Gene_ADRA1A	0	0	15	9.1	0.261 (0.0152-4.49)	0.121541	0.848992
Gene_DAW1	4	2.1	11	3.7	3.12 (0.662-14.7)	0.122093	0.848992
Gene_PIK3R4	0	0	19	5.6	0.411 (0.023-7.36)	0.122312	0.848992
Gene_RUFY3	4	2.6	16	5.1	2.79 (0.694-11.2)	0.122459	0.848992
Gene_DHX34	4	0.8	35	17.4	0.364 (0.0612-2.16)	0.12247	0.848992
Gene_LRRC15	7	3	10	6.1	2.67 (0.729-9.78)	0.122628	0.848992
Gene_SEMA4B	2	0.2	31	6.4	0.509 (0.0435-5.96)	0.12273	0.848992
Gene_C1orf101	1	0.1	16	11.8	0.244 (0.0183-3.27)	0.122733	0.848992
Gene_GPBAR1	0	0	22	8.3	0.285 (0.0165-4.93)	0.122784	0.848992
Gene_NRXN2	2	0.6	29	11.9	0.445 (0.0632-3.13)	0.122853	0.848992
Gene_PHRF1	3	0.3	30	8	0.472 (0.0476-4.68)	0.123533	0.848992
Gene_AMPD3	6	3.7	13	8.1	2.46 (0.764-7.92)	0.123603	0.848992
Gene_STRIP1	3	1.8	15	3.7	2.76 (0.551-13.8)	0.12386	0.848992
Gene_KLKB1	2	0.6	27	14.1	0.377 (0.0543-2.63)	0.124266	0.848992
Gene_SPNS2	5	2.1	17	4.6	2.57 (0.575-11.4)	0.12507	0.848992
Gene_FGA	0	0	17	7.5	0.313 (0.018-5.46)	0.125117	0.848992
Gene_ITFG3	0	0	22	8.5	0.278 (0.0161-4.81)	0.125216	0.848992
Gene_NOS1	2	0.2	25	8.6	0.386 (0.0339-4.39)	0.12529	0.848992
Gene_CHST2	6	3	27	6.9	2.38 (0.666-8.51)	0.125384	0.848992
Gene_NPR2	8	3.1	17	7.1	2.39 (0.679-8.38)	0.125429	0.848992
Gene_EOMES	4	2.2	19	4.5	2.72 (0.617-12)	0.125649	0.848992
Gene_CSGALNACT1	1	0.1	22	4.6	0.59 (0.0406-8.58)	0.125808	0.848992
Gene_DOCK7	3	0.3	35	9	0.422 (0.0431-4.14)	0.12605	0.848992
Gene_PHTF1	4	2.6	14	4.9	2.89 (0.714-11.7)	0.126192	0.848992
Gene_SLC45A4	4	2.1	13	4.3	2.73 (0.601-12.4)	0.126271	0.848992
Gene_MED12	0	0	15	3.1	0.697 (0.0362-13.4)	0.126454	0.848992
Gene_GOLGA2	5	1.6	6	2.4	3.64 (0.616-21.6)	0.126994	0.848992
Gene_F2RL2	0	0	17	8.2	0.288 (0.0166-4.99)	0.127041	0.848992
Gene_CACNA1G	6	1.4	56	17	0.544 (0.121-2.44)	0.127145	0.848992
Gene_C11orf30	0	0	17	3.5	0.627 (0.0331-11.9)	0.127154	0.848992
Gene_POLR3E	0	0	20	5.4	0.425 (0.0237-7.63)	0.127198	0.848992
Gene_TMEM63C	0	0	15	5.4	0.425 (0.0237-7.63)	0.127198	0.848992
Gene_USP54	5	2.5	13	4.6	2.96 (0.71-12.4)	0.127577	0.848992
Gene_DLAT	0	0	16	3.2	0.678 (0.0354-13)	0.12765	0.848992
Gene_RAPGEF4	8	2.9	18	6.6	2.41 (0.66-8.8)	0.12815	0.848992
Gene_ALG11	3	2.8	15	5.6	2.72 (0.712-10.4)	0.128496	0.848992
Gene_UNC13D	5	1.1	31	18.2	0.428 (0.0851-2.16)	0.128896	0.848992
Gene_ETFA	0	0	16	7.5	0.313 (0.018-5.46)	0.129071	0.848992
Gene_PRG4	6	3.6	14	8	2.43 (0.746-7.92)	0.129214	0.848992
Gene_ANPEP	0	0	20	7.8	0.302 (0.0174-5.25)	0.12953	0.848992
Gene_BCAR1	3	0.7	12	1.4	3.17 (0.323-31.3)	0.12973	0.848992
Gene_SYNPO	5	0.7	10	1.4	3.17 (0.323-31.3)	0.12973	0.848992
Gene_CDK15	4	2	12	3.8	2.93 (0.614-13.9)	0.129932	0.848992
Gene_GLTPD1	1	0.1	24	8.9	0.32 (0.0235-4.36)	0.130096	0.848992
Gene_RIN3	1	0.1	19	9.8	0.292 (0.0216-3.95)	0.130189	0.848992
Gene_HNF4G	3	2.1	12	3.9	2.97 (0.641-13.8)	0.130357	0.848992
Gene_NR5A1	5	1.6	16	3.4	2.71 (0.505-14.5)	0.130388	0.848992
Gene_DSCAM	4	0.4	34	7.4	0.572 (0.0645-5.07)	0.130469	0.848992
Gene_KCTD19	6	3	22	6.4	2.55 (0.704-9.27)	0.130632	0.848992
Gene_HOGA1	8	4.5	21	11.1	2.17 (0.759-6.22)	0.131131	0.848992
Gene_GLDN	8	4.6	21	11.2	2.2 (0.774-6.23)	0.131357	0.848992
Gene_NRCAM	6	2.2	17	5	2.47 (0.575-10.6)	0.131365	0.848992
Gene_ANGPTL1	6	3.4	14	7.3	2.52 (0.745-8.52)	0.131505	0.848992
Gene_ERCC5	4	3.3	13	6.6	2.7 (0.774-9.39)	0.131634	0.848992
Gene_ZAP70	2	0.2	19	7.5	0.439 (0.0381-5.06)	0.131661	0.848992
Gene_ADAMTS12	6	2.5	15	5.2	2.65 (0.653-10.7)	0.131914	0.848992
Gene_OTOP2	0	0	17	8.4	0.282 (0.0163-4.87)	0.131924	0.848992
Gene_ZNF700	3	2.4	9	4.4	2.98 (0.696-12.8)	0.13196	0.848992
Gene_SCFD1	0	0	17	5.6	0.411 (0.023-7.36)	0.132236	0.848992
Gene_NEK4	0	0	13	9.7	0.246 (0.0144-4.2)	0.13245	0.848992
Gene_AGAP1	5	2.3	13	4.8	2.66 (0.624-11.3)	0.132473	0.848992
Gene_PKD1L3	4	2.3	9	4.8	2.66 (0.624-11.3)	0.132473	0.848992
Gene_ZNF726	0	0	13	8.7	0.272 (0.0158-4.7)	0.132484	0.848992
Gene_UBASH3A	1	0.1	18	8.8	0.323 (0.0237-4.41)	0.132511	0.848992
Gene_PSD3	4	0.4	27	10.7	0.403 (0.047-3.45)	0.132654	0.848992
Gene_TANGO6	2	0.6	30	14.9	0.358 (0.0516-2.48)	0.132837	0.848992
Gene_PTCHD2	10	4.6	40	13.2	1.88 (0.676-5.2)	0.133669	0.848992
Gene_SOS1	2	0.2	27	5.1	0.627 (0.0522-7.54)	0.133798	0.848992
Gene_IGSF9	1	0.3	27	9.8	0.389 (0.04-3.79)	0.133879	0.848992
Gene_MYOM1	10	6	37	16.4	1.94 (0.782-4.81)	0.134368	0.848992
Gene_LRGUK	3	2.5	8	4.7	2.9 (0.7-12.1)	0.134376	0.848992
Gene_PYGB	4	2.2	44	26.1	0.508 (0.145-1.78)	0.134409	0.848992
Gene_UPF2	6	0.8	14	1.8	2.84 (0.33-24.4)	0.134577	0.848992
Gene_ZYG11A	1	0.1	19	10.5	0.273 (0.0203-3.68)	0.134895	0.848992
Gene_USP36	2	2	12	3.5	3.15 (0.647-15.3)	0.134929	0.848992
Gene_TRPM2	9	2.1	53	24.4	0.523 (0.145-1.88)	0.135105	0.848992
Gene_ATP7B	5	2.9	56	31.9	0.525 (0.171-1.61)	0.135366	0.848992
Gene_FOXP2	1	0.1	18	5.7	0.486 (0.0343-6.88)	0.135585	0.848992
Gene_ALDH18A1	1	0.3	21	11	0.349 (0.0361-3.37)	0.135944	0.848992
Gene_ARHGAP8	7	1.1	45	17.5	0.445 (0.0882-2.25)	0.13597	0.848992
Gene_NAALAD2	2	0.4	21	13.1	0.331 (0.0392-2.8)	0.136057	0.848992
Gene_KRT82	1	0.1	19	8.3	0.342 (0.025-4.68)	0.136098	0.848992
Gene_SLC3A2	6	3.3	15	7.3	2.45 (0.718-8.38)	0.136322	0.848992
Gene_PTGIS	1	0.5	25	12.5	0.385 (0.0503-2.95)	0.137231	0.848992
Gene_GRM2	4	1.1	40	15	0.517 (0.101-2.64)	0.137579	0.848992
Gene_OGFOD2	1	0.1	17	11.9	0.242 (0.0181-3.24)	0.137604	0.848992
Gene_APBA1	0	0	15	3.5	0.627 (0.0331-11.9)	0.137937	0.848992
Gene_CRELD1	0	0	18	6.7	0.348 (0.0198-6.13)	0.138055	0.848992
Gene_FRMD4B	4	1	38	15.3	0.476 (0.089-2.54)	0.138217	0.848992
Gene_AAAS	1	0.1	18	7.3	0.386 (0.0279-5.34)	0.138479	0.848992
Gene_LPO	2	0.2	20	8.5	0.39 (0.0342-4.44)	0.138558	0.848992
Gene_PDE4DIP	0	0	11	11	0.218 (0.0128-3.7)	0.138584	0.848992
Gene_RBM47	4	0.6	10	1.2	3.25 (0.295-35.8)	0.138693	0.848992
Gene_LCA5L	0	0	17	8.3	0.285 (0.0165-4.93)	0.138813	0.848992
Gene_ZNF425	0	0	13	8.7	0.272 (0.0158-4.7)	0.138845	0.848992
Gene_ITGB7	3	0.5	27	10.9	0.44 (0.0569-3.4)	0.138975	0.848992
Gene_L2HGDH	0	0	16	8.3	0.285 (0.0165-4.93)	0.139444	0.848992
Gene_SH3TC2	7	1.6	55	18.4	0.557 (0.134-2.32)	0.139458	0.848992
Gene_ESRRB	2	1.8	8	3.1	3.22 (0.614-16.8)	0.139559	0.848992
Gene_TUBGCP6	2	0.2	25	8.4	0.394 (0.0346-4.5)	0.139567	0.848992
Gene_C1QTNF2	0	0	14	7.8	0.302 (0.0174-5.25)	0.13985	0.848992
Gene_ASB15	4	3.1	18	6.6	2.55 (0.717-9.1)	0.139947	0.848992
Gene_KRI1	0	0	16	8.7	0.272 (0.0158-4.7)	0.139993	0.848992
Gene_HGFAC	4	1	42	14	0.518 (0.0964-2.79)	0.140002	0.848992
Gene_SEC24D	2	0.2	25	7.2	0.456 (0.0394-5.27)	0.140161	0.848992
Gene_KIAA1407	3	3	12	5.7	2.84 (0.765-10.6)	0.140387	0.848992
Gene_SLC36A3	4	1.5	7	2.3	3.59 (0.584-22.1)	0.140675	0.848992
Gene_SPAG17	7	4.3	20	10.1	2.28 (0.774-6.73)	0.140679	0.848992
Gene_SMYD5	4	1.7	14	3.5	2.77 (0.533-14.4)	0.14084	0.848992
Gene_NLRP8	8	2.8	16	5.8	2.64 (0.695-10)	0.140907	0.848992
Gene_CTU2	6	0.6	30	13.1	0.405 (0.058-2.83)	0.141289	0.848992
Gene_MROH2B	9	5.8	30	15.3	2.01 (0.796-5.08)	0.141298	0.848992
Gene_CRY1	0	0	15	7.2	0.326 (0.0186-5.69)	0.141399	0.848992
Gene_SYT8	4	2.8	12	5.7	2.68 (0.703-10.2)	0.14145	0.848992
Gene_KCNV2	4	1.2	33	18.5	0.448 (0.0931-2.16)	0.141748	0.848992
Gene_DPCD	0	0	14	7.8	0.302 (0.0174-5.25)	0.141759	0.848992
Gene_ZNF292	3	1.6	18	4.7	2.03 (0.408-10.1)	0.141837	0.848992
Gene_TMTC4	6	4.2	25	10.6	2.13 (0.723-6.29)	0.141888	0.848992
Gene_GFM2	4	2.9	19	6.6	2.41 (0.66-8.8)	0.141919	0.848992
Gene_CCDC80	4	2.4	12	4.8	2.75 (0.657-11.6)	0.141979	0.848992
Gene_KCTD15	4	2.2	13	4.6	2.66 (0.608-11.7)	0.142025	0.848992
Gene_LRP1B	26	10.9	114	37.2	1.53 (0.783-2.97)	0.142273	0.848992
Gene_SPINK5	3	3	15	6.1	2.67 (0.729-9.78)	0.142279	0.848992
Gene_KIF1B	2	0.8	32	12	0.521 (0.0855-3.18)	0.142353	0.848992
Gene_SZT2	0	0	15	8.4	0.282 (0.0163-4.87)	0.142437	0.848992
Gene_BCS1L	6	4.7	29	12	2.1 (0.752-5.85)	0.142641	0.848992
Gene_DLG2	1	0.1	21	6.9	0.407 (0.0293-5.65)	0.142696	0.848992
Gene_BMPER	3	1.6	13	3.1	2.93 (0.534-16.1)	0.142955	0.848992
Gene_ITGA8	2	0.6	28	13.1	0.405 (0.058-2.83)	0.142964	0.848992
Gene_FARS2	0	0	14	7.2	0.326 (0.0186-5.69)	0.143065	0.848992
Gene_LBR	5	2.2	16	4.7	2.61 (0.599-11.4)	0.143517	0.848992
Gene_ALG2	0	0	18	5.4	0.425 (0.0237-7.63)	0.143711	0.848992
Gene_CYP20A1	7	2.9	11	6.3	2.52 (0.683-9.28)	0.143854	0.848992
Gene_GIPC1	7	2.8	13	6.3	2.44 (0.654-9.12)	0.143921	0.848992
Gene_VIPAS39	3	1.6	9	2.9	3.11 (0.555-17.4)	0.144046	0.848992
Gene_ATPAF2	0	0	14	7	0.334 (0.0191-5.86)	0.144122	0.848992
Gene_PLCB1	0	0	13	4.3	0.523 (0.0284-9.63)	0.144326	0.848992
Gene_DIP2C	5	1.1	17	2.5	2.68 (0.393-18.3)	0.144419	0.848992
Gene_NEFH	7	2.5	23	5.7	2.44 (0.612-9.69)	0.144471	0.848992
Gene_TAS1R3	5	1.6	47	20.4	0.503 (0.121-2.08)	0.144557	0.848992
Gene_CDC40	7	2.4	12	5.1	2.61 (0.63-10.8)	0.144768	0.848992
Gene_IMPG1	0	0	15	7.6	0.31 (0.0178-5.39)	0.144911	0.848992
Gene_UBAP2	1	0.1	22	8.1	0.35 (0.0255-4.8)	0.144975	0.848992
Gene_RMND5B	0	0	21	6	0.386 (0.0217-6.86)	0.145023	0.848992
Gene_ANO1	1	0.1	20	7.3	0.386 (0.0279-5.34)	0.145028	0.848992
Gene_ACE	15	8	56	24.5	1.72 (0.785-3.75)	0.145045	0.848992
Gene_ITGA3	5	1.5	11	2.8	3.05 (0.526-17.7)	0.145133	0.848992
Gene_EPHA8	2	0.2	24	7.9	0.418 (0.0364-4.79)	0.145154	0.848992
Gene_MAGI1	5	2	25	4.6	2.47 (0.542-11.2)	0.145336	0.848992
Gene_NLRP10	1	0.1	22	8.9	0.32 (0.0235-4.36)	0.145544	0.848992
Gene_PITRM1	3	0.5	31	10.4	0.46 (0.0592-3.57)	0.145633	0.848992
Gene_GRIK2	0	0	16	3.8	0.584 (0.0312-10.9)	0.145654	0.848992
Gene_PEF1	4	1.3	9	1.8	3.94 (0.559-27.7)	0.145779	0.848992
Gene_MCOLN1	0	0	16	4.5	0.502 (0.0274-9.2)	0.14595	0.848992
Gene_RECQL4	3	1.1	29	16.9	0.461 (0.091-2.33)	0.145985	0.848992
Gene_PROM1	4	3.1	12	6.4	2.63 (0.733-9.42)	0.146312	0.848992
Gene_DPEP1	1	0.1	17	9.3	0.307 (0.0226-4.16)	0.146442	0.848992
Gene_CASQ1	1	0.3	24	10	0.382 (0.0393-3.71)	0.146563	0.848992
Gene_ITIH5	3	0.3	24	10.4	0.368 (0.0379-3.57)	0.146612	0.848992
Gene_PTPRT	1	0.3	25	8.3	0.456 (0.0462-4.5)	0.147004	0.848992
Gene_GALT	1	0.5	20	12	0.401 (0.0522-3.08)	0.147063	0.848992
Gene_DCT	4	2.9	17	6.4	2.48 (0.675-9.11)	0.14715	0.848992
Gene_PCNX	4	1.3	16	2.6	2.92 (0.465-18.4)	0.147278	0.848992
Gene_FAM83H	0	0	20	5.6	0.411 (0.023-7.36)	0.147456	0.848992
Gene_PFAS	4	0.6	33	15.9	0.336 (0.0486-2.32)	0.147601	0.848992
Gene_NR4A3	4	1	9	1.9	3.14 (0.408-24.2)	0.147719	0.848992
Gene_CWH43	0	0	15	8.1	0.291 (0.0168-5.05)	0.147957	0.848992
Gene_E2F3	3	0.9	9	1.7	3.2 (0.384-26.7)	0.148083	0.848992
Gene_ADAR	3	1.2	10	2.2	3.17 (0.464-21.6)	0.148202	0.848992
Gene_PEX5L	0	0	18	4.9	0.465 (0.0256-8.43)	0.148206	0.848992
Gene_GRTP1	1	0.1	18	9	0.317 (0.0233-4.31)	0.148236	0.848992
Gene_SLC39A5	4	2.3	17	5	2.56 (0.606-10.8)	0.148256	0.848992
Gene_MCCC2	1	0.8	21	15.7	0.402 (0.0672-2.4)	0.148386	0.848992
Gene_TRPM7	4	0.6	29	13.4	0.396 (0.0568-2.77)	0.148529	0.848992
Gene_KDR	4	2.3	19	5.1	2.52 (0.598-10.6)	0.148951	0.848992
Gene_KCNJ16	0	0	13	8.1	0.291 (0.0168-5.05)	0.149118	0.848992
Gene_BMP4	0	0	12	7.1	0.33 (0.0188-5.78)	0.149137	0.848992
Gene_PTGDR2	4	1.9	11	3.7	2.88 (0.588-14.1)	0.149164	0.848992
Gene_MAP3K9	5	0.5	28	10.9	0.44 (0.0569-3.4)	0.149369	0.848992
Gene_INTS1	12	4.4	33	12	1.97 (0.693-5.63)	0.149416	0.848992
Gene_MKS1	3	2.1	13	4.1	2.84 (0.62-13)	0.149476	0.848992
Gene_PCNXL3	5	1.8	10	3.3	3.05 (0.591-15.7)	0.14949	0.848992
Gene_SCTR	0	0	13	9	0.264 (0.0153-4.54)	0.149637	0.848992
Gene_SCFD2	1	0.3	22	9.4	0.405 (0.0415-3.96)	0.149661	0.848992
Gene_DPP10	4	1.5	6	2.5	3.35 (0.559-20.1)	0.149802	0.848992
Gene_KCNJ11	0	0	15	6.5	0.358 (0.0203-6.32)	0.150236	0.848992
Gene_TTF2	8	4.2	25	10.8	2.1 (0.713-6.16)	0.150398	0.848992
Gene_WDFY3	11	3	31	7.9	2.1 (0.601-7.32)	0.150565	0.848992
Gene_KDM4B	0	0	14	6.3	0.369 (0.0208-6.52)	0.150589	0.848992
Gene_CNBD2	1	0.1	17	6.5	0.43 (0.0308-6.01)	0.15103	0.848992
Gene_C15orf52	1	0.5	19	13.1	0.368 (0.0483-2.81)	0.151132	0.848992
Gene_STARD9	9	2.6	55	28.9	0.528 (0.163-1.7)	0.151139	0.848992
Gene_MCF2L2	0	0	17	6.5	0.358 (0.0203-6.32)	0.151239	0.848992
Gene_WDR63	2	0.2	20	9.6	0.347 (0.0308-3.92)	0.151363	0.848992
Gene_POLG2	4	2.6	12	5.4	2.65 (0.667-10.5)	0.151386	0.848992
Gene_LRRC24	3	1.4	16	2.8	2.9 (0.485-17.3)	0.151439	0.848992
Gene_ATP13A1	11	3.4	33	9.5	1.96 (0.608-6.34)	0.151494	0.848992
Gene_PRRC2B	3	0.3	36	9.3	0.409 (0.0418-4)	0.151781	0.848992
Gene_JARID2	2	0.2	25	5.1	0.627 (0.0522-7.54)	0.1518	0.848992
Gene_TRIP6	1	0.1	14	8.6	0.331 (0.0242-4.51)	0.151903	0.848992
Gene_CCDC147	1	0.1	21	9.2	0.31 (0.0228-4.21)	0.151937	0.848992
Gene_ANKRD30B	0	0	14	9.5	0.251 (0.0146-4.29)	0.152021	0.848992
Gene_PIK3R1	0	0	15	2.7	0.784 (0.0398-15.5)	0.152484	0.848992
Gene_RAD51L3-RFFL	0	0	18	5.8	0.398 (0.0223-7.1)	0.152714	0.848992
Gene_GSE1	5	1.8	20	3.7	2.76 (0.551-13.8)	0.152754	0.848992
Gene_TLE3	5	1.3	10	2.6	2.92 (0.465-18.4)	0.152761	0.848992
Gene_KCND1	3	1.1	14	2.8	2.44 (0.368-16.1)	0.152769	0.848992
Gene_SPTLC3	1	0.1	15	8.7	0.327 (0.024-4.46)	0.1529	0.848992
Gene_CTSF	0	0	14	8.6	0.275 (0.016-4.75)	0.152962	0.848992
Gene_CDC42EP1	0	0	18	7.8	0.302 (0.0174-5.25)	0.152989	0.848992
Gene_CCDC171	5	2.2	16	4.7	2.61 (0.599-11.4)	0.153002	0.848992
Gene_CACNA1A	10	3.9	44	11.7	1.82 (0.609-5.42)	0.153037	0.848992
Gene_WRN	7	3.4	18	7.8	2.37 (0.709-7.9)	0.153052	0.848992
Gene_CRNKL1	2	0.4	22	11.2	0.386 (0.0451-3.29)	0.1531	0.848992
Gene_DYSF	19	9.1	69	29.7	1.6 (0.773-3.33)	0.15322	0.848992
Gene_ENO2	5	1.5	11	3.3	2.65 (0.477-14.7)	0.153387	0.848992
Gene_RHBDF2	2	0.2	21	7.5	0.439 (0.0381-5.06)	0.153389	0.848992
Gene_FOSL1	3	1.2	9	1.9	3.56 (0.499-25.5)	0.153547	0.848992
Gene_FAM186B	0	0	16	8.7	0.272 (0.0158-4.7)	0.15355	0.848992
Gene_C4orf21	16	9.9	49	30.7	1.68 (0.831-3.41)	0.153813	0.848992
Gene_MOGS	5	2.3	25	5.1	2.52 (0.598-10.6)	0.154018	0.848992
Gene_UBR2	3	0.3	28	7.6	0.495 (0.0498-4.93)	0.154182	0.848992
Gene_NOX3	1	1	31	17	0.429 (0.0809-2.28)	0.154507	0.848992
Gene_FAM111B	4	3.4	11	7.6	2.43 (0.723-8.14)	0.154802	0.848992
Gene_ZNF778	3	1.7	7	2.8	3.35 (0.608-18.5)	0.15488	0.848992
Gene_ZNF76	0	0	15	7.5	0.313 (0.018-5.46)	0.155162	0.848992
Gene_NPHS1	8	5.7	30	15.3	1.98 (0.779-5.03)	0.15526	0.848992
Gene_C19orf44	1	0.1	16	10.6	0.271 (0.0201-3.64)	0.155318	0.848992
Gene_POLD2	1	0.1	18	6.8	0.412 (0.0296-5.74)	0.15598	0.848992
Gene_SMAD6	7	3.4	14	7.9	2.34 (0.702-7.79)	0.156032	0.848992
Gene_RASGRP3	1	0.1	18	7.3	0.386 (0.0279-5.34)	0.15604	0.848992
Gene_FRMPD2	3	1.2	29	18.1	0.458 (0.095-2.21)	0.156074	0.848992
Gene_DBH	4	0.8	29	13.5	0.465 (0.077-2.81)	0.156096	0.848992
Gene_PTDSS2	4	1.3	8	3.7	2.15 (0.375-12.4)	0.156257	0.848992
Gene_ANO5	8	4	24	10.2	2.12 (0.702-6.39)	0.156269	0.848992
Gene_RTCA	0	0	12	7.7	0.306 (0.0176-5.32)	0.156577	0.848992
Gene_DLG1	6	1.8	21	4.2	2.46 (0.507-11.9)	0.156753	0.848992
Gene_MAN2C1	4	2.1	40	23.9	0.533 (0.148-1.92)	0.157189	0.848992
Gene_SCN1A	7	4	28	10.6	2.04 (0.681-6.12)	0.157334	0.848992
Gene_ARFGAP2	3	1.2	12	2	3.42 (0.487-24)	0.157363	0.848992
Gene_ATP6V1A	4	1.7	12	3.5	2.77 (0.533-14.4)	0.157437	0.848992
Gene_FAHD1	4	2.7	10	5.8	2.56 (0.664-9.84)	0.157468	0.848992
Gene_DPYS	6	3.5	20	8.4	2.26 (0.694-7.38)	0.157558	0.848992
Gene_WHAMM	4	3.5	16	7.9	2.4 (0.727-7.91)	0.157826	0.848992
Gene_DPYD	8	4.2	25	10.8	2.1 (0.713-6.16)	0.157909	0.848992
Gene_LIMCH1	4	2.3	16	4.8	2.66 (0.624-11.3)	0.157965	0.848992
Gene_DPH1	0	0	17	8.4	0.282 (0.0163-4.87)	0.158044	0.848992
Gene_TAT	5	1.3	7	2.4	3.12 (0.485-20.1)	0.158069	0.848992
Gene_DNHD1	10	3.8	62	37.5	0.566 (0.208-1.54)	0.158212	0.848992
Gene_GATA3	1	0.1	17	5.4	0.51 (0.0358-7.27)	0.158837	0.848992
Gene_TRPC4	0	0	13	5.8	0.398 (0.0223-7.1)	0.158939	0.848992
Gene_INPP5D	3	0.5	32	8.3	0.57 (0.0719-4.52)	0.159302	0.848992
Gene_UNKL	0	0	17	5.3	0.433 (0.024-7.78)	0.159504	0.848992
Gene_BHLHE22	0	0	13	2.9	0.738 (0.0379-14.4)	0.160173	0.848992
Gene_MYOT	5	2.3	12	4.7	2.71 (0.633-11.6)	0.160204	0.848992
Gene_FOXJ3	5	2	13	4.3	2.62 (0.567-12.1)	0.160331	0.848992
Gene_AMZ2	0	0	14	7.5	0.313 (0.018-5.46)	0.16035	0.848992
Gene_DTNBP1	0	0	12	9.3	0.256 (0.0149-4.39)	0.160375	0.848992
Gene_ADCY6	5	1.7	14	3.7	2.64 (0.515-13.5)	0.16066	0.848992
Gene_SLC17A3	3	2.5	10	4.9	2.8 (0.68-11.5)	0.160856	0.848992
Gene_TRPM3	4	0.6	30	10.1	0.52 (0.0729-3.71)	0.161156	0.848992
Gene_SCRN2	2	0.2	20	6.3	0.516 (0.0441-6.05)	0.161171	0.848992
Gene_FAM179B	1	0.5	27	10.7	0.448 (0.0578-3.47)	0.161277	0.848992
Gene_CDK7	4	3.1	8	4.6	3.56 (0.921-13.7)	0.16146	0.848992
Gene_TSFM	1	0.1	13	8.6	0.331 (0.0242-4.51)	0.161464	0.848992
Gene_KAT6A	2	0.4	28	8.2	0.519 (0.0591-4.55)	0.162351	0.848992
Gene_ILVBL	1	0.3	20	6.4	0.582 (0.0574-5.9)	0.162471	0.848992
Gene_DLL1	3	1.8	13	3.9	2.63 (0.533-13)	0.162489	0.848992
Gene_PCDHB12	0	0	14	8.5	0.278 (0.0161-4.81)	0.16268	0.848992
Gene_DOC2A	1	0.1	17	7.2	0.391 (0.0282-5.41)	0.162693	0.848992
Gene_ERAP2	7	4.3	17	10.2	2.26 (0.768-6.65)	0.162727	0.848992
Gene_SLC7A10	2	0.2	17	8.9	0.373 (0.0329-4.24)	0.163029	0.848992
Gene_CHTF18	7	1.9	57	21.6	0.544 (0.143-2.07)	0.163105	0.848992
Gene_KANK4	1	0.1	22	6.4	0.436 (0.0312-6.11)	0.163335	0.848992
Gene_PCYT2	0	0	14	6.9	0.339 (0.0193-5.95)	0.163556	0.848992
Gene_QRICH2	3	2.5	10	4.9	2.8 (0.68-11.5)	0.163661	0.848992
Gene_PCDHGB7	0	0	16	4.7	0.482 (0.0265-8.8)	0.163662	0.848992
Gene_WDR34	3	0.5	28	11.5	0.418 (0.0542-3.22)	0.163842	0.848992
Gene_MOCS1	0	0	13	7	0.334 (0.0191-5.86)	0.163859	0.848992
Gene_SRGAP1	0	0	13	3.7	0.598 (0.0318-11.2)	0.164142	0.848992
Gene_MYH3	3	2.5	8	6	2.32 (0.59-9.14)	0.16433	0.848992
Gene_TTLL9	0	0	14	6.7	0.348 (0.0198-6.13)	0.164441	0.848992
Gene_WNT9B	0	0	11	4.1	0.546 (0.0294-10.1)	0.16451	0.848992
Gene_IDO2	0	0	14	7.8	0.302 (0.0174-5.25)	0.164606	0.848992
Gene_DYX1C1	5	1.8	7	3.1	3.22 (0.614-16.8)	0.164619	0.848992
Gene_GRM5	1	0.1	19	5.5	0.502 (0.0353-7.14)	0.164673	0.848992
Gene_IDH1	1	0.1	13	8	0.354 (0.0258-4.86)	0.16482	0.848992
Gene_EPPK1	6	5.1	19	14.2	1.92 (0.723-5.1)	0.164822	0.848992
Gene_CHST13	1	0.1	13	7.9	0.358 (0.0261-4.92)	0.164967	0.848992
Gene_PNPLA5	0	0	15	5.5	0.418 (0.0233-7.49)	0.165117	0.848992
Gene_KDM8	1	0.1	18	8.7	0.327 (0.024-4.46)	0.165266	0.848992
Gene_SLC37A2	5	1.4	9	2.6	3.08 (0.506-18.8)	0.165512	0.848992
Gene_KCNQ2	2	0.2	18	6.3	0.516 (0.0441-6.05)	0.165571	0.848992
Gene_EPHA6	5	2.7	24	6.5	2.3 (0.612-8.66)	0.165792	0.848992
Gene_WNT2	3	1	9	1.7	3.43 (0.43-27.4)	0.166153	0.848992
Gene_ADAMTS18	6	0.8	40	11.2	0.557 (0.0908-3.42)	0.166205	0.848992
Gene_NLRP2	3	2.1	15	4.1	2.84 (0.62-13)	0.166463	0.848992
Gene_ANO7	11	5.5	33	16.5	1.78 (0.699-4.53)	0.166503	0.848992
Gene_SLC12A6	7	3.3	16	8.2	2.2 (0.657-7.36)	0.166711	0.848992
Gene_ZNF609	1	0.1	19	2.9	0.886 (0.0569-13.8)	0.166758	0.848992
Gene_PAX9	0	0	12	5.2	0.44 (0.0244-7.93)	0.16679	0.848992
Gene_TBX10	0	0	14	4.1	0.546 (0.0294-10.1)	0.166827	0.848992
Gene_PIEZO1	19	4.7	110	37.9	0.678 (0.27-1.7)	0.166895	0.848992
Gene_XRN1	1	0.1	15	4.7	0.579 (0.04-8.39)	0.16696	0.848992
Gene_THNSL1	0	0	15	8	0.295 (0.017-5.12)	0.166963	0.848992
Gene_SSC5D	8	3.5	29	9	2.12 (0.657-6.84)	0.167037	0.848992
Gene_PIGG	3	0.5	24	10.6	0.452 (0.0583-3.5)	0.16733	0.848992
Gene_ARSI	6	3.8	17	9.4	2.19 (0.703-6.81)	0.167334	0.848992
Gene_CIT	1	0.3	26	7.9	0.478 (0.0481-4.74)	0.167446	0.848992
Gene_SLC43A2	2	0.2	17	5.9	0.549 (0.0465-6.48)	0.167515	0.848992
Gene_RSF1	6	1.4	23	3.7	2.27 (0.409-12.6)	0.167688	0.848992
Gene_TOP3A	2	0.4	17	11.6	0.373 (0.0437-3.18)	0.168085	0.848992
Gene_LEF1	0	0	11	5.1	0.448 (0.0248-8.09)	0.168152	0.848992
Gene_NOP9	1	0.3	19	10.4	0.368 (0.0379-3.57)	0.16824	0.848992
Gene_JAG2	3	0.7	38	10.2	0.562 (0.0851-3.72)	0.168527	0.848992
Gene_KATNA1	5	3.9	21	9.7	2.17 (0.709-6.66)	0.168638	0.848992
Gene_OSBPL3	6	2.1	8	3.9	2.97 (0.641-13.8)	0.168668	0.848992
Gene_STYK1	3	2.3	13	4.9	2.61 (0.615-11.1)	0.169077	0.848992
Gene_PEX11A	0	0	13	7.7	0.306 (0.0176-5.32)	0.169294	0.848992
Gene_TNRC6A	7	1.5	13	3.2	2.72 (0.486-15.2)	0.169444	0.848992
Gene_MTMR6	6	3.4	20	8.5	2.18 (0.663-7.18)	0.169459	0.848992
Gene_TKTL2	2	0.2	20	8.4	0.394 (0.0346-4.5)	0.169504	0.848992
Gene_MBOAT4	6	2.5	9	5.4	2.56 (0.636-10.3)	0.169568	0.848992
Gene_ZDHHC12	0	0	14	7.1	0.33 (0.0188-5.78)	0.16972	0.848992
Gene_GPR158	6	1.9	16	4.3	2.52 (0.533-11.9)	0.169875	0.848992
Gene_SHH	2	0.2	18	7.5	0.439 (0.0381-5.06)	0.170024	0.848992
Gene_TMPRSS6	3	2	23	11.1	1.08 (0.275-4.26)	0.170064	0.848992
Gene_TSPAN4	7	3.3	17	8.2	2.2 (0.657-7.36)	0.170171	0.848992
Gene_MYH14	9	2.7	62	25.5	0.616 (0.192-1.97)	0.170181	0.848992
Gene_GIGYF2	8	2.2	27	5.9	2.12 (0.511-8.82)	0.170254	0.848992
Gene_SLC13A2	1	0.1	18	8.1	0.35 (0.0255-4.8)	0.170515	0.848992
Gene_SLC37A1	1	0.1	15	5	0.547 (0.0381-7.87)	0.170736	0.848992
Gene_DHX38	1	0.5	26	11.5	0.418 (0.0542-3.22)	0.170897	0.848992
Gene_HOOK2	6	3.4	18	8.1	2.28 (0.688-7.58)	0.170982	0.848992
Gene_KRT73	1	1	29	16.3	0.447 (0.084-2.38)	0.171224	0.848992
Gene_OTOP3	0	0	15	7.9	0.298 (0.0172-5.18)	0.171375	0.848992
Gene_CDH1	6	2.9	15	6.8	2.34 (0.646-8.51)	0.171448	0.848992
Gene_MPO	4	3.1	17	7.5	2.27 (0.651-7.88)	0.1716	0.848992
Gene_SMCR8	1	0.1	22	6.5	0.43 (0.0308-6.01)	0.171701	0.848992
Gene_DLGAP3	3	1.4	11	2.7	2.99 (0.495-18)	0.171978	0.848992
Gene_SREBF2	6	1.2	8	2.3	3.05 (0.453-20.6)	0.172258	0.848992
Gene_KIAA0408	2	0.2	18	8.7	0.381 (0.0335-4.34)	0.172625	0.848992
Gene_IL5RA	4	2.8	15	6.2	2.48 (0.662-9.29)	0.172909	0.848992
Gene_CGN	6	3.9	22	9.5	2.22 (0.72-6.82)	0.173005	0.848992
Gene_KLHL36	0	0	11	3.7	0.598 (0.0318-11.2)	0.173032	0.848992
Gene_HHAT	4	3	15	7	2.35 (0.659-8.38)	0.173057	0.848992
Gene_MAFK	0	0	13	4	0.558 (0.03-10.4)	0.173277	0.848992
Gene_ABCB11	11	4.4	28	12.4	1.91 (0.674-5.43)	0.173389	0.848992
Gene_DAGLA	3	1.4	11	2.6	3.08 (0.506-18.8)	0.17367	0.848992
Gene_HBS1L	2	0.4	21	9.5	0.451 (0.0521-3.91)	0.173673	0.848992
Gene_MMRN1	0	0	15	5.1	0.448 (0.0248-8.09)	0.174348	0.848992
Gene_CNTN6	7	4	32	10.7	2.02 (0.676-6.06)	0.174354	0.848992
Gene_TESK2	0	0	14	6.5	0.358 (0.0203-6.32)	0.174608	0.848992
Gene_S1PR4	0	0	14	6.5	0.358 (0.0203-6.32)	0.174608	0.848992
Gene_LYL1	4	1.5	10	2.8	3.05 (0.526-17.7)	0.174638	0.848992
Gene_PIGV	4	1.7	11	3.5	2.77 (0.533-14.4)	0.175067	0.848992
Gene_RHPN1	3	0.5	28	10.7	0.448 (0.0578-3.47)	0.175136	0.848992
Gene_NUAK2	0	0	15	4.4	0.512 (0.0279-9.41)	0.175217	0.848992
Gene_BMP7	1	0.3	16	10.2	0.375 (0.0386-3.64)	0.17541	0.848992
Gene_PNPLA7	18	11.4	68	38.2	1.55 (0.807-2.99)	0.175495	0.848992
Gene_WDR55	2	1.1	10	1.8	3.5 (0.464-26.4)	0.175565	0.848992
Gene_ANKS6	1	0.1	19	8	0.354 (0.0258-4.86)	0.1756	0.848992
Gene_ALPI	8	2.9	13	6.8	2.34 (0.646-8.51)	0.175888	0.848992
Gene_CCDC180	9	5.8	24	15.2	2.02 (0.8-5.12)	0.175958	0.848992
Gene_MKI67	0	0	14	8.6	0.275 (0.016-4.75)	0.176226	0.848992
Gene_GAPVD1	8	2.1	24	5	2.38 (0.543-10.4)	0.176293	0.848992
Gene_SMPD1	4	1.6	33	19.8	0.518 (0.125-2.15)	0.176299	0.848992
Gene_HECTD3	10	2.5	16	5.4	2.56 (0.636-10.3)	0.176593	0.848992
Gene_SLC15A3	0	0	16	6.6	0.353 (0.02-6.22)	0.176816	0.848992
Gene_EFCAB6	9	3.5	20	8.7	2.19 (0.675-7.1)	0.176823	0.848992
Gene_TIGD7	0	0	16	7.1	0.33 (0.0188-5.78)	0.176873	0.848992
Gene_SLCO4A1	4	2.1	18	5.4	2.22 (0.514-9.56)	0.176942	0.848992
Gene_CSPP1	4	0.8	24	15.6	0.404 (0.0676-2.42)	0.177118	0.848992
Gene_ARL2	0	0	12	6.9	0.339 (0.0193-5.95)	0.177126	0.848992
Gene_PACS2	2	1	9	1.9	3.14 (0.408-24.2)	0.177198	0.848992
Gene_KIAA0754	0	0	15	5.2	0.44 (0.0244-7.93)	0.177198	0.848992
Gene_PER1	1	0.1	20	7.4	0.381 (0.0276-5.26)	0.177214	0.848992
Gene_KRT83	0	0	13	4.4	0.512 (0.0279-9.41)	0.177271	0.848992
Gene_LMBR1L	5	2.7	11	6.7	2.24 (0.598-8.37)	0.177288	0.848992
Gene_GBA2	3	0.3	21	9.3	0.409 (0.0418-4)	0.177419	0.848992
Gene_FHOD1	4	0.4	24	9.9	0.434 (0.0503-3.74)	0.177419	0.848992
Gene_SMPD2	3	2.3	13	4.7	2.71 (0.633-11.6)	0.177423	0.848992
Gene_TATDN3	1	0.1	13	7.7	0.367 (0.0266-5.05)	0.177482	0.848992
Gene_CEP44	5	2.7	13	6.1	2.44 (0.641-9.3)	0.177999	0.848992
Gene_CNKSR3	2	0.2	18	8.7	0.381 (0.0335-4.34)	0.17801	0.848992
Gene_USP19	8	1.4	20	3.1	2.65 (0.457-15.4)	0.178058	0.848992
Gene_IDH3B	3	1.5	11	3.3	2.65 (0.477-14.7)	0.178366	0.848992
Gene_HCLS1	0	0	12	7.3	0.321 (0.0184-5.61)	0.178553	0.848992
Gene_SLC22A4	0	0	13	5.1	0.448 (0.0248-8.09)	0.178928	0.848992
Gene_MYO3A	9	4.7	35	13.1	1.93 (0.699-5.31)	0.178945	0.848992
Gene_CUL9	3	1.2	45	16.1	0.513 (0.106-2.49)	0.17896	0.848992
Gene_ITGA1	7	3.8	21	10.1	2.04 (0.664-6.28)	0.179001	0.848992
Gene_ITGB8	1	0.1	15	7.6	0.371 (0.0269-5.12)	0.179009	0.848992
Gene_TPH1	1	0.8	21	14.5	0.434 (0.0722-2.61)	0.179051	0.848992
Gene_SERPINA11	2	0.6	25	12	0.441 (0.0627-3.1)	0.179104	0.848992
Gene_KLHDC8A	4	2.1	10	4.4	2.67 (0.592-12)	0.179285	0.848992
Gene_CAPN8	5	3.6	22	9.4	2.09 (0.658-6.61)	0.179803	0.848992
Gene_CEL	6	2.3	8	4.6	2.76 (0.642-11.9)	0.179832	0.848992
Gene_PLEC	30	10.1	144	38.3	1.38 (0.695-2.73)	0.179838	0.848992
Gene_ANKRD26	1	0.5	19	10.7	0.448 (0.0578-3.47)	0.179865	0.848992
Gene_MYH9	4	1.8	45	19.2	0.585 (0.149-2.3)	0.179947	0.848992
Gene_BEST1	3	1.4	35	17.3	0.535 (0.12-2.39)	0.179952	0.848992
Gene_CENPJ	3	1.2	27	18.5	0.448 (0.0931-2.16)	0.180169	0.848992
Gene_LLGL2	5	3.4	24	8.2	2.26 (0.682-7.47)	0.180245	0.848992
Gene_ATP2A1	2	0.9	25	14.2	0.477 (0.0842-2.71)	0.180264	0.848992
Gene_RAD51D	0	0	15	6.7	0.348 (0.0198-6.13)	0.18054	0.848992
Gene_NDUFB10	0	0	14	5.9	0.392 (0.022-6.98)	0.180568	0.848992
Gene_TMPRSS15	4	1.3	38	17.5	0.501 (0.108-2.32)	0.180587	0.848992
Gene_SMC5	4	2.2	12	4.6	2.66 (0.608-11.7)	0.180602	0.848992
Gene_USP9X	0	0	20	4.6	0.492 (0.0269-8.99)	0.180624	0.848992
Gene_XDH	8	4.2	25	11.4	1.99 (0.682-5.8)	0.180952	0.848992
Gene_CA9	4	3.3	19	7.7	2.33 (0.69-7.9)	0.181234	0.848992
Gene_REV1	0	0	14	2.2	0.93 (0.0454-19)	0.181344	0.848992
Gene_RMDN3	4	1.4	10	3	2.73 (0.466-16)	0.181397	0.848992
Gene_P2RX4	5	2.9	13	6.4	2.48 (0.675-9.11)	0.181459	0.848992
Gene_ARHGAP11A	2	0.2	18	8.9	0.373 (0.0329-4.24)	0.181715	0.848992
Gene_RNF168	0	0	11	8	0.295 (0.017-5.12)	0.181941	0.848992
Gene_KLHL30	7	3.1	22	8.2	2.08 (0.608-7.13)	0.182478	0.848992
Gene_BCAN	1	0.1	16	6.8	0.412 (0.0296-5.74)	0.182517	0.848992
Gene_OTP	4	1.2	9	2.4	2.95 (0.443-19.6)	0.182541	0.848992
Gene_SLC35A5	0	0	14	7.6	0.31 (0.0178-5.39)	0.182553	0.848992
Gene_CLMN	2	0.4	20	10.2	0.422 (0.049-3.63)	0.182732	0.848992
Gene_FREM3	2	0.4	23	10.9	0.396 (0.0462-3.39)	0.182903	0.848992
Gene_SEPHS2	0	0	12	2.6	0.81 (0.0408-16.1)	0.183017	0.848992
Gene_AP3B1	5	1.6	14	3.3	2.78 (0.514-15)	0.183061	0.848992
Gene_INA	0	0	12	4	0.558 (0.03-10.4)	0.183162	0.848992
Gene_TAF6	2	0.2	20	6.4	0.509 (0.0435-5.96)	0.183349	0.848992
Gene_RXRG	0	0	11	3.5	0.627 (0.0331-11.9)	0.183462	0.848992
Gene_KIF20A	6	1.4	46	17	0.544 (0.121-2.44)	0.183577	0.848992
Gene_EGFR	5	2	17	5.7	2.03 (0.466-8.83)	0.183583	0.848992
Gene_UMODL1	7	2	49	22.9	0.535 (0.145-1.98)	0.183671	0.848992
Gene_ATP5B	0	0	14	4.3	0.523 (0.0284-9.63)	0.184202	0.848992
Gene_SEL1L2	4	2.2	9	4.2	2.89 (0.646-12.9)	0.18434	0.848992
Gene_TRIP10	6	0.8	13	1.9	2.72 (0.322-23)	0.184476	0.848992
Gene_MMP25	0	0	13	6.8	0.343 (0.0195-6.04)	0.184546	0.848992
Gene_PRF1	9	2.7	20	6.7	2.24 (0.598-8.37)	0.184694	0.848992
Gene_C1orf85	2	2	11	3.6	3.07 (0.635-14.8)	0.184869	0.848992
Gene_PDIA5	4	2.2	15	4.6	2.66 (0.608-11.7)	0.185279	0.848992
Gene_SMG8	2	0.2	17	8.7	0.381 (0.0335-4.34)	0.185287	0.848992
Gene_LRRK2	7	1.7	45	19.4	0.554 (0.137-2.23)	0.185482	0.848992
Gene_RP1L1	12	4.8	47	16.4	1.58 (0.593-4.2)	0.185648	0.848992
Gene_CC2D1B	1	1	26	15.8	0.461 (0.0864-2.46)	0.185667	0.848992
Gene_KCNAB3	1	0.1	14	8.5	0.334 (0.0245-4.57)	0.185672	0.848992
Gene_PTK2B	5	0.7	31	11.4	0.506 (0.0772-3.31)	0.185773	0.848992
Gene_AFP	0	0	15	5.4	0.425 (0.0237-7.63)	0.185794	0.848992
Gene_KNDC1	7	2.9	18	6.5	2.45 (0.668-8.96)	0.185888	0.848992
Gene_NR1H2	2	0.4	21	8.7	0.491 (0.0562-4.28)	0.186095	0.848992
Gene_DCST1	5	2.7	17	5.9	2.52 (0.656-9.65)	0.18626	0.848992
Gene_TMEM131	4	1.7	13	3.4	2.84 (0.543-14.8)	0.18692	0.848992
Gene_EPSTI1	1	0.5	16	13	0.371 (0.0486-2.83)	0.187085	0.848992
Gene_CPNE9	0	0	16	6.3	0.369 (0.0208-6.52)	0.187271	0.848992
Gene_CTSG	0	0	13	3.7	0.598 (0.0318-11.2)	0.187392	0.848992
Gene_KIAA1199	4	2.6	22	6.2	2.33 (0.605-8.97)	0.187424	0.848992
Gene_AVPR1A	0	0	14	5.5	0.418 (0.0233-7.49)	0.187447	0.848992
Gene_ATRAID	0	0	13	5.8	0.398 (0.0223-7.1)	0.187512	0.848992
Gene_BRPF1	3	1.4	13	2.6	3.08 (0.506-18.8)	0.18763	0.848992
Gene_NDST2	5	3	21	7.7	2.15 (0.613-7.53)	0.187725	0.848992
Gene_IQCA1	8	4.6	35	13.6	1.82 (0.66-5.03)	0.187916	0.848992
Gene_PPAPDC1A	0	0	13	5.3	0.433 (0.024-7.78)	0.18798	0.848992
Gene_FBN1	14	5.4	54	17.6	1.64 (0.646-4.17)	0.188036	0.848992
Gene_MCM4	1	0.1	20	6.5	0.43 (0.0308-6.01)	0.188112	0.848992
Gene_GATA6	0	0	14	3.5	0.627 (0.0331-11.9)	0.1882	0.848992
Gene_INTS9	0	0	18	5	0.456 (0.0252-8.26)	0.188388	0.848992
Gene_PSMD1	0	0	11	3.1	0.697 (0.0362-13.4)	0.188454	0.848992
Gene_ECHDC2	1	0.1	12	6.6	0.424 (0.0304-5.92)	0.188671	0.848992
Gene_SERPINA12	5	2.3	13	5	2.56 (0.606-10.8)	0.188722	0.848992
Gene_FRY	5	0.5	32	9.4	0.507 (0.0647-3.97)	0.189011	0.848992
Gene_LGR4	4	1.7	13	3.6	2.7 (0.524-13.9)	0.189283	0.848992
Gene_NXPE2	2	0.2	21	8.5	0.39 (0.0342-4.44)	0.189421	0.848992
Gene_DHX36	0	0	15	3.6	0.612 (0.0325-11.5)	0.189426	0.848992
Gene_SLC18A1	1	0.3	17	9.6	0.397 (0.0407-3.87)	0.189546	0.848992
Gene_ALS2	2	0.6	31	10.6	0.497 (0.0699-3.53)	0.189693	0.848992
Gene_LMF2	4	1.9	44	22.4	0.525 (0.138-1.99)	0.189738	0.848992
Gene_MON1B	0	0	15	3.4	0.644 (0.0338-12.2)	0.189763	0.848992
Gene_SLCO6A1	3	1.6	12	3.4	2.71 (0.505-14.5)	0.189794	0.848992
Gene_CTNNA3	2	0.2	19	8.7	0.381 (0.0335-4.34)	0.189841	0.848992
Gene_BSCL2	7	2.8	24	7.2	2.16 (0.593-7.85)	0.189958	0.848992
Gene_FURIN	6	1.8	8	3.8	2.69 (0.542-13.4)	0.19019	0.848992
Gene_ANKRD16	2	1.5	8	2.7	3.14 (0.536-18.4)	0.190213	0.848992
Gene_ITGAE	6	4.1	23	10.2	2.17 (0.724-6.48)	0.190312	0.848992
Gene_SCN4A	7	3.7	73	32.5	0.637 (0.23-1.76)	0.190484	0.848992
Gene_CYP4F11	1	0.1	13	8.6	0.331 (0.0242-4.51)	0.190564	0.848992
Gene_KIFC2	1	0.1	22	5.3	0.519 (0.0363-7.41)	0.190668	0.848992
Gene_HEXDC	2	0.2	15	7.5	0.439 (0.0381-5.06)	0.191429	0.848992
Gene_PDE6C	4	2.8	15	6.6	2.34 (0.632-8.66)	0.191654	0.848992
Gene_WWP2	0	0	14	5.9	0.392 (0.022-6.98)	0.191678	0.848992
Gene_SERPINA3	3	2.6	12	5.5	2.6 (0.659-10.3)	0.191952	0.848992
Gene_TM9SF1	4	2.8	15	6.4	2.41 (0.647-8.96)	0.192145	0.848992
Gene_AFAP1	0	0	16	4.8	0.473 (0.026-8.61)	0.192186	0.848992
Gene_GAMT	5	1.3	29	16.9	0.518 (0.111-2.41)	0.192189	0.848992
Gene_DNA2	4	1.4	39	19.4	0.478 (0.108-2.12)	0.192355	0.848992
Gene_SRPK1	3	1.2	9	1.8	3.72 (0.511-27)	0.192497	0.848992
Gene_TBRG1	0	0	14	5.5	0.418 (0.0233-7.49)	0.192505	0.848992
Gene_HIF3A	1	0.1	21	6	0.463 (0.0329-6.53)	0.192625	0.848992
Gene_MBOAT1	1	0.3	16	8.7	0.436 (0.0443-4.29)	0.19275	0.848992
Gene_RASSF1	4	1.7	10	3.7	2.64 (0.515-13.5)	0.192759	0.848992
Gene_COL4A6	3	0.7	27	10.9	0.528 (0.0803-3.47)	0.192815	0.848992
Gene_CD36	3	2.1	43	23.7	0.538 (0.149-1.94)	0.192907	0.848992
Gene_SLC15A1	2	0.6	25	11.3	0.467 (0.0661-3.3)	0.193072	0.848992
Gene_MINPP1	0	0	11	2.9	0.738 (0.0379-14.4)	0.193191	0.848992
Gene_TGM4	5	3.8	25	10	2.06 (0.67-6.35)	0.193266	0.848992
Gene_TMC6	3	0.5	23	10.7	0.448 (0.0578-3.47)	0.193384	0.848992
Gene_ELP6	0	0	13	5.3	0.433 (0.024-7.78)	0.193416	0.848992
Gene_CLCN2	1	1	32	14.4	0.505 (0.094-2.71)	0.193455	0.848992
Gene_CAPRIN2	4	1.5	13	3	2.87 (0.505-16.4)	0.193504	0.848992
Gene_DLX6	1	0.1	17	3.5	0.753 (0.0499-11.4)	0.19352	0.848992
Gene_GTDC1	1	0.1	14	7	0.401 (0.0289-5.57)	0.193746	0.848992
Gene_GRIK5	2	0.2	19	6.1	0.532 (0.0452-6.26)	0.194035	0.848992
Gene_ZFHX3	23	6	84	20.9	1.53 (0.634-3.69)	0.194553	0.848992
Gene_CCDC85A	4	2.2	21	5.1	2.43 (0.567-10.4)	0.194562	0.848992
Gene_C7orf63	0	0	15	5.5	0.418 (0.0233-7.49)	0.194668	0.848992
Gene_KIAA0226L	1	0.1	16	6	0.463 (0.0329-6.53)	0.195128	0.848992
Gene_IARS	17	7.7	58	25.1	1.62 (0.733-3.56)	0.195297	0.848992
Gene_USP42	7	1.5	7	2.9	2.96 (0.515-17)	0.195448	0.848992
Gene_KIF4B	1	0.3	20	9.6	0.397 (0.0407-3.87)	0.195921	0.848992
Gene_UNC13B	10	5.1	43	15.5	1.76 (0.671-4.63)	0.195975	0.848992
Gene_BTBD6	0	0	14	6	0.386 (0.0217-6.86)	0.196449	0.848992
Gene_CAV3	1	0.1	13	8.1	0.35 (0.0255-4.8)	0.196678	0.848992
Gene_PRKAR2B	4	1.9	9	4	2.68 (0.559-12.9)	0.196966	0.848992
Gene_MUSTN1	0	0	14	5.7	0.405 (0.0227-7.23)	0.196983	0.848992
Gene_ZBTB21	1	0.1	19	2.5	1 (0.0627-16.1)	0.197469	0.848992
Gene_MDH1B	6	3.4	13	8.2	2.26 (0.682-7.47)	0.197508	0.848992
Gene_CCDC87	5	2.3	14	4.8	2.66 (0.624-11.3)	0.197583	0.848992
Gene_SAMSN1	4	1.7	6	3.2	2.99 (0.563-15.9)	0.19761	0.848992
Gene_CCDC168	0	0	10	7.4	0.317 (0.0182-5.54)	0.19779	0.848992
Gene_FOXA1	0	0	13	2.1	0.966 (0.0468-19.9)	0.197829	0.848992
Gene_POLR3A	7	4.1	19	11	2.01 (0.681-5.96)	0.197834	0.848992
Gene_CNTROB	0	0	18	6.2	0.374 (0.0211-6.63)	0.19784	0.848992
Gene_PGBD2	0	0	12	7.7	0.306 (0.0176-5.32)	0.197969	0.848992
Gene_HPS6	1	0.1	16	7.1	0.396 (0.0286-5.49)	0.198143	0.848992
Gene_ZHX3	0	0	12	4.9	0.465 (0.0256-8.43)	0.198175	0.848992
Gene_PRSS21	8	3.2	13	7.6	2.3 (0.671-7.89)	0.198231	0.848992
Gene_HYI	1	0.1	14	6.2	0.449 (0.032-6.31)	0.198254	0.848992
Gene_GNE	1	0.3	13	9.7	0.393 (0.0403-3.83)	0.198596	0.848992
Gene_KCNG2	1	0.1	16	4.8	0.568 (0.0393-8.21)	0.198778	0.848992
Gene_KLC2	1	0.1	19	5.3	0.519 (0.0363-7.41)	0.198863	0.848992
Gene_SMARCAL1	1	0.5	21	9.9	0.482 (0.0618-3.76)	0.198882	0.848992
Gene_PODN	4	1.7	12	3.2	2.99 (0.563-15.9)	0.198917	0.848992
Gene_PCNXL2	5	1.7	38	20.4	0.527 (0.131-2.12)	0.199079	0.848992
Gene_DFNA5	1	0.1	18	7.6	0.371 (0.0269-5.12)	0.199098	0.848992
Gene_FZD5	4	2.9	15	7.2	2.22 (0.619-7.98)	0.199111	0.848992
Gene_PWP2	4	0.6	27	10.3	0.511 (0.0717-3.64)	0.199205	0.848992
Gene_SLC6A12	2	0.9	22	14.3	0.474 (0.0836-2.69)	0.199477	0.848992
Gene_KEL	6	3.9	22	10.3	2.05 (0.675-6.23)	0.199745	0.848992
Gene_TMEM143	0	0	14	6.2	0.374 (0.0211-6.63)	0.199779	0.848992
Gene_PEX1	9	2.1	41	22.9	0.556 (0.154-2.01)	0.199827	0.848992
Gene_SKI	6	1.6	15	4.1	2.3 (0.448-11.8)	0.199953	0.848992
Gene_ALDH1A1	3	1.6	8	3.3	2.78 (0.514-15)	0.199986	0.848992
Gene_GORASP1	3	0.3	21	8	0.472 (0.0476-4.68)	0.200051	0.848992
Gene_RB1	1	0.1	13	6	0.463 (0.0329-6.53)	0.200079	0.848992
Gene_RNF19A	7	2.1	20	5.6	2.14 (0.501-9.18)	0.200091	0.848992
Gene_AGPS	7	2	17	4.9	2.33 (0.519-10.5)	0.200152	0.848992
Gene_CHN2	3	2.1	9	4.2	2.78 (0.611-12.7)	0.200331	0.848992
Gene_RUFY1	0	0	14	3.5	0.627 (0.0331-11.9)	0.200531	0.848992
Gene_NNT	7	3.2	19	8.3	2.12 (0.627-7.15)	0.200543	0.848992
Gene_BCAS3	3	0.7	9	1.3	3.35 (0.332-33.8)	0.201054	0.848992
Gene_MAATS1	0	0	15	4.9	0.465 (0.0256-8.43)	0.201271	0.848992
Gene_ISL2	1	0.1	13	4.6	0.59 (0.0406-8.58)	0.201286	0.848992
Gene_FMN1	2	0.4	15	11.3	0.382 (0.0448-3.26)	0.201453	0.848992
Gene_TTC39B	1	0.1	15	6.4	0.436 (0.0312-6.11)	0.201497	0.848992
Gene_DDX49	4	2.3	16	5.2	2.47 (0.59-10.4)	0.201613	0.848992
Gene_SLC26A4	6	2.3	41	24.1	0.57 (0.165-1.97)	0.201922	0.848992
Gene_PCDP1	0	0	15	7.1	0.33 (0.0188-5.78)	0.201943	0.848992
Gene_VCPIP1	4	0.6	12	1.4	2.91 (0.278-30.5)	0.201948	0.848992
Gene_CHAT	3	0.5	21	9.6	0.497 (0.0635-3.88)	0.201979	0.848992
Gene_DSP	9	1.5	57	16.8	0.579 (0.134-2.51)	0.202364	0.848992
Gene_GSAP	0	0	14	5.5	0.418 (0.0233-7.49)	0.202401	0.848992
Gene_SLC26A5	6	3.8	23	10.1	2.04 (0.664-6.28)	0.202538	0.848992
Gene_ZSCAN29	3	2.8	14	6.1	2.52 (0.67-9.46)	0.202567	0.848992
Gene_ANXA11	2	0.4	22	9.8	0.438 (0.0507-3.78)	0.20268	0.848992
Gene_ROCK2	2	1.1	12	2	3.22 (0.442-23.4)	0.202807	0.848992
Gene_HOXB5	1	0.1	13	5.1	0.538 (0.0375-7.71)	0.202973	0.848992
Gene_KRT28	4	1.7	11	3.6	2.7 (0.524-13.9)	0.203102	0.848992
Gene_PDIA4	4	1.7	11	3.6	2.7 (0.524-13.9)	0.203102	0.848992
Gene_TERT	1	0.1	18	4.9	0.558 (0.0387-8.04)	0.203141	0.848992
Gene_FUK	11	5.3	37	16.1	1.76 (0.682-4.55)	0.203254	0.848992
Gene_TMPRSS2	4	1.5	8	2.8	3.05 (0.526-17.7)	0.203628	0.848992
Gene_CSNK1A1L	0	0	16	6	0.386 (0.0217-6.86)	0.203668	0.848992
Gene_DGKQ	9	2.8	33	7.7	2.03 (0.563-7.29)	0.203746	0.848992
Gene_SLC2A6	7	2.9	26	7.8	2.06 (0.582-7.3)	0.204016	0.848992
Gene_TRRAP	6	1.4	60	13.3	0.691 (0.151-3.15)	0.204312	0.848992
Gene_SEZ6	3	0.3	26	6.8	0.55 (0.0546-5.54)	0.204396	0.848992
Gene_PIK3CB	2	0.2	16	5.7	0.567 (0.0478-6.72)	0.204413	0.848992
Gene_SEC23A	2	0.8	24	13.5	0.465 (0.077-2.81)	0.204746	0.848992
Gene_CCBL1	4	2.6	15	6.3	2.29 (0.598-8.81)	0.204869	0.848992
Gene_NBEAL2	7	1.3	47	15.4	0.567 (0.121-2.66)	0.204897	0.848992
Gene_NAGPA	1	0.1	17	6.2	0.449 (0.032-6.31)	0.205083	0.848992
Gene_NCSTN	2	0.2	14	6	0.54 (0.0459-6.37)	0.205158	0.848992
Gene_COL23A1	6	4.2	26	11.3	2.01 (0.687-5.86)	0.205224	0.848992
Gene_FKTN	1	0.3	16	8.5	0.446 (0.0452-4.39)	0.205325	0.848992
Gene_RNF223	0	0	12	2.6	0.81 (0.0408-16.1)	0.205366	0.848992
Gene_WDR93	1	0.1	13	7.7	0.367 (0.0266-5.05)	0.205406	0.848992
Gene_CCT8	4	1.6	12	3.8	2.46 (0.471-12.8)	0.20541	0.848992
Gene_GMPR	0	0	11	4.1	0.546 (0.0294-10.1)	0.205495	0.848992
Gene_CBLB	8	3.1	17	8.1	2.11 (0.614-7.23)	0.205559	0.848992
Gene_EIF4ENIF1	1	0.1	18	4.6	0.59 (0.0406-8.58)	0.205664	0.848992
Gene_ZNF106	5	1.6	9	3.2	2.86 (0.524-15.6)	0.205802	0.848992
Gene_CASC4	0	0	13	4.9	0.465 (0.0256-8.43)	0.205861	0.848992
Gene_PACRGL	4	2.5	11	5.6	2.48 (0.62-9.88)	0.205906	0.848992
Gene_IMPDH2	3	2.6	9	5.7	2.52 (0.642-9.86)	0.205955	0.848992
Gene_POU2F2	0	0	14	3.8	0.584 (0.0312-10.9)	0.206084	0.848992
Gene_UBXN11	5	2.6	14	6.1	2.36 (0.612-9.14)	0.206397	0.848992
Gene_NCBP1	4	1.4	12	3.2	2.58 (0.448-14.9)	0.206422	0.848992
Gene_KCNH2	3	0.9	26	11.5	0.585 (0.101-3.37)	0.206484	0.848992
Gene_ABHD3	0	0	12	4.3	0.523 (0.0284-9.63)	0.206592	0.848992
Gene_MPEG1	1	0.3	18	9.4	0.405 (0.0415-3.96)	0.206644	0.848992
Gene_MAPKAPK5	1	0.1	18	3.2	0.814 (0.0532-12.5)	0.206654	0.848992
Gene_EVC2	7	1.3	42	16.1	0.543 (0.116-2.53)	0.206829	0.848992
Gene_IL17RC	0	0	13	7.1	0.33 (0.0188-5.78)	0.20703	0.848992
Gene_ALDH1L1	7	3.5	26	9.9	1.94 (0.61-6.15)	0.207123	0.848992
Gene_PSME4	2	0.2	24	3.8	0.817 (0.0653-10.2)	0.207165	0.848992
Gene_COASY	3	0.7	21	12	0.481 (0.0738-3.14)	0.207189	0.848992
Gene_NDUFAF6	1	0.3	18	8.5	0.446 (0.0452-4.39)	0.207559	0.848992
Gene_ENPP6	1	0.1	13	6.3	0.443 (0.0316-6.21)	0.207647	0.848992
Gene_NRG1	4	0.6	9	1.3	3.07 (0.286-33)	0.207772	0.848992
Gene_PRKAG2	0	0	12	5	0.456 (0.0252-8.26)	0.207804	0.848992
Gene_ATP9A	1	0.5	19	9.7	0.492 (0.063-3.84)	0.207857	0.848992
Gene_WNT10B	0	0	12	5.3	0.433 (0.024-7.78)	0.207927	0.848992
Gene_EYA4	5	2.1	16	5.3	2.26 (0.521-9.76)	0.208039	0.848992
Gene_FIGNL1	3	2.5	15	5.8	2.4 (0.605-9.5)	0.208318	0.848992
Gene_TTC18	2	0.2	16	7.7	0.428 (0.0372-4.92)	0.208489	0.848992
Gene_CCKBR	0	0	12	5.9	0.392 (0.022-6.98)	0.208733	0.848992
Gene_CNNM4	3	1.9	16	4.3	2.52 (0.533-11.9)	0.208744	0.848992
Gene_MELK	5	1.7	10	3.6	2.7 (0.524-13.9)	0.209063	0.848992
Gene_PNLIPRP3	0	0	12	6.7	0.348 (0.0198-6.13)	0.209066	0.848992
Gene_CLP1	0	0	11	3.1	0.697 (0.0362-13.4)	0.209066	0.848992
Gene_FANCD2	2	1.5	9	2.8	3.05 (0.526-17.7)	0.209148	0.848992
Gene_FAM83F	2	0.2	14	7.9	0.418 (0.0364-4.79)	0.209245	0.848992
Gene_VPS8	1	0.1	17	3.9	0.684 (0.0461-10.2)	0.209272	0.848992
Gene_HSF4	3	1.1	9	2.3	2.87 (0.411-20.1)	0.20949	0.848992
Gene_RECK	3	0.3	15	9.7	0.393 (0.0403-3.83)	0.209527	0.848992
Gene_KIF1A	6	0.8	35	9.4	0.659 (0.106-4.11)	0.209671	0.848992
Gene_SLC35E3	1	0.3	15	8.5	0.446 (0.0452-4.39)	0.209779	0.848992
Gene_MATK	4	2.3	14	5.6	2.31 (0.56-9.53)	0.209826	0.848992
Gene_MCOLN3	0	0	14	4.8	0.473 (0.026-8.61)	0.209857	0.848992
Gene_MAP1A	1	0.1	17	3.5	0.753 (0.0499-11.4)	0.209964	0.848992
Gene_ASPDH	1	0.1	15	6.8	0.412 (0.0296-5.74)	0.209965	0.848992
Gene_ZNF608	1	0.1	18	2.8	0.913 (0.0583-14.3)	0.210005	0.848992
Gene_TMC1	3	0.7	21	11.6	0.497 (0.0761-3.25)	0.21004	0.848992
Gene_PAPOLB	2	0.2	20	7.5	0.439 (0.0381-5.06)	0.210044	0.848992
Gene_DDX54	3	1.8	11	3.7	2.76 (0.551-13.8)	0.210129	0.848992
Gene_EPCAM	6	3	15	7.4	2.23 (0.632-7.87)	0.210241	0.848992
Gene_KIAA1755	0	0	12	6.2	0.374 (0.0211-6.63)	0.210244	0.848992
Gene_TLCD1	0	0	12	6.2	0.374 (0.0211-6.63)	0.210244	0.848992
Gene_SLC4A11	8	3.6	25	10	1.97 (0.626-6.17)	0.211087	0.848992
Gene_CAPS2	2	0.4	21	10.1	0.426 (0.0494-3.67)	0.211146	0.848992
Gene_SECISBP2L	4	0.4	22	6.7	0.627 (0.07-5.62)	0.211235	0.848992
Gene_BNIPL	0	0	12	6.4	0.363 (0.0206-6.42)	0.211491	0.848992
Gene_MIA2	0	0	11	8.3	0.285 (0.0165-4.93)	0.211628	0.848992
Gene_CERK	2	0.2	16	7.7	0.428 (0.0372-4.92)	0.211702	0.848992
Gene_VAV3	9	4	32	11.2	1.94 (0.651-5.76)	0.211872	0.848992
Gene_NADK2	0	0	13	4	0.558 (0.03-10.4)	0.211947	0.848992
Gene_NDRG1	0	0	12	4.1	0.546 (0.0294-10.1)	0.211947	0.848992
Gene_TNFSF12-TNFSF13	2	0.8	11	1.7	2.97 (0.339-26)	0.212115	0.848992
Gene_MAPK15	3	1.6	8	3.1	2.93 (0.534-16.1)	0.212349	0.848992
Gene_LRRC43	2	0.2	15	7.5	0.439 (0.0381-5.06)	0.212428	0.848992
Gene_LRIT1	4	2.4	10	5.4	2.47 (0.605-10.1)	0.212555	0.848992
Gene_NCKAP1L	4	2	13	4.3	2.62 (0.567-12.1)	0.212719	0.848992
Gene_ILDR1	6	2.3	14	5.3	2.43 (0.582-10.1)	0.212897	0.848992
Gene_GGA2	2	1.8	8	3.4	2.97 (0.581-15.2)	0.213096	0.848992
Gene_PRSS58	4	2.2	10	4.8	2.56 (0.591-11.1)	0.213182	0.848992
Gene_GAB4	1	0.1	16	7.1	0.396 (0.0286-5.49)	0.213234	0.848992
Gene_GNA14	1	0.5	19	10.6	0.452 (0.0583-3.5)	0.213406	0.848992
Gene_TTI1	0	0	12	6.3	0.369 (0.0208-6.52)	0.213461	0.848992
Gene_ERN2	8	5.2	30	14.8	1.88 (0.715-4.93)	0.213512	0.848992
Gene_ZNF276	0	0	15	3.8	0.584 (0.0312-10.9)	0.213569	0.848992
Gene_RP11-20I23.1	0	0	12	3.2	0.678 (0.0354-13)	0.213743	0.848992
Gene_POMGNT1	1	0.3	14	9	0.422 (0.0431-4.14)	0.213934	0.848992
Gene_GALNT8	0	0	12	4.3	0.523 (0.0284-9.63)	0.21437	0.848992
Gene_TEK	0	0	12	4.8	0.473 (0.026-8.61)	0.214514	0.848992
Gene_NBEA	9	2.3	23	6.1	2.13 (0.526-8.66)	0.21463	0.848992
Gene_GOLGA4	1	0.1	19	7	0.401 (0.0289-5.57)	0.214853	0.848992
Gene_PLK4	0	0	15	5	0.456 (0.0252-8.26)	0.214975	0.848992
Gene_FAM187A	1	0.1	13	4.4	0.615 (0.0421-8.98)	0.215018	0.848992
Gene_CDT1	1	0.1	16	5.9	0.47 (0.0333-6.64)	0.215163	0.848992
Gene_IPO7	4	1.2	6	2.3	3.05 (0.453-20.6)	0.215621	0.848992
Gene_FBXO10	5	0.9	31	11.7	0.575 (0.0999-3.31)	0.215816	0.848992
Gene_HAUS6	0	0	12	5.6	0.411 (0.023-7.36)	0.215864	0.848992
Gene_FSTL5	1	0.1	11	6.7	0.418 (0.03-5.83)	0.215931	0.848992
Gene_SH3RF1	0	0	14	4.8	0.473 (0.026-8.61)	0.216051	0.848992
Gene_PTK2	1	0.1	15	3.1	0.837 (0.0543-12.9)	0.216269	0.848992
Gene_NSUN2	0	0	11	4.9	0.465 (0.0256-8.43)	0.216323	0.848992
Gene_KMT2C	12	2.7	87	21	0.746 (0.23-2.42)	0.216518	0.848992
Gene_PDZRN4	0	0	14	5.3	0.433 (0.024-7.78)	0.216833	0.848992
Gene_IVNS1ABP	6	1.6	11	3.7	2.52 (0.479-13.2)	0.217172	0.848992
Gene_COG7	2	0.2	25	6.9	0.475 (0.0409-5.51)	0.217178	0.848992
Gene_NCKAP5L	0	0	13	5.2	0.44 (0.0244-7.93)	0.217301	0.848992
Gene_PHF21B	1	0.1	13	3.7	0.717 (0.0479-10.7)	0.217425	0.848992
Gene_TCF3	1	0.8	10	1.4	3.44 (0.369-32.1)	0.217493	0.848992
Gene_KRT23	4	1.7	7	3.4	2.84 (0.543-14.8)	0.217543	0.848992
Gene_CHST3	1	0.1	16	4.9	0.558 (0.0387-8.04)	0.217962	0.848992
Gene_APMAP	1	0.1	13	6.4	0.436 (0.0312-6.11)	0.218072	0.848992
Gene_HSD17B13	1	0.3	15	8.2	0.461 (0.0466-4.56)	0.21813	0.848992
Gene_RAB3GAP1	3	0.5	23	9.6	0.497 (0.0635-3.88)	0.218215	0.848992
Gene_OSBPL9	0	0	14	4.2	0.534 (0.0289-9.87)	0.218358	0.848992
Gene_IL16	3	1.8	20	4.3	2.41 (0.5-11.6)	0.218463	0.848992
Gene_ADAM20	1	0.3	16	8.3	0.456 (0.0462-4.5)	0.218615	0.848992
Gene_ADAM28	4	2.4	9	5.1	2.61 (0.63-10.8)	0.218684	0.848992
Gene_ATP10B	11	2.5	54	22.8	0.645 (0.193-2.15)	0.218799	0.848992
Gene_ITGA2B	7	3	22	8.2	2.02 (0.584-7.02)	0.218952	0.848992
Gene_NECAB2	2	0.4	23	8.2	0.519 (0.0591-4.55)	0.218997	0.848992
Gene_ZC3H14	0	0	12	2.4	0.866 (0.043-17.4)	0.219103	0.848992
Gene_PPP6R1	0	0	12	2.4	0.866 (0.043-17.4)	0.219103	0.848992
Gene_ANKRD24	0	0	12	5.8	0.398 (0.0223-7.1)	0.219175	0.848992
Gene_LAMB2	7	1.8	47	18.3	0.613 (0.156-2.42)	0.219217	0.848992
Gene_CPNE7	3	0.7	27	11.2	0.514 (0.0784-3.37)	0.219304	0.848992
Gene_ARHGAP39	3	0.3	23	6.3	0.59 (0.0581-5.99)	0.219382	0.848992
Gene_APOB	10	3.6	50	15	1.33 (0.447-3.96)	0.21944	0.848992
Gene_FOXH1	2	0.2	16	6.3	0.516 (0.0441-6.05)	0.219603	0.848992
Gene_CCDC37	0	0	12	6.4	0.363 (0.0206-6.42)	0.219767	0.848992
Gene_GRHPR	0	0	11	4.6	0.492 (0.0269-8.99)	0.219768	0.848992
Gene_ZCCHC2	2	0.6	13	1.3	3.07 (0.286-33)	0.219852	0.848992
Gene_FAP	4	2.8	17	7	2.21 (0.605-8.1)	0.219964	0.848992
Gene_PLA2G4B	7	1.1	29	14.7	0.528 (0.103-2.7)	0.220079	0.848992
Gene_PCDHGB6	2	0.4	19	9.2	0.465 (0.0536-4.04)	0.220163	0.848992
Gene_FBXO2	4	1.7	10	3.4	2.84 (0.543-14.8)	0.220188	0.848992
Gene_CPA4	0	0	15	5.8	0.398 (0.0223-7.1)	0.220213	0.848992
Gene_PRSS22	0	0	11	5.7	0.405 (0.0227-7.23)	0.220213	0.848992
Gene_DCAF8	6	1.2	5	2.1	3.29 (0.475-22.8)	0.220323	0.848992
Gene_SPTA1	10	2.4	37	7.3	1.87 (0.485-7.22)	0.220553	0.848992
Gene_KRT79	5	2.6	15	6.4	2.26 (0.591-8.66)	0.220749	0.848992
Gene_TACC3	0	0	12	6.4	0.363 (0.0206-6.42)	0.220846	0.848992
Gene_EXOC7	3	0.5	22	9.1	0.522 (0.0665-4.1)	0.220912	0.848992
Gene_MUC16	4	3.1	51	30.7	0.577 (0.193-1.72)	0.221022	0.848992
Gene_SH3BP4	0	0	12	3.5	0.627 (0.0331-11.9)	0.22105	0.848992
Gene_STK11	1	0.1	16	3.2	0.814 (0.0532-12.5)	0.221315	0.848992
Gene_CNTN4	1	0.1	14	4.9	0.558 (0.0387-8.04)	0.221573	0.848992
Gene_PBLD	3	2.1	11	4.5	2.62 (0.583-11.7)	0.221888	0.848992
Gene_USF1	3	0.9	9	1.9	2.93 (0.364-23.6)	0.221926	0.848992
Gene_TTC7A	3	0.5	26	9.3	0.512 (0.0653-4.01)	0.222301	0.848992
Gene_KIAA2026	4	0.4	28	5	0.821 (0.0883-7.64)	0.222314	0.848992
Gene_GRK1	1	0.1	17	6.9	0.407 (0.0293-5.65)	0.222431	0.848992
Gene_C6orf132	0	0	14	5.2	0.44 (0.0244-7.93)	0.222463	0.848992
Gene_TBCK	1	0.5	23	10.2	0.469 (0.0603-3.64)	0.222692	0.848992
Gene_LRRFIP2	1	0.5	22	10.8	0.444 (0.0573-3.43)	0.222697	0.848992
Gene_PTPRQ	6	3.2	14	10.5	1.69 (0.52-5.51)	0.222893	0.848992
Gene_SLC14A2	8	4	21	11.2	1.94 (0.651-5.76)	0.222984	0.848992
Gene_TREX1	1	0.1	11	7	0.401 (0.0289-5.57)	0.223142	0.848992
Gene_IGDCC3	0	0	15	3.8	0.584 (0.0312-10.9)	0.223281	0.848992
Gene_PPFIA2	1	0.1	17	3.6	0.735 (0.0489-11)	0.223322	0.848992
Gene_SLITRK3	1	0.1	14	2.8	0.913 (0.0583-14.3)	0.223364	0.848992
Gene_KCNC4	3	1.8	20	5.3	1.99 (0.432-9.2)	0.223396	0.848992
Gene_FRRS1	0	0	14	6.5	0.358 (0.0203-6.32)	0.223622	0.848992
Gene_CD180	4	2.2	9	4.5	2.72 (0.617-12)	0.223664	0.848992
Gene_IKBKB	4	1.2	16	3	2.44 (0.39-15.3)	0.223812	0.848992
Gene_EXTL1	4	1.1	26	14.8	0.524 (0.103-2.68)	0.223816	0.848992
Gene_EXOSC1	2	0.2	17	5.8	0.558 (0.0471-6.6)	0.223927	0.848992
Gene_ZNF528	1	0.1	11	6.9	0.407 (0.0293-5.65)	0.224118	0.848992
Gene_UBR4	13	3.8	62	11.9	1.75 (0.581-5.24)	0.224264	0.848992
Gene_DDAH1	4	1.2	7	2.4	2.95 (0.443-19.6)	0.224266	0.848992
Gene_UGT3A2	0	0	16	3.3	0.66 (0.0346-12.6)	0.224378	0.848992
Gene_RNF152	2	0.2	13	6.8	0.481 (0.0414-5.59)	0.224585	0.848992
Gene_FYCO1	3	1.9	14	4	2.68 (0.559-12.9)	0.224912	0.848992
Gene_MPP7	2	0.2	14	7.2	0.456 (0.0394-5.27)	0.225115	0.848992
Gene_ENO1	0	0	13	6.2	0.374 (0.0211-6.63)	0.225117	0.848992
Gene_FAM83G	1	0.3	23	6.1	0.608 (0.0597-6.2)	0.225133	0.848992
Gene_FOXO4	3	1.2	12	2.2	3.17 (0.464-21.6)	0.225139	0.848992
Gene_TBX18	1	0.1	17	5.2	0.528 (0.0369-7.56)	0.225174	0.848992
Gene_ANO8	2	0.2	14	5.7	0.567 (0.0478-6.72)	0.225322	0.848992
Gene_SLC5A10	2	0.9	23	12.9	0.524 (0.0917-2.99)	0.225438	0.848992
Gene_MOS	1	0.1	12	6.3	0.443 (0.0316-6.21)	0.225483	0.848992
Gene_RABEP2	3	1.1	10	2.4	2.77 (0.402-19.1)	0.225669	0.848992
Gene_KLB	3	1.1	10	2.4	2.77 (0.402-19.1)	0.225669	0.848992
Gene_GATA1	0	0	12	1.8	1.09 (0.0512-23.3)	0.225778	0.848992
Gene_HHIP	3	1.2	13	2.7	2.67 (0.415-17.2)	0.225954	0.848992
Gene_BNC2	3	0.9	13	2.1	2.71 (0.346-21.2)	0.226137	0.848992
Gene_ECT2	2	0.2	18	7.9	0.418 (0.0364-4.79)	0.226874	0.848992
Gene_TNFRSF4	3	1.6	10	3.3	2.78 (0.514-15)	0.226889	0.848992
Gene_VEPH1	3	0.5	17	10.7	0.448 (0.0578-3.47)	0.226939	0.848992
Gene_DMBX1	4	1.6	11	3.8	2.46 (0.471-12.8)	0.226978	0.848992
Gene_AFAP1L1	1	0.3	17	7.6	0.495 (0.0498-4.93)	0.227008	0.848992
Gene_TNNT1	5	2.7	12	6.7	2.24 (0.598-8.37)	0.2271	0.848992
Gene_SPAG16	8	3	13	7.6	2.18 (0.619-7.64)	0.22724	0.848992
Gene_GNAT2	1	0.1	11	6.5	0.43 (0.0308-6.01)	0.227382	0.848992
Gene_SERINC2	0	0	11	6.7	0.348 (0.0198-6.13)	0.227456	0.848992
Gene_KIAA0319	1	0.1	16	6.9	0.407 (0.0293-5.65)	0.227463	0.848992
Gene_NELL2	1	0.1	12	5.5	0.502 (0.0353-7.14)	0.227634	0.848992
Gene_MMP19	1	0.3	14	8.5	0.446 (0.0452-4.39)	0.227685	0.848992
Gene_TARBP1	3	0.9	23	14	0.484 (0.0852-2.75)	0.22771	0.848992
Gene_TENM3	8	2.8	62	24.4	0.664 (0.21-2.1)	0.227734	0.848992
Gene_DGKH	0	0	15	4.8	0.473 (0.026-8.61)	0.22808	0.848992
Gene_PLBD1	1	0.1	12	6.1	0.456 (0.0324-6.42)	0.228158	0.848992
Gene_TMEM82	2	0.2	12	8.1	0.408 (0.0357-4.67)	0.228163	0.848992
Gene_PDZRN3	2	0.2	20	5.8	0.558 (0.0471-6.6)	0.228389	0.848992
Gene_ITGA5	2	0.4	18	8.4	0.507 (0.0579-4.44)	0.228617	0.848992
Gene_LDHAL6A	3	0.3	18	7.8	0.483 (0.0487-4.8)	0.228703	0.848992
Gene_EBF4	4	1	10	2.2	2.79 (0.379-20.6)	0.228818	0.848992
Gene_NIM1K	0	0	11	5	0.456 (0.0252-8.26)	0.228839	0.848992
Gene_PARK7	0	0	11	5	0.456 (0.0252-8.26)	0.228839	0.848992
Gene_CDCA2	0	0	12	5.8	0.398 (0.0223-7.1)	0.228846	0.848992
Gene_UBTD1	1	0.1	12	4.5	0.602 (0.0413-8.78)	0.228861	0.848992
Gene_PHLDB1	2	0.2	17	6.2	0.524 (0.0446-6.16)	0.229082	0.848992
Gene_POLR1C	1	0.3	15	8.2	0.461 (0.0466-4.56)	0.229371	0.848992
Gene_C3orf17	4	2.6	13	6.1	2.36 (0.612-9.14)	0.229516	0.848992
Gene_NKX6-2	0	0	10	4.8	0.473 (0.026-8.61)	0.229551	0.848992
Gene_SLC22A9	0	0	14	5.1	0.448 (0.0248-8.09)	0.229556	0.848992
Gene_KRT77	1	0.5	23	8.5	0.557 (0.0705-4.41)	0.229712	0.848992
Gene_KLHL41	1	0.3	19	7.3	0.515 (0.0515-5.14)	0.229777	0.848992
Gene_SLC52A2	4	1.1	8	1.9	3.35 (0.453-24.8)	0.229894	0.848992
Gene_ADSL	4	2.2	10	5	2.47 (0.575-10.6)	0.229986	0.848992
Gene_CAMSAP1	4	1.7	28	4.3	2.31 (0.467-11.4)	0.230303	0.848992
Gene_DBT	0	0	12	5.3	0.433 (0.024-7.78)	0.230332	0.848992
Gene_DISP2	0	0	17	5.1	0.448 (0.0248-8.09)	0.230838	0.848992
Gene_FAM129B	1	0.1	14	5.4	0.51 (0.0358-7.27)	0.230842	0.848992
Gene_CAMKK2	1	0.1	13	3.7	0.717 (0.0479-10.7)	0.230887	0.848992
Gene_DUOX2	11	4.2	67	35.4	0.655 (0.25-1.72)	0.23092	0.848992
Gene_TIGD4	1	0.1	15	4.9	0.558 (0.0387-8.04)	0.230979	0.848992
Gene_ZSCAN5B	1	0.1	13	5.6	0.494 (0.0348-7.01)	0.231005	0.848992
Gene_CDH18	2	0.2	18	4.9	0.651 (0.0539-7.86)	0.231115	0.848992
Gene_CYP26B1	2	0.2	18	5.5	0.585 (0.0492-6.97)	0.231138	0.848992
Gene_ANKDD1A	0	0	16	8.2	0.288 (0.0166-4.99)	0.231176	0.848992
Gene_FRAS1	4	1.5	38	17.2	0.566 (0.131-2.45)	0.231252	0.848992
Gene_LRP12	6	2.5	20	6.7	2.1 (0.544-8.08)	0.23139	0.848992
Gene_CYB5R3	1	0.5	17	10.1	0.473 (0.0608-3.68)	0.231421	0.848992
Gene_HIP1	4	1.2	8	2.6	2.76 (0.424-17.9)	0.231477	0.848992
Gene_C5orf34	3	2.3	13	4.9	2.61 (0.615-11.1)	0.231562	0.848992
Gene_R3HDM1	3	0.9	15	2.1	2.71 (0.346-21.2)	0.231899	0.848992
Gene_MAP4K4	4	1.2	7	2.7	2.67 (0.415-17.2)	0.232053	0.848992
Gene_MMACHC	10	6.5	37	20.4	1.69 (0.715-3.99)	0.232084	0.848992
Gene_NCF2	1	0.3	15	8.4	0.451 (0.0457-4.45)	0.232225	0.848992
Gene_TRIM45	3	1.7	12	3.7	2.64 (0.515-13.5)	0.232266	0.848992
Gene_CPT1A	3	2.1	15	5.4	2.22 (0.514-9.56)	0.232389	0.848992
Gene_PCDHGB1	5	3.1	18	8.1	2.11 (0.614-7.23)	0.232414	0.848992
Gene_ENTPD8	1	0.1	17	6.3	0.443 (0.0316-6.21)	0.232535	0.848992
Gene_TCTN2	6	3.3	13	8	2.25 (0.67-7.57)	0.232668	0.848992
Gene_RASSF6	1	0.1	12	5.8	0.478 (0.0338-6.76)	0.232871	0.848992
Gene_TMEM110-MUSTN1	0	0	14	4	0.558 (0.03-10.4)	0.232878	0.848992
Gene_TMEM132A	2	0.2	14	7.5	0.439 (0.0381-5.06)	0.232916	0.848992
Gene_SCNN1D	6	4.2	19	9.8	2.3 (0.77-6.87)	0.232936	0.848992
Gene_UMPS	3	1.6	10	3.4	2.71 (0.505-14.5)	0.232969	0.848992
Gene_TGM7	6	3.3	17	8.6	2.1 (0.633-6.98)	0.232983	0.848992
Gene_DOK4	3	0.5	23	8.6	0.551 (0.0698-4.35)	0.233478	0.848992
Gene_MTOR	4	0.6	34	7.7	0.673 (0.0919-4.93)	0.233495	0.848992
Gene_TPSG1	8	3.4	17	8.7	2.13 (0.651-7)	0.233704	0.848992
Gene_PQLC3	4	2.1	8	4.6	2.57 (0.575-11.4)	0.233856	0.848992
Gene_SBF1	9	2.3	64	20	0.685 (0.196-2.39)	0.233933	0.848992
Gene_CNNM3	1	0.1	16	3.7	0.717 (0.0479-10.7)	0.234161	0.848992
Gene_BRDT	0	0	15	5	0.456 (0.0252-8.26)	0.234212	0.848992
Gene_LBX1	4	1.5	13	3.7	2.39 (0.444-12.9)	0.234294	0.848992
Gene_CREB3	3	2.8	14	6.9	2.24 (0.612-8.24)	0.234582	0.848992
Gene_NID1	4	0.8	23	10.8	0.577 (0.0938-3.55)	0.234601	0.848992
Gene_MEI1	2	0.2	20	6.8	0.481 (0.0414-5.59)	0.234649	0.848992
Gene_PCDHA11	2	0.2	17	7.2	0.456 (0.0394-5.27)	0.234791	0.848992
Gene_ELL2	0	0	14	3.7	0.598 (0.0318-11.2)	0.235	0.848992
Gene_OS9	0	0	12	5.4	0.425 (0.0237-7.63)	0.235025	0.848992
Gene_ESRP2	1	0.3	21	5.6	0.658 (0.0639-6.78)	0.235048	0.848992
Gene_KIAA0196	4	1.7	41	17.6	0.609 (0.15-2.47)	0.23507	0.848992
Gene_PLA2R1	4	1	25	14.1	0.515 (0.0957-2.77)	0.235153	0.848992
Gene_NPRL3	1	0.1	12	4.9	0.558 (0.0387-8.04)	0.2356	0.848992
Gene_CHRNA10	3	1.7	36	18.3	0.586 (0.145-2.38)	0.235645	0.848992
Gene_SOX7	4	0.6	23	9.9	0.53 (0.0742-3.79)	0.235745	0.848992
Gene_LCMT2	2	0.2	18	6.6	0.495 (0.0424-5.77)	0.235784	0.848992
Gene_PRR5L	4	0.8	10	1.8	2.84 (0.33-24.4)	0.235803	0.848992
Gene_TLR1	6	3.3	15	8.2	2.2 (0.657-7.36)	0.235816	0.848992
Gene_ANKEF1	2	1.1	11	2.3	2.87 (0.411-20.1)	0.235991	0.848992
Gene_MAPK3	2	1	8	2	3.02 (0.398-22.9)	0.236026	0.848992
Gene_CCDC176	1	0.1	15	7.1	0.396 (0.0286-5.49)	0.236113	0.848992
Gene_LHX3	2	0.4	18	8	0.531 (0.0604-4.67)	0.236136	0.848992
Gene_MME	2	1.6	31	17.7	0.578 (0.138-2.42)	0.236147	0.848992
Gene_FOXP1	0	0	13	3.6	0.612 (0.0325-11.5)	0.236161	0.848992
Gene_C2orf16	5	3.7	16	8.4	2.38 (0.743-7.61)	0.236331	0.848992
Gene_SLC27A3	3	1.3	34	16.3	0.537 (0.115-2.5)	0.236416	0.848992
Gene_ST6GALNAC1	0	0	9	5.4	0.425 (0.0237-7.63)	0.236564	0.848992
Gene_LSS	7	2.6	15	6.4	2.26 (0.591-8.66)	0.236658	0.848992
Gene_FASN	4	1	16	2.6	2.43 (0.346-17.1)	0.236784	0.848992
Gene_TRIM66	3	0.3	23	8.2	0.461 (0.0466-4.56)	0.236802	0.848992
Gene_LAMB1	10	3.9	32	12.5	1.7 (0.576-5.04)	0.23688	0.848992
Gene_PELP1	1	0.1	17	2.9	0.886 (0.0569-13.8)	0.237116	0.848992
Gene_SPRED3	0	0	15	3.2	0.678 (0.0354-13)	0.237155	0.848992
Gene_DOCK3	1	0.1	16	3	0.861 (0.0556-13.3)	0.237168	0.848992
Gene_LCT	6	1.7	17	4.8	2.09 (0.433-10.1)	0.237179	0.848992
Gene_ALDH8A1	4	2.1	9	4.8	2.47 (0.558-10.9)	0.237265	0.848992
Gene_CHAC2	3	1.9	9	4.1	2.63 (0.55-12.5)	0.237266	0.848992
Gene_FBXO11	2	0.8	11	1.7	2.97 (0.339-26)	0.237583	0.848992
Gene_WRAP53	1	0.1	15	3.3	0.793 (0.052-12.1)	0.237891	0.848992
Gene_MERTK	6	3.1	26	8.7	1.97 (0.581-6.68)	0.237993	0.848992
Gene_UTP14C	0	0	13	5.5	0.418 (0.0233-7.49)	0.23808	0.848992
Gene_STAG3	0	0	12	4.7	0.482 (0.0265-8.8)	0.238226	0.848992
Gene_ABCC5	7	4	29	11.5	1.89 (0.637-5.6)	0.238252	0.848992
Gene_SCP2	1	0.5	14	10.6	0.452 (0.0583-3.5)	0.238502	0.848992
Gene_LIFR	1	0.1	15	5.6	0.494 (0.0348-7.01)	0.238673	0.848992
Gene_VPS41	1	0.3	22	7.4	0.508 (0.0509-5.07)	0.238808	0.848992
Gene_CLEC16A	4	1.7	9	3.5	2.77 (0.533-14.4)	0.239073	0.848992
Gene_SVEP1	8	2.4	54	22.2	0.64 (0.188-2.18)	0.239092	0.848992
Gene_HELZ	14	3.6	45	12	1.65 (0.54-5.05)	0.23923	0.848992
Gene_TUBA8	2	1	21	13.3	0.545 (0.101-2.94)	0.239575	0.848992
Gene_SLC13A4	1	0.1	15	4.4	0.615 (0.0421-8.98)	0.239666	0.848992
Gene_LRRC17	0	0	11	5.1	0.448 (0.0248-8.09)	0.239774	0.848992
Gene_CDH23	8	2.6	28	7.4	1.97 (0.53-7.36)	0.239844	0.848992
Gene_KCNG4	4	0.8	26	12.1	0.517 (0.0849-3.15)	0.24022	0.848992
Gene_ACADM	6	4.5	18	12.9	1.88 (0.671-5.27)	0.240282	0.848992
Gene_FASTKD5	3	1.6	16	3.4	2.71 (0.505-14.5)	0.240619	0.848992
Gene_GLIPR1L2	1	0.1	11	7.1	0.396 (0.0286-5.49)	0.240635	0.848992
Gene_HOXC12	2	0.2	12	5.9	0.549 (0.0465-6.48)	0.240658	0.848992
Gene_RASA2	4	2.4	17	5.2	2.56 (0.622-10.6)	0.240751	0.848992
Gene_CYP7A1	2	1.3	8	2.5	3.02 (0.475-19.2)	0.241087	0.848992
Gene_CYFIP2	0	0	10	2	1 (0.0482-20.9)	0.241118	0.848992
Gene_MAN1A2	0	0	14	3.6	0.612 (0.0325-11.5)	0.241218	0.848992
Gene_FRMD1	1	0.1	14	5.7	0.486 (0.0343-6.88)	0.241224	0.848992
Gene_SUZ12	3	1.4	8	2.7	2.99 (0.495-18)	0.241313	0.848992
Gene_HUWE1	1	0.1	15	4.6	0.59 (0.0406-8.58)	0.241799	0.848992
Gene_CCDC102A	3	1.1	10	2.6	2.6 (0.384-17.5)	0.241953	0.848992
Gene_NPBWR1	3	0.3	16	6.2	0.599 (0.0589-6.1)	0.242107	0.848992
Gene_RPS6KA5	0	0	12	4.4	0.512 (0.0279-9.41)	0.24219	0.848992
Gene_PSTPIP1	5	2	12	4.6	2.47 (0.542-11.2)	0.242432	0.848992
Gene_WDFY4	4	0.8	34	10.6	0.587 (0.0953-3.62)	0.242823	0.848992
Gene_MAN1C1	2	0.4	18	7.6	0.557 (0.0631-4.93)	0.243114	0.848992
Gene_SLC9A5	6	1.8	14	4.5	2.31 (0.485-11.1)	0.243155	0.848992
Gene_GIGYF1	6	1.2	38	12	0.682 (0.137-3.39)	0.243166	0.848992
Gene_ROBO1	5	2.1	27	5.7	2.11 (0.495-9)	0.243304	0.848992
Gene_BLM	6	4.9	22	14.2	1.85 (0.688-4.98)	0.243407	0.848992
Gene_ALG6	1	0.5	15	10.2	0.469 (0.0603-3.64)	0.243598	0.848992
Gene_CLCNKB	5	2.8	15	7.5	2.08 (0.575-7.5)	0.243626	0.848992
Gene_IFFO1	8	3	32	8.7	1.91 (0.558-6.57)	0.243709	0.848992
Gene_ATP10A	8	3	23	8.6	1.94 (0.563-6.66)	0.243796	0.848992
Gene_GJB7	0	0	10	4.8	0.473 (0.026-8.61)	0.243869	0.848992
Gene_TXK	1	0.3	13	7.6	0.495 (0.0498-4.93)	0.24387	0.848992
Gene_PCSK1	3	1.6	10	3.5	2.64 (0.496-14.1)	0.24395	0.848992
Gene_ATP6V1B1	4	3.5	15	9.3	2.06 (0.641-6.59)	0.244032	0.848992
Gene_PYGL	3	1.7	32	18.5	0.58 (0.143-2.35)	0.244108	0.848992
Gene_MAD1L1	2	1.1	14	2.2	2.98 (0.421-21.1)	0.244407	0.848992
Gene_ALOX12B	5	1.3	33	14.8	0.59 (0.126-2.77)	0.244483	0.848992
Gene_BPTF	9	1.7	22	4.8	2.09 (0.433-10.1)	0.244493	0.848992
Gene_DAGLB	4	0.4	21	8.3	0.513 (0.0585-4.5)	0.24465	0.848992
Gene_ACP2	2	0.4	21	8.1	0.525 (0.0598-4.61)	0.24485	0.848992
Gene_PDE8A	5	2	14	4.7	2.42 (0.534-11)	0.245075	0.848992
Gene_NLRX1	3	0.9	31	12.6	0.536 (0.0936-3.07)	0.245254	0.848992
Gene_MYO1H	8	5.9	34	18.5	1.7 (0.691-4.17)	0.245526	0.848992
Gene_TOPAZ1	1	0.1	17	4.9	0.558 (0.0387-8.04)	0.245579	0.848992
Gene_ACOX2	3	0.9	24	12.3	0.548 (0.0956-3.14)	0.245584	0.848992
Gene_TLR5	5	2	10	4.6	2.47 (0.542-11.2)	0.245676	0.848992
Gene_HOXB3	1	0.1	13	4	0.669 (0.0452-9.91)	0.24579	0.848992
Gene_ZBTB11	0	0	13	2.6	0.81 (0.0408-16.1)	0.245838	0.848992
Gene_CCDC146	2	0.2	14	7	0.468 (0.0404-5.43)	0.245863	0.848992
Gene_MYO9A	13	5.4	54	18.1	1.6 (0.631-4.05)	0.245883	0.848992
Gene_WDR33	3	0.7	32	9.3	0.614 (0.0921-4.1)	0.245889	0.848992
Gene_AKAP6	1	0.1	21	3.8	0.7 (0.047-10.4)	0.245943	0.848992
Gene_MAP3K11	2	0.2	20	4.5	0.703 (0.0575-8.58)	0.245999	0.848992
Gene_PVR	2	1.5	15	3.2	2.72 (0.486-15.2)	0.246053	0.848992
Gene_PCDH18	0	0	13	3.6	0.612 (0.0325-11.5)	0.246188	0.848992
Gene_INADL	6	3	27	8.2	2.02 (0.584-7.02)	0.246484	0.848992
Gene_ROR2	2	0.8	29	10	0.621 (0.1-3.85)	0.246491	0.848992
Gene_AGO3	0	0	11	1.5	1.26 (0.0566-27.9)	0.24665	0.848992
Gene_HDAC5	4	1.7	12	4	2.46 (0.489-12.4)	0.246661	0.848992
Gene_KIAA1009	1	1	24	14.9	0.488 (0.0911-2.61)	0.246746	0.848992
Gene_TRIM23	4	2.1	10	5.2	2.3 (0.528-9.97)	0.246961	0.848992
Gene_AGK	0	0	12	4	0.558 (0.03-10.4)	0.247148	0.848992
Gene_TYR	2	1	27	12.6	0.574 (0.106-3.12)	0.247159	0.848992
Gene_NFKBIZ	0	0	14	3.4	0.644 (0.0338-12.2)	0.24721	0.848992
Gene_RANBP10	1	0.1	12	3.4	0.772 (0.0509-11.7)	0.247237	0.848992
Gene_NBN	2	0.2	13	7.8	0.423 (0.0368-4.86)	0.247447	0.848992
Gene_C4orf47	4	2.8	13	6.8	2.28 (0.619-8.37)	0.247688	0.848992
Gene_SV2A	0	0	11	2.3	0.897 (0.0442-18.2)	0.24803	0.848992
Gene_ITIH6	1	0.1	13	5.1	0.538 (0.0375-7.71)	0.248129	0.848992
Gene_FNIP1	1	0.1	15	4.4	0.615 (0.0421-8.98)	0.248141	0.848992
Gene_HEATR4	5	2	14	5.6	2.06 (0.472-9)	0.24841	0.848992
Gene_FAM65C	6	2	14	4.7	2.42 (0.534-11)	0.24841	0.848992
Gene_PCDHA1	4	2.9	14	7.1	2.25 (0.625-8.11)	0.248626	0.848992
Gene_SH3BP1	1	0.1	14	6.1	0.456 (0.0324-6.42)	0.248777	0.848992
Gene_CRHR2	3	0.5	17	10	0.478 (0.0613-3.72)	0.248865	0.848992
Gene_COPA	2	0.6	21	8.3	0.627 (0.0863-4.56)	0.249156	0.848992
Gene_TACC2	2	0.2	17	6.7	0.488 (0.0419-5.68)	0.249242	0.848992
Gene_SNTG1	5	1.7	5	2.7	3.46 (0.62-19.3)	0.249381	0.848992
Gene_YIF1A	2	0.6	22	10.1	0.52 (0.0729-3.71)	0.249622	0.848992
Gene_PKD1	9	1.1	42	10.4	0.737 (0.14-3.88)	0.249751	0.848992
Gene_BRCA2	14	6	50	18.6	1.72 (0.702-4.19)	0.249954	0.848992
Gene_AIM1	6	4.4	25	12.5	1.9 (0.67-5.38)	0.249986	0.848992
Gene_DIP2A	2	1.1	10	2.2	2.98 (0.421-21.1)	0.250145	0.848992
Gene_PPRC1	3	1.2	8	2.1	3.29 (0.475-22.8)	0.250315	0.848992
Gene_TBL2	1	0.1	13	6.7	0.418 (0.03-5.83)	0.250658	0.848992
Gene_NEXN	5	2.1	12	4.9	2.42 (0.551-10.7)	0.250946	0.848992
Gene_ATP6V1H	1	0.1	14	3.4	0.772 (0.0509-11.7)	0.251002	0.848992
Gene_TULP4	14	3.2	45	10.1	1.76 (0.536-5.75)	0.251049	0.848992
Gene_ARL16	5	2	8	4.5	2.52 (0.55-11.5)	0.251213	0.848992
Gene_ITGA10	1	0.5	14	10.6	0.452 (0.0583-3.5)	0.251245	0.848992
Gene_PIGK	1	0.1	11	4.5	0.602 (0.0413-8.78)	0.251304	0.848992
Gene_TTC17	3	1.3	14	3.2	2.45 (0.411-14.5)	0.251912	0.848992
Gene_A1CF	5	1.3	12	3.2	2.45 (0.411-14.5)	0.251912	0.848992
Gene_DDX58	1	0.1	14	6	0.463 (0.0329-6.53)	0.25201	0.848992
Gene_LARP1	0	0	13	4.8	0.473 (0.026-8.61)	0.252131	0.848992
Gene_IFI35	0	0	9	4.3	0.523 (0.0284-9.63)	0.252131	0.848992
Gene_RTEL1-TNFRSF6B	9	3.1	36	9.6	1.79 (0.537-5.99)	0.252288	0.848992
Gene_WDR7	2	0.2	22	5.4	0.595 (0.0499-7.1)	0.252416	0.848992
Gene_FOXN1	4	0.4	26	6	0.695 (0.0766-6.31)	0.252512	0.848992
Gene_ATP2A2	4	0.4	20	7	0.602 (0.0675-5.37)	0.252878	0.848992
Gene_PTPRC	1	0.3	17	8	0.472 (0.0476-4.68)	0.252937	0.848992
Gene_MORN1	5	1.1	22	14.4	0.538 (0.105-2.75)	0.252945	0.848992
Gene_FAM186A	1	0.3	12	8.3	0.456 (0.0462-4.5)	0.253016	0.848992
Gene_VIPR2	0	0	14	4	0.558 (0.03-10.4)	0.253052	0.848992
Gene_LMTK3	7	1.6	17	4	2.35 (0.455-12.1)	0.253424	0.848992
Gene_DOCK2	5	1.4	14	3.1	2.65 (0.457-15.4)	0.253498	0.848992
Gene_PIGQ	2	0.2	17	5.5	0.585 (0.0492-6.97)	0.253554	0.848992
Gene_CCDC170	3	0.3	11	9.2	0.414 (0.0422-4.05)	0.253586	0.848992
Gene_ARL6IP4	2	0.2	15	6.3	0.516 (0.0441-6.05)	0.253707	0.848992
Gene_SEPN1	5	3.2	21	8.8	2 (0.599-6.7)	0.253759	0.848992
Gene_C4orf29	4	1.8	11	4.2	2.46 (0.507-11.9)	0.253874	0.848992
Gene_CADM3	5	1.5	10	3.5	2.51 (0.46-13.8)	0.253874	0.848992
Gene_CUL7	13	5.2	59	17.6	1.59 (0.617-4.08)	0.253881	0.848992
Gene_FAM178B	3	1.4	7	2.5	3.19 (0.517-19.6)	0.253899	0.848992
Gene_PRSS27	3	1.6	12	3.7	2.52 (0.479-13.2)	0.254003	0.848992
Gene_EVX2	6	1.6	18	4.3	2.2 (0.434-11.2)	0.254031	0.848992
Gene_PCDH9	7	1.7	21	4.6	2.17 (0.446-10.6)	0.254093	0.848992
Gene_NCOR2	7	2.1	29	6	2.01 (0.477-8.5)	0.254094	0.848992
Gene_PPFIBP1	4	1.7	10	3.6	2.7 (0.524-13.9)	0.254263	0.848992
Gene_TMEM260	3	0.3	16	8.3	0.456 (0.0462-4.5)	0.254364	0.848992
Gene_TATDN1	0	0	12	5.1	0.448 (0.0248-8.09)	0.254455	0.848992
Gene_HOOK1	1	0.1	19	3.8	0.7 (0.047-10.4)	0.254626	0.848992
Gene_SPATA13	4	1.9	25	5	2.2 (0.481-10)	0.254955	0.848992
Gene_ANKRD1	4	2.1	9	4.7	2.52 (0.567-11.2)	0.255175	0.848992
Gene_AGTPBP1	1	0.1	15	5.7	0.486 (0.0343-6.88)	0.255304	0.848992
Gene_OC90	0	0	13	4.1	0.546 (0.0294-10.1)	0.255496	0.848992
Gene_DFNB31	0	0	13	4.1	0.546 (0.0294-10.1)	0.255496	0.848992
Gene_WDR88	2	1.3	10	2.8	2.74 (0.445-16.9)	0.255501	0.848992
Gene_TPCN2	7	4.1	27	11.7	1.9 (0.648-5.57)	0.255682	0.848992
Gene_CTNNAL1	6	3.9	19	10.8	1.96 (0.65-5.92)	0.255783	0.848992
Gene_MSLNL	1	0.3	12	8.7	0.436 (0.0443-4.29)	0.255811	0.848992
Gene_PLEKHG2	2	0.6	30	10.4	0.506 (0.0711-3.6)	0.256199	0.848992
Gene_ASIC5	6	2.4	15	5.7	2.35 (0.582-9.51)	0.256382	0.848992
Gene_ENPP3	2	1.1	27	14.3	0.542 (0.106-2.77)	0.256553	0.848992
Gene_CNTN3	3	1.7	9	3.8	2.57 (0.506-13.1)	0.256745	0.848992
Gene_ASXL1	0	0	11	5.3	0.433 (0.024-7.78)	0.256932	0.848992
Gene_MAPK13	3	2	9	4.4	2.57 (0.558-11.8)	0.257085	0.848992
Gene_IFT80	1	0.1	13	4.5	0.602 (0.0413-8.78)	0.25713	0.848992
Gene_AMDHD2	2	0.6	17	9.6	0.546 (0.0762-3.91)	0.257191	0.848992
Gene_EYA2	1	0.3	14	7.1	0.528 (0.0527-5.29)	0.257312	0.848992
Gene_TAF1C	2	0.2	12	6.8	0.481 (0.0414-5.59)	0.257471	0.848992
Gene_PLCG1	7	2.2	14	5.5	2.26 (0.537-9.54)	0.257594	0.848992
Gene_SLC44A1	4	1.4	16	3.5	2.39 (0.424-13.5)	0.257857	0.848992
Gene_TMEM80	2	0.2	16	6.5	0.502 (0.0429-5.86)	0.257883	0.848992
Gene_IGF1R	7	1.9	20	5.3	2.08 (0.461-9.39)	0.257908	0.848992
Gene_TSR3	2	0.6	16	9.8	0.536 (0.0749-3.83)	0.258018	0.848992
Gene_AK7	6	3.6	14	9.5	2.06 (0.652-6.53)	0.258021	0.848992
Gene_ACSL5	0	0	11	3.9	0.57 (0.0306-10.6)	0.258176	0.848992
Gene_FBXL5	2	1.1	14	4.3	1.68 (0.279-10)	0.25819	0.848992
Gene_PLEKHA6	2	0.4	21	7.1	0.594 (0.0667-5.29)	0.258617	0.848992
Gene_STIL	3	1.2	9	2.4	2.95 (0.443-19.6)	0.258673	0.848992
Gene_ATHL1	5	0.9	25	11.9	0.566 (0.0984-3.26)	0.258701	0.848992
Gene_CD93	1	0.1	13	5.7	0.486 (0.0343-6.88)	0.258716	0.848992
Gene_KIAA0368	2	0.2	19	5.4	0.595 (0.0499-7.1)	0.258812	0.848992
Gene_SLC2A9	1	0.3	15	7.4	0.508 (0.0509-5.07)	0.258849	0.848992
Gene_TGM2	6	2.6	19	7.2	2.03 (0.541-7.59)	0.258949	0.848992
Gene_FNBP1	3	0.9	9	2.1	2.71 (0.346-21.2)	0.259112	0.848992
Gene_TNNT3	1	0.5	16	9.4	0.507 (0.0647-3.97)	0.259112	0.848992
Gene_DERL3	3	1.6	10	3.5	2.64 (0.496-14.1)	0.259129	0.848992
Gene_MC2R	0	0	11	4.2	0.534 (0.0289-9.87)	0.25916	0.848992
Gene_RGS3	4	2.4	22	6.3	2.15 (0.542-8.5)	0.259221	0.848992
Gene_MCC	9	3.3	27	7.5	2.39 (0.704-8.13)	0.259314	0.848992
Gene_FHOD3	5	2.3	16	5.4	2.39 (0.575-9.93)	0.259347	0.848992
Gene_PKDREJ	6	4.2	37	14.7	1.56 (0.551-4.39)	0.259408	0.848992
Gene_HSPA4L	1	0.1	14	4.3	0.627 (0.0428-9.2)	0.259453	0.848992
Gene_MTM1	1	0.1	13	4.9	0.558 (0.0387-8.04)	0.259471	0.848992
Gene_ZBED4	1	0.1	12	2.6	0.972 (0.0612-15.4)	0.259548	0.848992
Gene_SACS	16	5.5	107	40.3	0.736 (0.311-1.74)	0.259755	0.848992
Gene_NFATC3	4	1.3	13	2.8	2.74 (0.445-16.9)	0.259895	0.848992
Gene_MIPOL1	2	0.2	11	7.5	0.439 (0.0381-5.06)	0.260118	0.848992
Gene_POMT1	4	1.8	34	18.8	0.597 (0.152-2.35)	0.260246	0.848992
Gene_BDP1	1	0.3	14	9.1	0.418 (0.0426-4.09)	0.260415	0.848992
Gene_CYP3A4	1	0.1	10	6.6	0.424 (0.0304-5.92)	0.260446	0.848992
Gene_TSSC1	0	0	10	4.3	0.523 (0.0284-9.63)	0.260558	0.848992
Gene_TNFRSF1A	5	1.3	14	3.4	2.32 (0.396-13.6)	0.26064	0.848992
Gene_CDC42BPG	5	1.4	48	15.1	0.611 (0.135-2.76)	0.260809	0.848992
Gene_SMURF1	4	2.1	16	5	2.38 (0.543-10.4)	0.260856	0.848992
Gene_SLC26A7	7	3.5	17	9.6	1.99 (0.625-6.36)	0.261231	0.848992
Gene_AGMO	5	4.1	25	11.8	1.88 (0.643-5.51)	0.26124	0.848992
Gene_SLC29A1	6	3.1	17	8.6	1.99 (0.586-6.76)	0.261284	0.848992
Gene_CIITA	4	1.9	19	4.8	2.28 (0.495-10.5)	0.261395	0.848992
Gene_ERCC6	4	1.4	35	14.9	0.619 (0.137-2.8)	0.261432	0.848992
Gene_LMF1	3	0.3	18	7	0.535 (0.0533-5.37)	0.261461	0.848992
Gene_PRRG2	0	0	11	4.8	0.473 (0.026-8.61)	0.261472	0.848992
Gene_PALM	1	0.1	16	2.4	1.04 (0.0644-16.8)	0.261763	0.848992
Gene_SLC2A1	2	0.2	14	5.8	0.558 (0.0471-6.6)	0.261817	0.848992
Gene_FSCN2	2	0.2	16	4.2	0.748 (0.0606-9.22)	0.262302	0.848992
Gene_DEF8	1	0.3	15	7.4	0.508 (0.0509-5.07)	0.262344	0.848992
Gene_DEPDC1B	0	0	13	4.1	0.546 (0.0294-10.1)	0.262751	0.848992
Gene_MYOC	0	0	10	4.8	0.473 (0.026-8.61)	0.262781	0.848992
Gene_TMEM186	1	0.1	15	5.8	0.478 (0.0338-6.76)	0.26336	0.848992
Gene_C12orf55	5	1.1	29	14.5	0.535 (0.105-2.73)	0.263545	0.848992
Gene_TENM2	8	2.6	56	21.6	0.703 (0.214-2.31)	0.263697	0.848992
Gene_WDR24	4	0.6	30	8.5	0.613 (0.0846-4.45)	0.263832	0.848992
Gene_EIF4G1	3	1.1	13	2.7	2.51 (0.376-16.8)	0.264038	0.848992
Gene_GGT5	0	0	12	5.2	0.44 (0.0244-7.93)	0.264146	0.848992
Gene_EPX	3	1.6	32	17.2	0.595 (0.142-2.49)	0.264149	0.848992
Gene_LPL	9	4	26	12.3	1.77 (0.603-5.2)	0.264283	0.848992
Gene_LY75-CD302	7	3.4	15	9.1	2.05 (0.629-6.65)	0.264299	0.848992
Gene_PFKP	5	1.3	28	14.8	0.59 (0.126-2.77)	0.264448	0.848992
Gene_PLEKHH3	1	0.3	18	7.2	0.521 (0.0521-5.22)	0.264545	0.848992
Gene_LIPH	2	0.2	16	10.5	0.319 (0.0284-3.58)	0.264802	0.848992
Gene_CEP76	2	0.6	23	9.6	0.546 (0.0762-3.91)	0.264875	0.848992
Gene_ZMIZ2	1	0.1	12	4.9	0.558 (0.0387-8.04)	0.26488	0.848992
Gene_ZNF862	2	2	10	4.3	2.62 (0.567-12.1)	0.265023	0.848992
Gene_ZNF407	1	0.1	15	1.5	1.51 (0.0841-27)	0.265265	0.848992
Gene_RGMB	1	0.1	11	5	0.547 (0.0381-7.87)	0.265428	0.848992
Gene_CNP	0	0	12	3.3	0.66 (0.0346-12.6)	0.265541	0.848992
Gene_AKNA	2	0.2	17	6.3	0.516 (0.0441-6.05)	0.265646	0.848992
Gene_SLC4A1AP	2	0.4	15	7.6	0.557 (0.0631-4.93)	0.265688	0.848992
Gene_WDR6	4	1	45	10.5	0.684 (0.124-3.77)	0.265814	0.848992
Gene_RIC8A	1	0.1	12	2.8	0.913 (0.0583-14.3)	0.265878	0.848992
Gene_PYROXD2	5	2.2	10	4.7	2.61 (0.599-11.4)	0.266354	0.848992
Gene_SLITRK5	3	1	13	3	2.15 (0.318-14.6)	0.266392	0.848992
Gene_HIVEP2	4	0.8	14	2	2.61 (0.314-21.8)	0.266441	0.848992
Gene_AP2A2	4	0.8	14	2	2.61 (0.314-21.8)	0.266441	0.848992
Gene_DPYSL3	1	0.5	18	8	0.59 (0.0742-4.69)	0.266687	0.848992
Gene_AGA	2	0.4	15	7.3	0.579 (0.0652-5.14)	0.266991	0.848992
Gene_RINT1	2	0.2	13	7.3	0.45 (0.039-5.2)	0.267006	0.848992
Gene_NF2	4	0.6	22	8.4	0.62 (0.0854-4.5)	0.267099	0.848992
Gene_VANGL1	1	0.8	20	10.8	0.577 (0.0938-3.55)	0.267366	0.848992
Gene_NOD2	1	0.3	16	6.1	0.608 (0.0597-6.2)	0.267449	0.848992
Gene_ACAP1	4	1.3	9	2.6	2.92 (0.465-18.4)	0.267634	0.848992
Gene_TNFRSF19	2	0.2	14	5.9	0.549 (0.0465-6.48)	0.267841	0.848992
Gene_EXOC4	1	0.1	18	3.7	0.717 (0.0479-10.7)	0.267902	0.848992
Gene_CCM2L	1	0.3	14	6.4	0.582 (0.0574-5.9)	0.267998	0.848992
Gene_CHD2	4	0.8	28	9.5	0.652 (0.105-4.06)	0.268004	0.848992
Gene_KIF27	2	0.2	13	6.5	0.502 (0.0429-5.86)	0.268246	0.848992
Gene_LOXL3	2	1.1	32	13.9	0.557 (0.109-2.86)	0.268257	0.848992
Gene_PRODH	0	0	11	3.3	0.66 (0.0346-12.6)	0.268263	0.848992
Gene_PPM1M	1	0.1	11	4.4	0.615 (0.0421-8.98)	0.268275	0.848992
Gene_COL5A3	10	2.8	54	24.5	0.661 (0.209-2.09)	0.268325	0.848992
Gene_TGM3	2	0.4	19	8	0.531 (0.0604-4.67)	0.268344	0.848992
Gene_ZAN	21	8.5	72	29.9	1.49 (0.706-3.15)	0.268373	0.848992
Gene_PPP3R2	1	0.1	12	5.1	0.538 (0.0375-7.71)	0.268421	0.848992
Gene_ZNF335	7	2.4	18	6	2.25 (0.561-8.98)	0.268852	0.848992
Gene_PLG	1	0.1	11	4.2	0.641 (0.0436-9.42)	0.269023	0.848992
Gene_CWF19L2	3	0.3	16	7.5	0.502 (0.0503-5)	0.269038	0.848992
Gene_VWA2	7	3.5	31	10.2	1.88 (0.595-5.95)	0.269182	0.848992
Gene_NOTCH3	9	1.9	52	17.1	0.684 (0.177-2.64)	0.2694	0.848992
Gene_INTS2	3	1.1	12	2.5	2.68 (0.393-18.3)	0.269443	0.848992
Gene_SHISA6	1	0.1	13	2.9	0.886 (0.0569-13.8)	0.269586	0.848992
Gene_GATSL3	1	0.1	12	5.1	0.538 (0.0375-7.71)	0.269895	0.848992
Gene_OVCH1	5	0.9	25	12.8	0.528 (0.0923-3.02)	0.270162	0.848992
Gene_SLC10A2	1	1	22	13	0.557 (0.103-3.02)	0.270527	0.848992
Gene_PREB	3	1.3	7	2.8	2.74 (0.445-16.9)	0.270581	0.848992
Gene_DNAH9	23	9.1	85	32.6	1.46 (0.71-3.01)	0.270898	0.848992
Gene_FPGT	3	0.3	14	7.2	0.521 (0.0521-5.22)	0.270928	0.848992
Gene_DLD	1	0.1	12	4.9	0.558 (0.0387-8.04)	0.270987	0.848992
Gene_MROH7-TTC4	8	3.7	22	10.9	1.85 (0.604-5.69)	0.270993	0.848992
Gene_BCL9L	13	2.5	36	8	1.78 (0.475-6.64)	0.271054	0.848992
Gene_PIGT	3	0.5	20	9	0.528 (0.0671-4.15)	0.27107	0.848992
Gene_TDRD3	1	0.1	21	6.2	0.449 (0.032-6.31)	0.271181	0.848992
Gene_GPATCH3	2	2	12	4.6	2.47 (0.542-11.2)	0.271346	0.848992
Gene_NIT1	1	0.3	14	7.7	0.489 (0.0492-4.87)	0.271424	0.848992
Gene_UNC13A	5	0.5	21	7.6	0.619 (0.0775-4.95)	0.271428	0.848992
Gene_RP11-432B6.3	3	1	26	12.1	0.597 (0.11-3.25)	0.271527	0.848992
Gene_AHNAK2	1	0.8	18	11.9	0.526 (0.0861-3.21)	0.27155	0.848992
Gene_PRR5-ARHGAP8	8	1.9	46	18.8	0.623 (0.163-2.39)	0.271856	0.848992
Gene_OPN4	2	0.8	22	11.5	0.543 (0.0888-3.32)	0.27189	0.848992
Gene_IFT81	2	0.2	13	6.3	0.516 (0.0441-6.05)	0.271945	0.848992
Gene_STK40	2	1	10	2.2	2.79 (0.379-20.6)	0.272044	0.848992
Gene_LY75	7	3.6	15	9.7	2.02 (0.642-6.38)	0.272138	0.848992
Gene_THSD7A	6	2	23	5.8	2 (0.46-8.66)	0.272265	0.848992
Gene_PLEKHG4	8	2.6	27	9.9	1.5 (0.421-5.34)	0.272273	0.848992
Gene_ARHGEF33	0	0	16	2.9	0.738 (0.0379-14.4)	0.272279	0.848992
Gene_SLIT3	4	1.7	42	17	0.63 (0.155-2.57)	0.27295	0.848992
Gene_MEFV	1	0.1	14	6.1	0.456 (0.0324-6.42)	0.27333	0.848992
Gene_BSG	3	0.3	13	7.1	0.528 (0.0527-5.29)	0.273508	0.848992
Gene_BICC1	1	0.1	17	3.2	0.814 (0.0532-12.5)	0.273615	0.848992
Gene_TDRD6	6	1.9	38	20	0.587 (0.154-2.24)	0.273635	0.848992
Gene_PXDNL	6	3.4	60	29.2	0.658 (0.228-1.9)	0.273886	0.848992
Gene_SKOR2	1	0.1	13	3.8	0.7 (0.047-10.4)	0.273887	0.848992
Gene_CAPN3	10	6	33	19.5	1.64 (0.674-3.98)	0.274139	0.848992
Gene_PITPNM1	2	1.5	15	3.6	2.45 (0.452-13.3)	0.274284	0.848992
Gene_PRDM13	0	0	11	3	0.717 (0.037-13.9)	0.274287	0.848992
Gene_LPHN2	7	3	20	8.7	1.91 (0.558-6.57)	0.274397	0.848992
Gene_FAN1	3	1.2	29	14.6	0.564 (0.115-2.76)	0.274411	0.848992
Gene_TTLL11	1	0.1	14	5.3	0.519 (0.0363-7.41)	0.27447	0.848992
Gene_EYS	23	9.2	88	33.2	1.45 (0.707-2.98)	0.274852	0.848992
Gene_TMPRSS13	1	0.1	15	4.8	0.568 (0.0393-8.21)	0.27514	0.848992
Gene_EPHB3	3	0.5	20	6.7	0.697 (0.0859-5.65)	0.275201	0.848992
Gene_LANCL1	2	0.4	15	8.3	0.513 (0.0585-4.5)	0.275277	0.848992
Gene_SLC5A1	5	1.8	12	4.4	2.36 (0.492-11.3)	0.275285	0.848992
Gene_FNDC3A	2	0.2	13	5.1	0.627 (0.0522-7.54)	0.275415	0.848992
Gene_SHB	1	0.1	10	4.9	0.558 (0.0387-8.04)	0.275478	0.848992
Gene_TNRC6B	5	0.7	15	1.9	2.51 (0.28-22.5)	0.275557	0.848992
Gene_VPS13A	7	3.7	30	11.1	1.82 (0.595-5.58)	0.275566	0.848992
Gene_VEGFB	5	3.2	15	8.3	2.12 (0.627-7.15)	0.275682	0.848992
Gene_KAT2A	2	0.2	15	5	0.639 (0.053-7.69)	0.27591	0.848992
Gene_GRM3	3	0.3	19	5	0.73 (0.0699-7.63)	0.275959	0.848992
Gene_UBE3B	7	1.1	29	12.7	0.608 (0.118-3.14)	0.275959	0.848992
Gene_MAP3K12	1	0.1	12	3.4	0.772 (0.0509-11.7)	0.276011	0.848992
Gene_ARID2	3	0.3	22	5.5	0.669 (0.0648-6.91)	0.276101	0.848992
Gene_DLGAP2	5	0.5	26	6.1	0.761 (0.0927-6.24)	0.276179	0.848992
Gene_HHIPL2	1	0.5	16	9.6	0.497 (0.0635-3.88)	0.276248	0.848992
Gene_PRRC1	3	1.4	11	3.2	2.58 (0.448-14.9)	0.276625	0.848992
Gene_IRS2	4	0.6	8	1.4	2.91 (0.278-30.5)	0.276692	0.848992
Gene_TMC2	2	1	22	12.4	0.583 (0.107-3.17)	0.276705	0.848992
Gene_KBTBD11	5	1.1	13	3.1	2.23 (0.346-14.4)	0.276752	0.848992
Gene_ERBB2IP	1	0.1	12	4.6	0.59 (0.0406-8.58)	0.27692	0.848992
Gene_DNAAF3	8	2.8	14	7.2	2.16 (0.593-7.85)	0.277018	0.848992
Gene_GMPR2	4	1.9	30	19.1	0.614 (0.16-2.35)	0.277295	0.848992
Gene_MTMR2	5	2.7	17	7	2.15 (0.579-7.97)	0.277565	0.848992
Gene_TRIM9	0	0	11	3.9	0.57 (0.0306-10.6)	0.277583	0.848992
Gene_TTC30B	1	0.1	11	5.2	0.528 (0.0369-7.56)	0.277611	0.848992
Gene_FOXK2	2	0.6	20	7.5	0.69 (0.0939-5.07)	0.277777	0.848992
Gene_SLC24A2	3	1.3	10	3.4	2.32 (0.396-13.6)	0.277795	0.848992
Gene_TRPS1	5	0.9	34	8.8	0.755 (0.128-4.47)	0.27789	0.848992
Gene_FAM166A	6	3.5	17	8.8	2.17 (0.669-7.01)	0.277898	0.848992
Gene_SMO	2	0.4	18	6.7	0.627 (0.07-5.62)	0.278115	0.848992
Gene_TEX15	5	3.9	14	10.6	2 (0.66-6.04)	0.278286	0.848992
Gene_RP11-108K14.8	1	0.1	12	6.1	0.456 (0.0324-6.42)	0.278702	0.848992
Gene_PPP1R13B	5	1.6	15	3.8	2.46 (0.471-12.8)	0.278811	0.848992
Gene_FDXR	1	0.3	17	7	0.535 (0.0533-5.37)	0.278927	0.848992
Gene_RGMA	5	2.9	22	8.3	1.94 (0.555-6.81)	0.279072	0.848992
Gene_ALG3	5	3.1	19	9	1.91 (0.566-6.43)	0.279106	0.848992
Gene_DLL4	4	1.2	11	2.9	2.51 (0.398-15.9)	0.27913	0.848992
Gene_PCNT	6	3.4	18	9.3	2 (0.618-6.5)	0.279225	0.848992
Gene_KMT2D	35	8.9	159	34.8	1.34 (0.651-2.77)	0.279299	0.848992
Gene_ZFHX2	9	1.9	67	16.3	0.716 (0.185-2.78)	0.279339	0.848992
Gene_TMOD4	1	0.1	10	5.1	0.538 (0.0375-7.71)	0.279429	0.848992
Gene_TRIML1	1	0.1	15	5.3	0.519 (0.0363-7.41)	0.279431	0.848992
Gene_ATP5J2-PTCD1	8	3	27	8.8	1.89 (0.553-6.49)	0.279473	0.848992
Gene_PTCD1	8	3	27	8.8	1.89 (0.553-6.49)	0.279473	0.848992
Gene_TLR2	2	2	17	5.1	2.25 (0.505-9.99)	0.279699	0.848992
Gene_SDS	3	2.1	11	5.1	2.34 (0.536-10.2)	0.279699	0.848992
Gene_SLC18A3	1	0.1	10	3.8	0.7 (0.047-10.4)	0.279791	0.848992
Gene_TANC2	10	2.3	32	6.9	1.9 (0.48-7.55)	0.279792	0.848992
Gene_PDE1A	1	0.3	12	7	0.535 (0.0533-5.37)	0.279865	0.848992
Gene_USO1	2	0.4	19	7.7	0.551 (0.0624-4.86)	0.279927	0.848992
Gene_SLC19A2	3	2.3	17	6	2.17 (0.533-8.82)	0.279975	0.848992
Gene_IARS2	4	1.2	15	3.1	2.37 (0.383-14.7)	0.280053	0.848992
Gene_KIF26B	10	2.4	67	19.3	0.734 (0.214-2.52)	0.280058	0.848992
Gene_NPRL2	4	2.6	12	5.2	2.74 (0.685-10.9)	0.280546	0.848992
Gene_FLT4	3	0.5	25	6.9	0.678 (0.0839-5.48)	0.280586	0.848992
Gene_TMPRSS4	1	0.3	17	6.4	0.582 (0.0574-5.9)	0.280799	0.848992
Gene_DIEXF	3	0.7	23	10	0.573 (0.0866-3.8)	0.280825	0.848992
Gene_TTC26	0	0	10	4.5	0.502 (0.0274-9.2)	0.280965	0.848992
Gene_WNT16	1	0.3	13	6.3	0.59 (0.0581-5.99)	0.281	0.848992
Gene_RNF40	1	0.1	11	3.1	0.837 (0.0543-12.9)	0.281638	0.848992
Gene_SLC38A10	6	1.7	21	4.1	2.41 (0.482-12)	0.281685	0.848992
Gene_PLBD2	5	3.1	8	5	3.3 (0.871-12.5)	0.28171	0.848992
Gene_DAPK2	1	0.1	11	3.8	0.7 (0.047-10.4)	0.281737	0.848992
Gene_CCDC88C	8	1	26	13	0.557 (0.103-3.02)	0.281784	0.848992
Gene_LPHN3	3	0.9	28	10.9	0.616 (0.106-3.57)	0.282074	0.848992
Gene_CHMP1A	4	2.5	18	7	2.01 (0.526-7.7)	0.28213	0.848992
Gene_TSEN34	1	0.3	11	6.8	0.55 (0.0546-5.54)	0.282276	0.848992
Gene_WNT10A	3	0.7	20	10.1	0.568 (0.0858-3.76)	0.282317	0.848992
Gene_PHKG2	6	2.3	12	5.8	2.24 (0.546-9.16)	0.282396	0.848992
Gene_AKAP13	4	1	34	10.2	0.703 (0.127-3.89)	0.282562	0.848992
Gene_SLC12A2	3	0.5	17	8.2	0.577 (0.0727-4.57)	0.28266	0.848992
Gene_SLC22A3	1	0.1	13	4.5	0.602 (0.0413-8.78)	0.282788	0.848992
Gene_SYT6	4	2.1	15	5.6	2.14 (0.501-9.18)	0.282823	0.848992
Gene_DNALI1	1	0.1	11	6.6	0.424 (0.0304-5.92)	0.283164	0.848992
Gene_DOCK10	6	1	35	10.7	0.672 (0.122-3.7)	0.283209	0.848992
Gene_FBXO41	4	0.6	7	1.3	3.07 (0.286-33)	0.283428	0.848992
Gene_FAM227A	0	0	12	3.8	0.584 (0.0312-10.9)	0.283444	0.848992
Gene_RTCB	0	0	12	3.8	0.584 (0.0312-10.9)	0.283444	0.848992
Gene_ADH4	4	2.4	10	4.3	3.04 (0.706-13.1)	0.283589	0.848992
Gene_B9D1	3	1.4	8	3.1	2.65 (0.457-15.4)	0.283853	0.848992
Gene_CLTC	3	0.9	11	2.1	2.71 (0.346-21.2)	0.283885	0.848992
Gene_NOL8	4	1.8	11	4.2	2.46 (0.507-11.9)	0.283885	0.848992
Gene_DROSHA	3	1.1	10	2.6	2.6 (0.384-17.5)	0.283928	0.848992
Gene_EEA1	3	0.3	20	5.3	0.692 (0.0668-7.18)	0.284102	0.848992
Gene_BRIP1	6	1	26	12.8	0.565 (0.104-3.06)	0.284139	0.848992
Gene_ARHGEF12	4	1.9	16	5	2.2 (0.481-10)	0.284148	0.848992
Gene_GRIN2A	5	1.3	18	3.3	2.38 (0.404-14.1)	0.284218	0.848992
Gene_BTBD18	1	0.1	20	3.3	0.793 (0.052-12.1)	0.284231	0.848992
Gene_ERBB2	6	2.4	18	6.5	2.08 (0.529-8.21)	0.284272	0.848992
Gene_C2orf42	1	0.3	13	7.3	0.515 (0.0515-5.14)	0.284505	0.848992
Gene_ADPRM	3	0.3	12	7.2	0.521 (0.0521-5.22)	0.284968	0.848992
Gene_BBS12	2	0.4	16	7.7	0.551 (0.0624-4.86)	0.285107	0.848992
Gene_SNX27	2	1.1	9	2.3	2.87 (0.411-20.1)	0.285303	0.848992
Gene_CCDC7	4	3.3	11	8.7	2.08 (0.628-6.89)	0.285395	0.848992
Gene_KRT27	5	2.3	12	5.8	2.24 (0.546-9.16)	0.285743	0.848992
Gene_TMTC2	6	3.5	20	10	1.92 (0.605-6.08)	0.285793	0.848992
Gene_NUP93	1	0.1	14	3.9	0.684 (0.0461-10.2)	0.285939	0.848992
Gene_LZTR1	9	6.2	37	22.2	1.49 (0.626-3.53)	0.286132	0.848992
Gene_EYA1	4	0.6	18	8.7	0.6 (0.0829-4.34)	0.286217	0.848992
Gene_HCN1	2	0.2	17	3.9	0.799 (0.064-9.96)	0.286333	0.848992
Gene_LTBP4	10	4.5	42	14.9	1.63 (0.594-4.5)	0.286427	0.848992
Gene_ATAD2	3	0.7	22	9.1	0.627 (0.0938-4.19)	0.286668	0.848992
Gene_PAX4	6	1.7	10	4	2.46 (0.489-12.4)	0.286785	0.848992
Gene_VPS18	2	0.4	25	4.9	0.837 (0.0897-7.8)	0.286815	0.848992
Gene_PCDH10	3	0.9	12	2.2	2.61 (0.338-20.1)	0.286985	0.848992
Gene_EHD3	2	1.8	8	4	2.57 (0.524-12.6)	0.287011	0.848992
Gene_TUBB1	5	3.2	16	8.6	2.05 (0.61-6.87)	0.28742	0.848992
Gene_MYO1C	9	5.8	43	19.3	1.6 (0.652-3.94)	0.287528	0.848992
Gene_KIF21B	9	2.9	24	8.8	1.84 (0.53-6.39)	0.287868	0.848992
Gene_MFSD8	3	1.6	10	3.9	2.4 (0.463-12.4)	0.287897	0.848992
Gene_UXS1	1	0.3	13	6.7	0.557 (0.0553-5.62)	0.287957	0.848992
Gene_TRIM6	1	0.1	12	4.9	0.558 (0.0387-8.04)	0.288016	0.848992
Gene_QRFPR	5	2.7	19	7.6	1.99 (0.544-7.27)	0.288026	0.848992
Gene_BTBD9	1	0.5	17	8.1	0.583 (0.0734-4.63)	0.288179	0.848992
Gene_SEMA4C	2	0.2	14	5.5	0.585 (0.0492-6.97)	0.288206	0.848992
Gene_CDKL3	3	0.5	18	8.9	0.534 (0.0678-4.2)	0.288438	0.848992
[truncated: 4,742 more rows]
