# Supplementary material for: Unraveling the genetic architecture of congenital vertebral malformation with reference to the developing spine
Source: Nat Commun. 2024 Feb 6;15:1125. doi: 10.1038/s41467-024-45442-5 (PMC10847475; doi:10.1038/s41467-024-45442-5)
Supplement: Supplementary file 10 — Supplementary Data 7 [file 41467_2024_45442_MOESM10_ESM.xlsx]

## Sheet: Sheet1
Supplementary Data 7. Ultra-rare variants in top five genes in burden analysis
Abbreviations: gnomAD_MAX_AF, maximum allele frequency observed in any ethnic population from gnomAD; NA, not applicable.
Patient ID	Gene symbol	Coordinates	Zygosity	Transcript	Variant type	DNA change	Protein change	gnomAD_MAX_AF	Weight score
SCO2008P0011	ITPR2	chr12_26596556_G_A	Het	ENST00000381340.8	stop gained	c.6370C>T	p.Gln2124Ter	0	1
SCO1907P0185	ITPR2	chr12_26636717_A_G	Het	ENST00000381340.8	missense variant	c.5926T>C	p.Tyr1976His	0	0.8
SCO2003P2147	ITPR2	chr12_26640114_A_G	Het	ENST00000381340.8	missense variant	c.5441T>C	p.Met1814Thr	0	0.8
SCO2003P0428	ITPR2	chr12_26750015_A_C	Het	ENST00000381340.8	missense variant	c.4055T>G	p.Phe1352Cys	0	0.8
SCO2003P1193	ITPR2	chr12_26775286_G_A	Het	ENST00000381340.8	missense variant	c.3175C>T	p.Arg1059Trp	0	0.8
SCO2003P3348	ITPR2	chr12_26812134_G_A	Het	ENST00000381340.8	missense variant	c.1798C>T	p.His600Tyr	0	0.8
SCO2011P0009	ITPR2	chr12_26816658_C_T	Het	ENST00000381340.8	missense variant	c.1673G>A	p.Arg558His	0	0.8
SCO1910P0031	ITPR2	chr12_26818878_G_C	Het	ENST00000381340.8	missense variant	c.1516C>G	p.Gln506Glu	0	0.8
SCO2003P0408	ITPR2	chr12_26752224_T_C	Het	ENST00000381340.8	missense variant	c.3856A>G	p.Asn1286Asp	0	0.5
SCO2003P2903	ITPR2	chr12_26816761_C_T	Het	ENST00000381340.8	missense variant	c.1570G>A	p.Ala524Thr	0	0.5
SCO2003P3282	ITPR2	chr12_26818888_G_T	Het	ENST00000381340.8	missense variant	c.1506C>A	p.Asn502Lys	0	0.5
SCO2003P0332	ITPR2	chr12_26818954_T_C	Het	ENST00000381340.8	missense variant	c.1440A>G	p.Ile480Met	0	0.5
SCO2003P0227	ITPR2	chr12_26818980_C_T	Het	ENST00000381340.8	missense variant	c.1414G>A	p.Val472Ile	0	0.5
SCO2003P1187	ITPR2	chr12_26868270_T_A	Het	ENST00000381340.8	missense variant	c.817A>T	p.Thr273Ser	0	0.5
SCO2003P1677	ITPR2	chr12_26580964_G_A	Het	ENST00000381340.8	missense variant	c.6827C>T	p.Ser2276Phe	0	0.3
SCO2003P0368	ITPR2	chr12_26628311_C_A	Het	ENST00000381340.8	missense variant	c.6260G>T	p.Cys2087Phe	0	0.3
SCO2003P0242	ITPR2	chr12_26709196_G_T	Het	ENST00000381340.8	missense variant	c.4934C>A	p.Ala1645Glu	0	0.3
SCO2003P0472	ITPR2	chr12_26709196_G_T	Het	ENST00000381340.8	missense variant	c.4934C>A	p.Ala1645Glu	0	0.3
SCO2003P0191	ITPR2	chr12_26809386_C_T	Het	ENST00000381340.8	missense variant	c.2288G>A	p.Arg763Gln	0	0.3
SCO2001P0031	ITPR2	chr12_26812089_T_C	Het	ENST00000381340.8	missense variant	c.1843A>G	p.Ile615Val	0	0.3
QST2102P0005	ITPR2	chr12_26634111_T_C	Het	ENST00000381340.8	missense variant	c.6076A>G	p.Ile2026Val	0	0.1
SCO2003P0594	ITPR2	chr12_26640040_C_T	Het	ENST00000381340.8	missense variant	c.5515G>A	p.Asp1839Asn	0	0.1
SCO2003P0235	ITPR2	chr12_26640152_T_G	Het	ENST00000381340.8	missense variant	c.5403A>C	p.Lys1801Asn	0	0.1
SCO2003P0213	ITPR2	chr12_26714756_C_T	Het	ENST00000381340.8	missense variant	c.4760G>A	p.Arg1587His	7.28e-05	0.1
SCO2003P0053	ITPR2	chr12_26749847_C_T	Het	ENST00000381340.8	missense variant	c.4223G>A	p.Arg1408Lys	0	0.1
SCO2003P1634	ITPR2	chr12_26810800_G_A	Het	ENST00000381340.8	missense variant	c.2032C>T	p.Pro678Ser	0	0.1
SCO2003P1623	TPO	chr2_1459847_G_A	Het	ENST00000329066.9	splice acceptor variant	c.613-1G>A	NA	0	1
SCO1911P0040	TPO	chr2_1488522_AC_A	Het	ENST00000329066.9	frameshift variant	c.1496del	p.Pro499ArgfsTer3	0	1
SCO2003P2801	TPO	chr2_1460040_T_A	Het	ENST00000329066.9	missense variant	c.805T>A	p.Cys269Ser	0	0.8
SCO2003P0622	TPO	chr2_1481015_C_A	Het	ENST00000329066.9	missense variant	c.977C>A	p.Ala326Glu	0	0.8
SCO2003P2178	TPO	chr2_1488500_C_T	Het	ENST00000329066.9	missense variant	c.1471C>T	p.Arg491Cys	0	0.8
SCO2003P1720	TPO	chr2_1488506_G_A	Het	ENST00000329066.9	missense variant	c.1477G>A	p.Gly493Ser	9.35e-05	0.8
SCO2003P0303	TPO	chr2_1507816_C_G	Het	ENST00000329066.9	missense variant	c.2483C>G	p.Pro828Arg	0	0.5
SCO1910P0029	TPO	chr2_1497793_C_T	Het	ENST00000329066.9	missense variant	c.1988C>T	p.Ala663Val	0	0.3
SCO2006P0023	TPO	chr2_1480959_C_G	Het	ENST00000329066.9	missense variant	c.921C>G	p.Asn307Lys	0	0.1
SCO2003P1899	TPO	chr2_1497619_C_A	Het	ENST00000329066.9	missense variant	c.1814C>A	p.Thr605Asn	2.34e-05	0.1
SCO2003P1612	TPO	chr2_1497689_T_G	Het	ENST00000329066.9	missense variant	c.1884T>G	p.His628Gln	0	0.1
SCO2003P0484	TPO	chr2_1499828_T_C	Het	ENST00000329066.9	missense variant	c.2074T>C	p.Ser692Pro	0	0.1
SCO2003P0617	TBX6	chr16_30099921_T_A	Het	ENST00000395224.7	missense variant	c.784A>T	p.Ile262Phe	0	0.8
SCO2003P0617	TBX6	chr16_30099923_T_C	Het	ENST00000395224.7	missense variant	c.782A>G	p.Lys261Arg	0	0.8
SCO2009P0047	TBX6	chr16_30100037_C_T	Het	ENST00000395224.7	missense variant	c.745G>A	p.Val249Met	0	0.8
SCO2003P0232	TBX6	chr16_30100461_C_A	Het	ENST00000395224.7	missense variant	c.424G>T	p.Asp142Tyr	0	0.8
SCO2003P1734	TBX6	chr16_30100524_A_G	Het	ENST00000395224.7	missense variant	c.361T>C	p.Phe121Leu	0	0.8
SCO2003P1630	TBX6	chr16_30100346_G_A	Het	ENST00000395224.7	missense variant	c.539C>T	p.Ala180Val	0	0.5
SCO2003P0659	TBX6	chr16_30100445_T_A	Het	ENST00000395224.7	missense variant	c.440A>T	p.Asp147Val	0	0.5
SCO2003P0148	TBX6	chr16_30097673_C_T	Het	ENST00000395224.7	missense variant	c.1184G>A	p.Gly395Asp	0	0.3
SCO2003P0138	TBX6	chr16_30100082_C_G	Het	ENST00000395224.7	missense variant	c.700G>C	p.Gly234Arg	6.37e-05	0.3
SCO1910P0018	TBX6	chr16_30102293_C_A	Het	ENST00000395224.7	missense variant	c.139G>T	p.Asp47Tyr	0	0.3
SCO2003P0244	TBX6	chr16_30097557_G_A	Het	ENST00000395224.7	missense variant	c.1300C>T	p.Pro434Ser	0	0.1
SCO2003P0575	TBX6	chr16_30098001_G_A	Het	ENST00000395224.7	missense variant	c.929C>T	p.Pro310Leu	0	0.1
SCO2003P0386	TBX6	chr16_30100409_T_TCCC	Het	ENST00000395224.7	inframe insertion	c.473_475dup	p.Trp158_Glu159insGly	0	0.1
SCO2003P1273	H6PD	chr1_9323853_CT_C	Het	ENST00000377403.7	frameshift variant	c.1302del	p.Leu436SerfsTer128	0	1
SCO2003P2118	H6PD	chr1_9324298_TG_T	Het	ENST00000377403.7	frameshift variant	c.1748del	p.Gly583AlafsTer136	0	1
SCO2003P0625	H6PD	chr1_9307104_G_A	Het	ENST00000377403.7	missense variant	c.707G>A	p.Arg236Gln	5.84e-05	0.8
SCO2003P1186	H6PD	chr1_9322129_T_G	Het	ENST00000377403.7	missense variant	c.757T>G	p.Phe253Val	0	0.8
SCO2003P1819	H6PD	chr1_9322252_C_T	Het	ENST00000377403.7	missense variant	c.880C>T	p.Leu294Phe	0	0.8
SCO2003P1799	H6PD	chr1_9323625_C_T	Het	ENST00000377403.7	missense variant	c.1073C>T	p.Ser358Phe	0	0.8
SCO2003P1944	H6PD	chr1_9324887_C_T	Het	ENST00000377403.7	stop gained	c.2335C>T	p.Gln779Ter	0	0.8
SCO2003P0643	H6PD	chr1_9323766_G_A	Het	ENST00000377403.7	missense variant	c.1214G>A	p.Gly405Asp	0	0.5
SCO2005P0004	H6PD	chr1_9323939_T_C	Het	ENST00000377403.7	missense variant	c.1387T>C	p.Ser463Pro	0	0.5
SCO2003P1870	H6PD	chr1_9323786_G_T	Het	ENST00000377403.7	missense variant	c.1234G>T	p.Val412Leu	0	0.3
SCO2003P0581	H6PD	chr1_9324521_C_T	Het	ENST00000377403.7	missense variant	c.1969C>T	p.His657Tyr	0	0.3
SCO2003P1819	H6PD	chr1_9305348_G_T	Het	ENST00000377403.7	missense variant	c.355G>T	p.Ala119Ser	0	0.1
SCO2003P1799	H6PD	chr1_9323623_G_T	Het	ENST00000377403.7	missense variant	c.1071G>T	p.Met357Ile	0	0.1
SCO2003P0576	SEC24B	chr4_110435010_A_G	Het	ENST00000265175.5	missense variant&splice region variant	c.2011A>G	p.Met671Val	0	0.8
SCO2003P1872	SEC24B	chr4_110447411_T_G	Het	ENST00000265175.5	missense variant	c.2821T>G	p.Phe941Val	0	0.8
SCO2003P0395	SEC24B	chr4_110433100_T_G	Het	ENST00000265175.5	splicing variant	c.1777-13T>G	NA	0	0.5
SCO2003P1893	SEC24B	chr4_110431173_G_A	Het	ENST00000265175.5	missense variant	c.1682G>A	p.Arg561Gln	2.40234e-05	0.5
SCO1907P0325	SEC24B	chr4_110446553_A_G	Het	ENST00000265175.5	missense variant	c.2684A>G	p.His895Arg	0	0.5
SCO2003P1591	SEC24B	chr4_110451471_C_G	Het	ENST00000265175.5	missense variant	c.3103C>G	p.Leu1035Val	0	0.5
SCO2003P0346	SEC24B	chr4_110447448_A_G	Het	ENST00000265175.5	missense variant	c.2858A>G	p.Asn953Ser	0	0.3
SCO2003P0589	SEC24B	chr4_110447448_A_G	Het	ENST00000265175.5	missense variant	c.2858A>G	p.Asn953Ser	0	0.3
SCO2003P0307	SEC24B	chr4_110384360_C_T	Het	ENST00000265175.5	missense variant	c.437C>T	p.Thr146Met	2.34698e-05	0.1
