# Supplementary material for: Unraveling the genetic architecture of congenital vertebral malformation with reference to the developing spine
Source: Nat Commun. 2024 Feb 6;15:1125. doi: 10.1038/s41467-024-45442-5 (PMC10847475; doi:10.1038/s41467-024-45442-5)
Supplement: Supplementary file 11 — Supplementary Data 8 [file 41467_2024_45442_MOESM11_ESM.xlsx]

## Sheet: Sheet1
Supplementary Data 8. Gene markers of each cell cluster from the single-cell transcriptome of human embryonic spine
Abbreviation: PMID, Pubmed identifier.
Cell type	Cell marker	Literature
Neural progenitor cells (NPCs)	PAX3	PMID: 34605607
	SOX2	PMID: 34605607
	HES6	PMID: 34605607
Neuronal stem cell	SOX2	PMID: 34605607
	PAX6	PMID: 34605607
	PROM1	PMID: 34605607
Spinal cord inhibitory neurons	SLC6A5	PMID: 35288709
Spinal cord excitatory neurons	LMX1B	PMID: 35288709
	HOXB8	PMID: 35288709
	HOXB6	PMID: 35288709
	SLC17A6	PMID: 34605607
Motor neurons	MNX1	PMID: 34605607
	ISL1	PMID: 34605607
Inter neurons	LHX1	PMID: 28757360
	GAD2	PMID: 30385464
	GAD1	PMID: 30385464
Neural crest (peripheral nervous system neurons)	PTPRR	PMID: 35288709
	PPP1R1C	PMID: 35288709
	PCBP3	PMID: 35288709
	SHOX2	PMID: 35288709
Immature schwann cells	CDH19	PMID: 2926454
	MPZ	PMID: 2926454
	HES6	PMID: 2926454
Schwann cells	CDH19	PMID: 35549404
	MPZ	PMID: 35549404
	S100B	PMID: 35549404
Satellite glial cells	BCAN	PMID: 34469751
	APOE	PMID: 34469751
	HEY2	PMID: 34469751
	CDH1	PMID: 34469751
Neuroendocrine cells	CHGB	PMID: 35832888
	CHGA	PMID: 35832888
	SCG2	PMID: 35832888
Differentiated somite mesoderm	PDGFRA	PMID: 32076263.
	MEOX2	PMID: 32076263.
Mesenchymal sclerotome	TWIST1	PMID: 29540203
	COL3A1	PMID: 29540203
Chondrocyte and osteoblast progenitors	PAX9	PMID: 35288709
	PAX1	PMID: 35288709
Chondrocytes & osteoblasts	RUNX2	PMID: 30787437
	PRRX1	PMID: 30787437
Chondroctye progenitors	EPHA7	PMID: 30787437
	ATP1A2	PMID: 30787437
Mature chondrocytes	COL9A1	PMID: 35832888
	COL2A1	PMID: 35832888
	ACAN	PMID: 35832888
	MATN3	PMID: 35832888
	SOX9	PMID: 35832888
Tenocyte	TNMD	PMID: 31937892; PMID: 32624006
	MKX	PMID: 31937892; PMID: 32624006
Mesenchymal stem cell	SULT1E1	PMID: 34548483
	PDGFRA	PMID: 31937892; PMID: 32624006
Mesenchymal-like mature	DCN	PMID: 32396864
	PDGFRA	PMID: 32396864
	OGN	PMID: 32396864
Fibroblast	COL1A1	PMID: 35832888
	COL1A2	PMID: 35832888
	COL3A1	PMID: 35832888
	DCN	PMID: 35832888
	COL5A1	PMID: 35832888
Proliferating fibroblasts	TOP2A	PMID: 35832888
	MKI67	PMID: 35832888
Myogenic progenitors	PAX7	PMID: 32396864
	NEB	PMID: 32396864
	CDH15	PMID: 32396864
	PITX2	PMID: 32396864
Myoblasts/myocytes	MYH3	PMID: 32396864
	DES	PMID: 32396864
	PITX2	PMID: 32396864
	MYF6	PMID: 32396864
	MYOD1	PMID: 32396864
	MYOG	PMID: 32396864
Notochord	SHH	PMID: 20362538
	ARX	PMID: 34799555
	FOXA2	PMID: 20362538
	SPON1	PMID: 20362538
keratinocytes progenitor cell	CDH3	PMID: 34548483
	KRT19	PMID: 32744801
Stroma pericyte	PDGFRB	PMID: 35549404
	KCNJ8	PMID: 30382198
	MCAM	PMID: 23517218
Endothelium	PECAM1	PMID: 35832888
	EMCN	PMID: 35832888
	KDR	PMID: 35832888
Hematopoietic cell	SRGN	PMID: 32396864
Red blood cells	HBM	PMID: 35832888
	HEMGN	PMID: 32396864
	GYPA	PMID: 35832888
