# Supplementary material for: Unraveling the genetic architecture of congenital vertebral malformation with reference to the developing spine
Source: Nat Commun. 2024 Feb 6;15:1125. doi: 10.1038/s41467-024-45442-5 (PMC10847475; doi:10.1038/s41467-024-45442-5)
Supplement: Supplementary file 13 — Source Data [file 41467_2024_45442_MOESM13_ESM.xlsx]

## Sheet: Fig.1a
Gene	count	class	order
16p11.2del	47	TACS	1
TBX6	18	TACS	2
FGFR3	3	Skeletal dysplasia	3
ALPK3	2	Muscular disorder	4
B3GALT6	2	Skeletal dysplasia	5
COL2A1	2	Skeletal dysplasia	5
FLNB	2	Skeletal dysplasia	5
MYH3	2	Muscular disorder	4
MYH7	2	Muscular disorder	4
RUNX2	2	Skeletal dysplasia	5
RYR1	2	Muscular disorder	4
SOX9	2	Skeletal dysplasia	5
TRPV4	2	Skeletal dysplasia	5
21q22del	1	Developmental disorder	6
22q11.2del	1	Developmental disorder	6
9p24del	1	Developmental disorder	6
AHDC1	1	Developmental disorder	6
ANKRD11	1	Developmental disorder	6
BMP2	1	Skeletal dysplasia	7
COL1A1	1	Skeletal dysplasia	7
EBP	1	Developmental disorder	6
FBN1	1	Developmental disorder	6
FLNA	1	Skeletal dysplasia	7
HIVEP2	1	Developmental disorder	6
JAG1	1	Developmental disorder	6
KMT2A	1	Developmental disorder	6
NF1	1	Developmental disorder	6
NOTCH2	1	Developmental disorder	6
NSD1	1	Developmental disorder	6
POGZ	1	Developmental disorder	6
PTPN11	1	Developmental disorder	6
RPL13	1	Skeletal dysplasia	7

## Sheet: Fig.1c
Proportion	Group	CVM
0	WT	yes
100	WT	no
18	alpk3a/b DKO	yes
82	alpk3a/b DKO	no

## Sheet: Fig.1f
Proportion	Group	Time	order
0	WT	P0	1
0	WT	3W	2
0	WT	5W	3
0.1	WT	8W	4
0.0666667	WT	10W+	5
0	Alpk3 -/-	P0	1
0.166667	Alpk3 -/-	3W	2
0.4375	Alpk3 -/-	5W	3
0.666667	Alpk3 -/-	8W	4
0.655172	Alpk3 -/-	10W+	5

## Sheet: Fig.2e GO
	ID	Description	GeneRatio	BgRatio	pvalue	p.adjust	qvalue	geneID	Count
GO:0001654	GO:0001654	eye development	20/313	385/18614	8.97767e-06	0.0153018	0.0141852	FOXN4/CHD7/NEUROD4/VEGFA/SH3PXD2B/DZANK1/SLC25A25/PXDN/PDGFRA/PBX4/ATP2B1/EPHB2/PDE6A/KDM5B/FOXC2/VIM/NOTCH1/ROM1/CABP4/CACNA1S	20
GO:0150063	GO:0150063	visual system development	20/313	389/18614	1.04449e-05	0.0153018	0.0141852	FOXN4/CHD7/NEUROD4/VEGFA/SH3PXD2B/DZANK1/SLC25A25/PXDN/PDGFRA/PBX4/ATP2B1/EPHB2/PDE6A/KDM5B/FOXC2/VIM/NOTCH1/ROM1/CABP4/CACNA1S	20
GO:0048880	GO:0048880	sensory system development	20/313	395/18614	1.30532e-05	0.0153018	0.0141852	FOXN4/CHD7/NEUROD4/VEGFA/SH3PXD2B/DZANK1/SLC25A25/PXDN/PDGFRA/PBX4/ATP2B1/EPHB2/PDE6A/KDM5B/FOXC2/VIM/NOTCH1/ROM1/CABP4/CACNA1S	20
GO:0045216	GO:0045216	cell-cell junction organization	14/313	214/18614	1.66369e-05	0.0153018	0.0141852	LIMS2/CDH9/NR1H4/VEGFA/PDCD6IP/FER/PKP1/CDH11/JUP/MPDZ/CLDN9/EPHB2/TLN1/SRC	14
GO:0034329	GO:0034329	cell junction assembly	21/313	444/18614	2.20123e-05	0.0161966	0.0150147	CDH9/NR1H4/MACF1/NTN1/VEGFA/PDCD6IP/BSN/NTRK1/FER/PKP1/FARP1/DNER/CDH11/JUP/MPDZ/CLDN9/EPHB2/TLN1/ACTN1/SRC/LRP4	21
GO:0060561	GO:0060561	apoptotic process involved in morphogenesis	5/313	26/18614	6.4077e-05	0.0364028	0.0337463	NKX2-5/HAND2/PPP2R1B/FOXC2/NOTCH1	5
GO:0007043	GO:0007043	cell-cell junction assembly	11/313	157/18614	7.22818e-05	0.0364028	0.0337463	CDH9/NR1H4/PDCD6IP/FER/PKP1/CDH11/JUP/MPDZ/CLDN9/EPHB2/TLN1	11
GO:0046530	GO:0046530	photoreceptor cell differentiation	7/313	62/18614	7.9158e-05	0.0364028	0.0337463	VEGFA/DZANK1/CNGB1/NOTCH1/ROM1/CABP4/CDHR1	7
GO:0044262	GO:0044262	cellular carbohydrate metabolic process	15/313	290/18614	0.000125072	0.0488097	0.0452479	EP300/PPP1R3D/DDB1/PHKA1/SLC45A3/GIT1/GPD2/HAS1/INPP5K/B3GNT4/MLYCD/IDUA/FOXA2/SRC/COQ2	15
GO:0042461	GO:0042461	photoreceptor cell development	6/313	48/18614	0.000145938	0.0488097	0.0452479	VEGFA/DZANK1/CNGB1/ROM1/CABP4/CDHR1	6
GO:0044331	GO:0044331	cell-cell adhesion mediated by cadherin	6/313	48/18614	0.000145938	0.0488097	0.0452479	CDH9/VEGFA/FER/CDH11/FOXA2/NOTCH1	6
GO:0043010	GO:0043010	camera-type eye development	16/313	338/18614	0.000207569	0.0636371	0.0589932	FOXN4/CHD7/NEUROD4/VEGFA/SLC25A25/PDGFRA/ATP2B1/EPHB2/PDE6A/KDM5B/FOXC2/VIM/NOTCH1/ROM1/CABP4/CACNA1S	16
GO:0060977	GO:0060977	coronary vasculature morphogenesis	4/313	19/18614	0.000248998	0.0704664	0.0653241	SEC24B/HAND2/VEGFA/NOTCH1	4
GO:0003002	GO:0003002	regionalization	18/313	422/18614	0.000304744	0.0753326	0.0698352	TBX6/EP300/HOXA6/FOXN4/NKX2-5/DRC1/HAND2/GPR161/CHSY1/MIB1/AXIN1/DNAI2/FOXA2/FOXC2/DBX1/NOTCH1/LRP4/HOXC6	18
GO:0003215	GO:0003215	cardiac right ventricle morphogenesis	4/313	20/18614	0.000307146	0.0753326	0.0698352	CHD7/NKX2-5/HAND2/NOTCH1	4
GO:0032886	GO:0032886	regulation of microtubule-based process	13/313	252/18614	0.000359062	0.081352	0.0754154	MACF1/DRC1/CATSPER1/PDCD6IP/DCTN1/XRCC3/KIF15/MPDZ/GIT1/AKAP9/CLIP3/TRIM37/KATNB1	13
GO:0007389	GO:0007389	pattern specification process	19/313	467/18614	0.000375913	0.081352	0.0754154	TBX6/EP300/HOXA6/FOXN4/NKX2-5/DRC1/HAND2/GPR161/CHSY1/MIB1/AXIN1/ASPH/DNAI2/FOXA2/FOXC2/DBX1/NOTCH1/LRP4/HOXC6	19
GO:0021545	GO:0021545	cranial nerve development	6/313	60/18614	0.000502968	0.0950151	0.0880814	CHD7/NTRK1/SALL1/CNGB1/EPHB2/NAV2	6
GO:0032147	GO:0032147	activation of protein kinase activity	8/313	109/18614	0.000510427	0.0950151	0.0880814	ANG/VEGFA/MAP3K7/JAK2/SLC11A1/AXIN1/SRC/TNFRSF10A	8
GO:0003211	GO:0003211	cardiac ventricle formation	3/313	10/18614	0.000517686	0.0950151	0.0880814	NKX2-5/HAND2/NOTCH1	3
GO:0060562	GO:0060562	epithelial tube morphogenesis	15/313	334/18614	0.000565076	0.0950151	0.0880814	TBX6/SEC24B/FOXN4/NTN1/NKX2-5/HAND2/VEGFA/SALL1/MIB1/EGF/KDM5B/FOXC2/SRC/NOTCH1/LGR5	15
GO:0035050	GO:0035050	embryonic heart tube development	7/313	85/18614	0.000571842	0.0950151	0.0880814	TBX6/FOXN4/NKX2-5/HAND2/MIB1/FOXC2/NOTCH1	7
GO:1902742	GO:1902742	apoptotic process involved in development	5/313	41/18614	0.000594006	0.0950151	0.0880814	NKX2-5/HAND2/PPP2R1B/FOXC2/NOTCH1	5
GO:0010977	GO:0010977	negative regulation of neuron projection development	9/313	143/18614	0.000713223	0.109331	0.101353	TBX6/NTN1/EPHB2/KREMEN1/VIM/BAG5/LRP4/SEMA6A/SEMA6C	9
GO:0001947	GO:0001947	heart looping	6/313	65/18614	0.000773653	0.113851	0.105543	TBX6/FOXN4/NKX2-5/HAND2/MIB1/NOTCH1	6
GO:0006109	GO:0006109	regulation of carbohydrate metabolic process	10/313	183/18614	0.00109525	0.14074	0.130469	EP300/PPP1R3D/DDB1/SLC45A3/GIT1/EGF/INPP5K/MLYCD/FOXA2/SRC	10
GO:0010675	GO:0010675	regulation of cellular carbohydrate metabolic process	9/313	152/18614	0.00110071	0.14074	0.130469	EP300/PPP1R3D/DDB1/SLC45A3/GIT1/INPP5K/MLYCD/FOXA2/SRC	9
GO:0001754	GO:0001754	eye photoreceptor cell differentiation	5/313	47/18614	0.00112002	0.14074	0.130469	VEGFA/DZANK1/NOTCH1/ROM1/CABP4	5
GO:0061371	GO:0061371	determination of heart left/right asymmetry	6/313	70/18614	0.00114507	0.14074	0.130469	TBX6/FOXN4/NKX2-5/HAND2/MIB1/NOTCH1	6
GO:0007512	GO:0007512	adult heart development	3/313	13/18614	0.00118845	0.14074	0.130469	CHD7/NKX2-5/HAND2	3
GO:0097475	GO:0097475	motor neuron migration	3/313	13/18614	0.00118845	0.14074	0.130469	NTN1/NEUROD4/VEGFA	3
GO:0003143	GO:0003143	embryonic heart tube morphogenesis	6/313	71/18614	0.0012334	0.14074	0.130469	TBX6/FOXN4/NKX2-5/HAND2/MIB1/NOTCH1	6
GO:0060041	GO:0060041	retina development in camera-type eye	9/313	155/18614	0.00126241	0.14074	0.130469	FOXN4/CHD7/NEUROD4/PDGFRA/ATP2B1/PDE6A/NOTCH1/ROM1/CABP4	9
GO:0003207	GO:0003207	cardiac chamber formation	3/313	14/18614	0.00149382	0.152647	0.141508	NKX2-5/HAND2/NOTCH1	3
GO:0003222	GO:0003222	ventricular trabecula myocardium morphogenesis	3/313	14/18614	0.00149382	0.152647	0.141508	CHD7/NKX2-5/NOTCH1	3
GO:0035845	GO:0035845	photoreceptor cell outer segment organization	3/313	14/18614	0.00149382	0.152647	0.141508	CNGB1/ROM1/CDHR1	3
GO:0007368	GO:0007368	determination of left/right symmetry	8/313	129/18614	0.00153519	0.152647	0.141508	TBX6/FOXN4/NKX2-5/DRC1/HAND2/MIB1/DNAI2/NOTCH1	8
GO:0060325	GO:0060325	face morphogenesis	4/313	31/18614	0.00172472	0.166366	0.154226	EP300/CRISPLD2/PDGFRA/ASPH	4
GO:0060324	GO:0060324	face development	5/313	52/18614	0.00177242	0.166366	0.154226	EP300/CHD7/CRISPLD2/PDGFRA/ASPH	5
GO:0048568	GO:0048568	embryonic organ development	17/313	453/18614	0.00180882	0.166366	0.154226	TPO/TBX6/SEC24B/FOXN4/CHD7/NTN1/NKX2-5/HAND2/VEGFA/SALL1/PDGFRA/MIB1/PBX4/EPHB2/FBXW8/FOXC2/NOTCH1	17
GO:0003407	GO:0003407	neural retina development	6/313	77/18614	0.00187768	0.168488	0.156193	FOXN4/NEUROD4/ATP2B1/NOTCH1/ROM1/CABP4	6
GO:0060972	GO:0060972	left/right pattern formation	8/313	134/18614	0.00195314	0.171086	0.158601	TBX6/FOXN4/NKX2-5/DRC1/HAND2/MIB1/DNAI2/NOTCH1	8
GO:0060841	GO:0060841	venous blood vessel development	3/313	16/18614	0.00224166	0.190832	0.176906	NKX2-5/VEGFA/NOTCH1	3
GO:0048844	GO:0048844	artery morphogenesis	6/313	80/18614	0.00228231	0.190832	0.176906	SEC24B/CHD7/HAND2/VEGFA/FOXC2/NOTCH1	6
GO:0009855	GO:0009855	determination of bilateral symmetry	8/313	139/18614	0.00245602	0.200775	0.186123	TBX6/FOXN4/NKX2-5/DRC1/HAND2/MIB1/DNAI2/NOTCH1	8
GO:0009799	GO:0009799	specification of symmetry	8/313	140/18614	0.00256776	0.200775	0.186123	TBX6/FOXN4/NKX2-5/DRC1/HAND2/MIB1/DNAI2/NOTCH1	8
GO:0003151	GO:0003151	outflow tract morphogenesis	6/313	82/18614	0.00258638	0.200775	0.186123	SEC24B/NKX2-5/HAND2/VEGFA/FOXC2/NOTCH1	6
GO:0034332	GO:0034332	adherens junction organization	5/313	57/18614	0.00266743	0.200775	0.186123	CDH9/VEGFA/FER/CDH11/SRC	5
GO:0043276	GO:0043276	anoikis	4/313	35/18614	0.00272283	0.200775	0.186123	ANKRD13C/MAP3K7/SRC/NOTCH1	4
GO:0043062	GO:0043062	extracellular structure organization	13/313	315/18614	0.00272866	0.200775	0.186123	CRISPLD2/SH3PXD2B/FGFR4/PXDN/COL24A1/COL12A1/PDGFRA/ADAMTSL1/HAS1/TEX14/FOXC2/NOTCH1/OLFML2B	13
GO:0048008	GO:0048008	platelet-derived growth factor receptor signaling pathway	5/313	58/18614	0.00287962	0.207728	0.192569	VEGFA/FER/PDGFRA/JAK2/SRC	5
GO:0002064	GO:0002064	epithelial cell development	10/313	210/18614	0.00302002	0.209854	0.19454	VEGFA/NTRK1/FER/HYDIN/HOXB13/FOXC2/VIM/SRC/NOTCH1/NPHS2	10
GO:0031112	GO:0031112	positive regulation of microtubule polymerization or depolymerization	4/313	36/18614	0.00302318	0.209854	0.19454	DCTN1/GIT1/AKAP9/KATNB1	4
GO:0048041	GO:0048041	focal adhesion assembly	6/313	86/18614	0.00328457	0.223775	0.207446	MACF1/VEGFA/CDH11/TLN1/ACTN1/SRC	6
GO:0060323	GO:0060323	head morphogenesis	4/313	37/18614	0.00334538	0.223775	0.207446	EP300/CRISPLD2/PDGFRA/ASPH	4
GO:0021675	GO:0021675	nerve development	6/313	88/18614	0.00368214	0.237037	0.21974	CHD7/NTRK1/SALL1/CNGB1/EPHB2/NAV2	6
GO:0042180	GO:0042180	cellular ketone metabolic process	10/313	216/18614	0.00369004	0.237037	0.21974	H6PD/NR1H4/STARD3/FGFR4/SLC45A3/GPD2/AFMID/MLYCD/COQ2/CYP11A1	10
GO:0055003	GO:0055003	cardiac myofibril assembly	3/313	19/18614	0.00373693	0.237037	0.21974	NKX2-5/MYLK3/PDGFRA	3
GO:0051702	GO:0051702	biological process involved in interaction with symbiont	7/313	118/18614	0.00382333	0.238407	0.22101	EP300/PIK3C2G/ARG1/DDB1/YTHDC2/JAK2/INPP5K	7
GO:2000177	GO:2000177	regulation of neural precursor cell proliferation	6/313	89/18614	0.00389381	0.238755	0.221332	LIMS2/VEGFA/FZD9/EGF/PTPRZ1/NOTCH1	6
GO:0030279	GO:0030279	negative regulation of ossification	4/313	39/18614	0.00405831	0.244763	0.226901	CHSY1/KREMEN1/NOTCH1/LRP4	4
GO:0048562	GO:0048562	embryonic organ morphogenesis	12/313	294/18614	0.00427861	0.249608	0.231393	TBX6/SEC24B/FOXN4/CHD7/NTN1/NKX2-5/HAND2/PDGFRA/MIB1/EPHB2/FOXC2/NOTCH1	12
GO:0010975	GO:0010975	regulation of neuron projection development	16/313	452/18614	0.00430787	0.249608	0.231393	TBX6/EP300/SETX/MACF1/NTN1/VEGFA/NTRK1/EPHB2/KREMEN1/FBXW8/VIM/BAG5/LRP4/SEMA6A/KATNB1/SEMA6C	16
GO:0032495	GO:0032495	response to muramyl dipeptide	3/313	20/18614	0.00434219	0.249608	0.231393	NLRP1/VIM/NOTCH1	3
GO:0022612	GO:0022612	gland morphogenesis	7/313	123/18614	0.00479943	0.261061	0.24201	LIMS2/NTN1/ARG1/HOXB13/KDM5B/SRC/NOTCH1	7
GO:0034644	GO:0034644	cellular response to UV	6/313	93/18614	0.00483152	0.261061	0.24201	EP300/DDB1/HYAL3/CERS1/CUL4A/NLRP1	6
GO:0038083	GO:0038083	peptidyl-tyrosine autophosphorylation	3/313	21/18614	0.00500348	0.261061	0.24201	VEGFA/NTRK1/SRC	3
GO:0098962	GO:0098962	regulation of postsynaptic neurotransmitter receptor activity	3/313	21/18614	0.00500348	0.261061	0.24201	DLGAP1/AKAP9/SRC	3
GO:2000047	GO:2000047	regulation of cell-cell adhesion mediated by cadherin	3/313	21/18614	0.00500348	0.261061	0.24201	VEGFA/FOXA2/NOTCH1	3
GO:0001756	GO:0001756	somitogenesis	5/313	66/18614	0.00503814	0.261061	0.24201	TBX6/EP300/MIB1/FOXC2/NOTCH1	5
GO:0050771	GO:0050771	negative regulation of axonogenesis	5/313	66/18614	0.00503814	0.261061	0.24201	NTN1/EPHB2/LRP4/SEMA6A/SEMA6C	5
GO:0048608	GO:0048608	reproductive structure development	12/313	301/18614	0.00514627	0.26296	0.243771	ANG/CHD7/VEGFA/HYAL3/NTRK1/FER/SALL1/PDGFRA/HOXB13/KDM5B/SRC/NOTCH1	12
GO:0007044	GO:0007044	cell-substrate junction assembly	6/313	96/18614	0.00563659	0.266481	0.247034	MACF1/VEGFA/CDH11/TLN1/ACTN1/SRC	6
GO:1903510	GO:1903510	mucopolysaccharide metabolic process	6/313	96/18614	0.00563659	0.266481	0.247034	HYAL3/CHSY1/EGF/HAS1/B3GNT4/IDUA	6
GO:0061458	GO:0061458	reproductive system development	12/313	305/18614	0.00570178	0.266481	0.247034	ANG/CHD7/VEGFA/HYAL3/NTRK1/FER/SALL1/PDGFRA/HOXB13/KDM5B/SRC/NOTCH1	12
GO:0002223	GO:0002223	stimulatory C-type lectin receptor signaling pathway	3/313	22/18614	0.0057222	0.266481	0.247034	EP300/MAP3K7/SRC	3
GO:0015919	GO:0015919	peroxisomal membrane transport	3/313	22/18614	0.0057222	0.266481	0.247034	ABCD4/PEX10/TRIM37	3
GO:1990840	GO:1990840	response to lectin	3/313	22/18614	0.0057222	0.266481	0.247034	EP300/MAP3K7/SRC	3
GO:1990858	GO:1990858	cellular response to lectin	3/313	22/18614	0.0057222	0.266481	0.247034	EP300/MAP3K7/SRC	3
GO:0031345	GO:0031345	negative regulation of cell projection organization	9/313	195/18614	0.00586769	0.26984	0.250149	TBX6/NTN1/EPHB2/KREMEN1/VIM/BAG5/LRP4/SEMA6A/SEMA6C	9
GO:0051602	GO:0051602	response to electrical stimulus	4/313	44/18614	0.0062734	0.284936	0.264143	AKAP12/NTRK1/AKAP9/SRC	4
GO:0000271	GO:0000271	polysaccharide biosynthetic process	5/313	70/18614	0.00646315	0.288097	0.267073	PPP1R3D/EGF/HAS1/INPP5K/B3GNT4	5
GO:0043171	GO:0043171	peptide catabolic process	3/313	23/18614	0.00649961	0.288097	0.267073	TPP1/XPNPEP1/ERAP1	3
GO:0010677	GO:0010677	negative regulation of cellular carbohydrate metabolic process	4/313	45/18614	0.00679599	0.290063	0.268896	EP300/GIT1/INPP5K/FOXA2	4
GO:0060443	GO:0060443	mammary gland morphogenesis	4/313	45/18614	0.00679599	0.290063	0.268896	NTN1/ARG1/KDM5B/SRC	4
GO:0070741	GO:0070741	response to interleukin-6	4/313	45/18614	0.00679599	0.290063	0.268896	FER/JAK2/FOXA2/SRC	4
GO:0003208	GO:0003208	cardiac ventricle morphogenesis	5/313	71/18614	0.00685934	0.290063	0.268896	CHD7/NKX2-5/HAND2/FOXC2/NOTCH1	5
GO:0006979	GO:0006979	response to oxidative stress	15/313	434/18614	0.00695198	0.29064	0.269431	TPO/CAPN2/SETX/ARG1/ERCC6L2/GSS/FER/SOD3/PXDN/PDGFRA/JAK2/GPX2/BAG5/SRC/ATP13A2	15
GO:0030198	GO:0030198	extracellular matrix organization	12/313	314/18614	0.00712622	0.294577	0.273081	CRISPLD2/SH3PXD2B/FGFR4/PXDN/COL24A1/COL12A1/PDGFRA/ADAMTSL1/HAS1/FOXC2/NOTCH1/OLFML2B	12
GO:0043574	GO:0043574	peroxisomal transport	3/313	24/18614	0.00733686	0.297012	0.275338	ABCD4/PEX10/TRIM37	3
GO:0055010	GO:0055010	ventricular cardiac muscle tissue morphogenesis	4/313	46/18614	0.00734659	0.297012	0.275338	CHD7/NKX2-5/FOXC2/NOTCH1	4
GO:0045229	GO:0045229	external encapsulating structure organization	12/313	317/18614	0.00765875	0.302384	0.280318	CRISPLD2/SH3PXD2B/FGFR4/PXDN/COL24A1/COL12A1/PDGFRA/ADAMTSL1/HAS1/FOXC2/NOTCH1/OLFML2B	12
GO:1900076	GO:1900076	regulation of cellular response to insulin stimulus	5/313	73/18614	0.00770211	0.302384	0.280318	NR1H4/ECHDC3/ATP2B1/INPP5K/SRC	5
GO:0001701	GO:0001701	in utero embryonic development	14/313	398/18614	0.0077447	0.302384	0.280318	CAPN2/CHD7/HAND2/VEGFA/CUL4A/PDGFRA/MIB1/ADCY9/DHX35/INPP5K/AXIN1/FBXW8/RNASEH2B/NOTCH1	14
GO:0010906	GO:0010906	regulation of glucose metabolic process	6/313	103/18614	0.00789042	0.302384	0.280318	EP300/DDB1/SLC45A3/MLYCD/FOXA2/SRC	6
GO:0150115	GO:0150115	cell-substrate junction organization	6/313	103/18614	0.00789042	0.302384	0.280318	MACF1/VEGFA/CDH11/TLN1/ACTN1/SRC	6
GO:0031589	GO:0031589	cell-substrate adhesion	13/313	359/18614	0.00803604	0.302965	0.280857	LIMS2/ZYX/MACF1/VEGFA/FER/JAK2/CDH11/JUP/TLN1/SIGLEC1/ACTN1/SRC/NOTCH1	13
GO:1903034	GO:1903034	regulation of response to wounding	8/313	170/18614	0.00819808	0.302965	0.280857	SERPINB2/PDGFRA/GIT1/EPHB2/KREMEN1/FOXA2/ARFGEF1/FOXC2	8
GO:0030879	GO:0030879	mammary gland development	7/313	136/18614	0.0082113	0.302965	0.280857	NTN1/ARG1/VEGFA/JAK2/EGF/KDM5B/SRC	7
GO:2000209	GO:2000209	regulation of anoikis	3/313	25/18614	0.00823499	0.302965	0.280857	ANKRD13C/SRC/NOTCH1	3
GO:0035850	GO:0035850	epithelial cell differentiation involved in kidney development	4/313	48/18614	0.00853422	0.307818	0.285355	SALL1/FOXC2/NOTCH1/NPHS2	4
GO:0060976	GO:0060976	coronary vasculature development	4/313	48/18614	0.00853422	0.307818	0.285355	SEC24B/HAND2/VEGFA/NOTCH1	4
GO:0007528	GO:0007528	neuromuscular junction development	4/313	49/18614	0.00917239	0.313224	0.290367	DCTN1/FZD9/LRP4/CACNA1S	4
GO:0010171	GO:0010171	body morphogenesis	4/313	49/18614	0.00917239	0.313224	0.290367	EP300/CRISPLD2/PDGFRA/ASPH	4
GO:0010665	GO:0010665	regulation of cardiac muscle cell apoptotic process	4/313	49/18614	0.00917239	0.313224	0.290367	CAPN2/NKX2-5/HAND2/JAK2	4
GO:0043114	GO:0043114	regulation of vascular permeability	4/313	49/18614	0.00917239	0.313224	0.290367	AKAP12/VEGFA/MYLK3/SRC	4
GO:0036119	GO:0036119	response to platelet-derived growth factor	3/313	26/18614	0.00919494	0.313224	0.290367	FER/HAS1/SRC	3
GO:0070102	GO:0070102	interleukin-6-mediated signaling pathway	3/313	26/18614	0.00919494	0.313224	0.290367	FER/JAK2/SRC	3
GO:0005976	GO:0005976	polysaccharide metabolic process	6/313	107/18614	0.00943668	0.31851	0.295267	PPP1R3D/PHKA1/EGF/HAS1/INPP5K/B3GNT4	6
GO:0060541	GO:0060541	respiratory system development	9/313	211/18614	0.00961413	0.321549	0.298084	SEC24B/EP300/CHD7/CRISPLD2/ARG1/VEGFA/HYDIN/PDGFRA/NOTCH1	9
GO:0042832	GO:0042832	defense response to protozoan	3/313	27/18614	0.0102175	0.3276	0.303694	ARG1/SLC11A1/GBP6	3
GO:0046339	GO:0046339	diacylglycerol metabolic process	3/313	27/18614	0.0102175	0.3276	0.303694	ANG/PNPLA2/LIPE	3
GO:0060840	GO:0060840	artery development	6/313	109/18614	0.0102858	0.3276	0.303694	SEC24B/CHD7/HAND2/VEGFA/FOXC2/NOTCH1	6
GO:0010469	GO:0010469	regulation of signaling receptor activity	8/313	177/18614	0.0103169	0.3276	0.303694	ESR2/ANKRD13C/JAK2/EPHB2/EGF/DLGAP1/AKAP9/SRC	8
GO:0010662	GO:0010662	regulation of striated muscle cell apoptotic process	4/313	51/18614	0.0105402	0.3276	0.303694	CAPN2/NKX2-5/HAND2/JAK2	4
GO:0045912	GO:0045912	negative regulation of carbohydrate metabolic process	4/313	51/18614	0.0105402	0.3276	0.303694	EP300/GIT1/INPP5K/FOXA2	4
GO:0007219	GO:0007219	Notch signaling pathway	8/313	179/18614	0.0109908	0.3276	0.303694	NR1H4/NEUROD4/DNER/MIB1/FOXC2/MAML3/SRC/NOTCH1	8
GO:0048013	GO:0048013	ephrin receptor signaling pathway	4/313	52/18614	0.0112708	0.3276	0.303694	NTRK1/GIT1/EPHB2/SRC	4
GO:0060219	GO:0060219	camera-type eye photoreceptor cell differentiation	3/313	28/18614	0.0113035	0.3276	0.303694	NOTCH1/ROM1/CABP4	3
GO:1900078	GO:1900078	positive regulation of cellular response to insulin stimulus	3/313	28/18614	0.0113035	0.3276	0.303694	NR1H4/ECHDC3/SRC	3
GO:0051974	GO:0051974	negative regulation of telomerase activity	2/313	10/18614	0.0116017	0.3276	0.303694	CERS1/SRC	2
GO:0060525	GO:0060525	prostate glandular acinus development	2/313	10/18614	0.0116017	0.3276	0.303694	HOXB13/NOTCH1	2
GO:0060947	GO:0060947	cardiac vascular smooth muscle cell differentiation	2/313	10/18614	0.0116017	0.3276	0.303694	VEGFA/NOTCH1	2
GO:0071073	GO:0071073	positive regulation of phospholipid biosynthetic process	2/313	10/18614	0.0116017	0.3276	0.303694	CAPN2/NR1H4	2
GO:0071340	GO:0071340	skeletal muscle acetylcholine-gated channel clustering	2/313	10/18614	0.0116017	0.3276	0.303694	FZD9/LRP4	2
GO:0097104	GO:0097104	postsynaptic membrane assembly	2/313	10/18614	0.0116017	0.3276	0.303694	EPHB2/LRP4	2
GO:2000048	GO:2000048	negative regulation of cell-cell adhesion mediated by cadherin	2/313	10/18614	0.0116017	0.3276	0.303694	VEGFA/NOTCH1	2
GO:0014855	GO:0014855	striated muscle cell proliferation	5/313	81/18614	0.0117942	0.3276	0.303694	NKX2-5/JAK2/FOXC2/SRC/NOTCH1	5
GO:0030177	GO:0030177	positive regulation of Wnt signaling pathway	7/313	146/18614	0.0118539	0.3276	0.303694	MACF1/SALL1/FZD9/JUP/EGF/SRC/LGR5	7
GO:0010659	GO:0010659	cardiac muscle cell apoptotic process	4/313	53/18614	0.0120333	0.3276	0.303694	CAPN2/NKX2-5/HAND2/JAK2	4
GO:0030111	GO:0030111	regulation of Wnt signaling pathway	12/313	338/18614	0.0123145	0.3276	0.303694	MACF1/NKX2-5/SALL1/FZD9/JUP/EGF/KREMEN1/AXIN1/SRC/NOTCH1/LRP4/LGR5	12
GO:0001562	GO:0001562	response to protozoan	3/313	29/18614	0.0124536	0.3276	0.303694	ARG1/SLC11A1/GBP6	3
GO:0072012	GO:0072012	glomerulus vasculature development	3/313	29/18614	0.0124536	0.3276	0.303694	PDGFRA/FOXC2/NOTCH1	3
GO:0099170	GO:0099170	postsynaptic modulation of chemical synaptic transmission	3/313	29/18614	0.0124536	0.3276	0.303694	SNX14/SORCS3/NGDN	3
GO:0031113	GO:0031113	regulation of microtubule polymerization	4/313	54/18614	0.0128281	0.3276	0.303694	DCTN1/GIT1/AKAP9/CLIP3	4
GO:2000179	GO:2000179	positive regulation of neural precursor cell proliferation	4/313	54/18614	0.0128281	0.3276	0.303694	VEGFA/FZD9/EGF/NOTCH1	4
GO:0060828	GO:0060828	regulation of canonical Wnt signaling pathway	10/313	260/18614	0.0128987	0.3276	0.303694	NKX2-5/FZD9/JUP/EGF/KREMEN1/AXIN1/SRC/NOTCH1/LRP4/LGR5	10
GO:0001570	GO:0001570	vasculogenesis	5/313	83/18614	0.0130102	0.3276	0.303694	TBX6/ASB4/NKX2-5/VEGFA/NOTCH1	5
GO:0014068	GO:0014068	positive regulation of phosphatidylinositol 3-kinase signaling	5/313	83/18614	0.0130102	0.3276	0.303694	NTRK1/PDGFRA/JAK2/EGF/SRC	5
GO:0003007	GO:0003007	heart morphogenesis	10/313	262/18614	0.0135474	0.3276	0.303694	TBX6/SEC24B/FOXN4/CHD7/NKX2-5/HAND2/VEGFA/MIB1/FOXC2/NOTCH1	10
GO:0061351	GO:0061351	neural precursor cell proliferation	7/313	150/18614	0.0135957	0.3276	0.303694	LIMS2/NEUROD4/VEGFA/FZD9/EGF/PTPRZ1/NOTCH1	7
GO:0003229	GO:0003229	ventricular cardiac muscle tissue development	4/313	55/18614	0.0136556	0.3276	0.303694	CHD7/NKX2-5/FOXC2/NOTCH1	4
GO:0010658	GO:0010658	striated muscle cell apoptotic process	4/313	55/18614	0.0136556	0.3276	0.303694	CAPN2/NKX2-5/HAND2/JAK2	4
GO:0060603	GO:0060603	mammary gland duct morphogenesis	3/313	30/18614	0.0136682	0.3276	0.303694	NTN1/KDM5B/SRC	3
GO:0003263	GO:0003263	cardioblast proliferation	2/313	11/18614	0.0140237	0.3276	0.303694	HAND2/NOTCH1	2
GO:0003264	GO:0003264	regulation of cardioblast proliferation	2/313	11/18614	0.0140237	0.3276	0.303694	HAND2/NOTCH1	2
GO:0010968	GO:0010968	regulation of microtubule nucleation	2/313	11/18614	0.0140237	0.3276	0.303694	DCTN1/GIT1	2
GO:0030167	GO:0030167	proteoglycan catabolic process	2/313	11/18614	0.0140237	0.3276	0.303694	HGSNAT/IDUA	2
GO:0060579	GO:0060579	ventral spinal cord interneuron fate commitment	2/313	11/18614	0.0140237	0.3276	0.303694	FOXN4/DBX1	2
GO:0060581	GO:0060581	cell fate commitment involved in pattern specification	2/313	11/18614	0.0140237	0.3276	0.303694	FOXN4/DBX1	2
GO:0060742	GO:0060742	epithelial cell differentiation involved in prostate gland development	2/313	11/18614	0.0140237	0.3276	0.303694	HOXB13/NOTCH1	2
GO:0071679	GO:0071679	commissural neuron axon guidance	2/313	11/18614	0.0140237	0.3276	0.303694	VEGFA/EPHB2	2
GO:1904238	GO:1904238	pericyte cell differentiation	2/313	11/18614	0.0140237	0.3276	0.303694	FOXC2/NOTCH1	2
GO:0045834	GO:0045834	positive regulation of lipid metabolic process	7/313	151/18614	0.0140584	0.3276	0.303694	CAPN2/NR1H4/PNPLA2/SLC45A3/PDGFRA/MLYCD/SRC	7
GO:0030203	GO:0030203	glycosaminoglycan metabolic process	6/313	117/18614	0.0142279	0.3276	0.303694	HYAL3/CHSY1/EGF/HAS1/B3GNT4/IDUA	6
GO:0032496	GO:0032496	response to lipopolysaccharide	12/313	345/18614	0.0142724	0.3276	0.303694	CAPN2/NR1H4/ARG1/AKAP12/FER/JAK2/GIT1/EPHB2/SLC11A1/VIM/SRC/NOTCH1	12
GO:0061138	GO:0061138	morphogenesis of a branching epithelium	8/313	188/18614	0.0144316	0.3276	0.303694	VEGFA/SALL1/HOXB13/EGF/KDM5B/FOXC2/SRC/NOTCH1	8
GO:0009994	GO:0009994	oocyte differentiation	4/313	56/18614	0.0145162	0.3276	0.303694	ANG/YTHDC2/ZGLP1/LGR5	4
GO:0034614	GO:0034614	cellular response to reactive oxygen species	7/313	152/18614	0.0145322	0.3276	0.303694	SETX/ARG1/ERCC6L2/FER/SOD3/PDGFRA/SRC	7
GO:0010667	GO:0010667	negative regulation of cardiac muscle cell apoptotic process	3/313	31/18614	0.0149478	0.3276	0.303694	NKX2-5/HAND2/JAK2	3
GO:0061437	GO:0061437	renal system vasculature development	3/313	31/18614	0.0149478	0.3276	0.303694	PDGFRA/FOXC2/NOTCH1	3
GO:0061440	GO:0061440	kidney vasculature development	3/313	31/18614	0.0149478	0.3276	0.303694	PDGFRA/FOXC2/NOTCH1	3
GO:0045069	GO:0045069	regulation of viral genome replication	5/313	86/18614	0.0149887	0.3276	0.303694	DDB1/ZNFX1/INPP5K/RNASEL/NOTCH1	5
GO:0061053	GO:0061053	somite development	5/313	86/18614	0.0149887	0.3276	0.303694	TBX6/EP300/MIB1/FOXC2/NOTCH1	5
GO:0030278	GO:0030278	regulation of ossification	6/313	119/18614	0.0153576	0.3276	0.303694	CHSY1/FZD9/ATP2B1/KREMEN1/NOTCH1/LRP4	6
GO:0001541	GO:0001541	ovarian follicle development	4/313	57/18614	0.0154105	0.3276	0.303694	ANG/VEGFA/HYAL3/SRC	4
GO:0043388	GO:0043388	positive regulation of DNA binding	4/313	57/18614	0.0154105	0.3276	0.303694	EP300/HAND2/JAK2/EGF	4
GO:0090596	GO:0090596	sensory organ morphogenesis	10/313	269/18614	0.0160116	0.3276	0.303694	SEC24B/FOXN4/CHD7/NTN1/VEGFA/DZANK1/EPHB2/NOTCH1/ROM1/CABP4	10
GO:0050770	GO:0050770	regulation of axonogenesis	7/313	155/18614	0.016022	0.3276	0.303694	MACF1/NTN1/VEGFA/EPHB2/LRP4/SEMA6A/SEMA6C	7
GO:0070507	GO:0070507	regulation of microtubule cytoskeleton organization	7/313	155/18614	0.016022	0.3276	0.303694	DCTN1/KIF15/MPDZ/GIT1/AKAP9/CLIP3/KATNB1	7
GO:0061564	GO:0061564	axon development	15/313	479/18614	0.0160261	0.3276	0.303694	MACF1/NTN1/VEGFA/NTRK1/NFASC/JAK2/CDH11/EPHB2/KREMEN1/PTPRZ1/NOTCH1/TSPAN2/LRP4/SEMA6A/SEMA6C	15
GO:0055001	GO:0055001	muscle cell development	8/313	192/18614	0.0161891	0.3276	0.303694	NKX2-5/VEGFA/MYLK3/DNER/PDGFRA/ACTN1/NOTCH1/CACNA1S	8
GO:0008156	GO:0008156	negative regulation of DNA replication	3/313	32/18614	0.0162929	0.3276	0.303694	TTF1/DONSON/SLFN11	3
GO:0031116	GO:0031116	positive regulation of microtubule polymerization	3/313	32/18614	0.0162929	0.3276	0.303694	DCTN1/GIT1/AKAP9	3
GO:0061384	GO:0061384	heart trabecula morphogenesis	3/313	32/18614	0.0162929	0.3276	0.303694	CHD7/NKX2-5/NOTCH1	3
GO:0042733	GO:0042733	embryonic digit morphogenesis	4/313	58/18614	0.0163387	0.3276	0.303694	HAND2/SALL1/NOTCH1/LRP4	4
GO:0061005	GO:0061005	cell differentiation involved in kidney development	4/313	58/18614	0.0163387	0.3276	0.303694	SALL1/FOXC2/NOTCH1/NPHS2	4
GO:0031110	GO:0031110	regulation of microtubule polymerization or depolymerization	5/313	88/18614	0.0164139	0.3276	0.303694	DCTN1/GIT1/AKAP9/CLIP3/KATNB1	5
GO:0019627	GO:0019627	urea metabolic process	2/313	12/18614	0.0166433	0.3276	0.303694	NR1H4/ARG1	2
GO:0034650	GO:0034650	cortisol metabolic process	2/313	12/18614	0.0166433	0.3276	0.303694	H6PD/CYP11A1	2
GO:0035881	GO:0035881	amacrine cell differentiation	2/313	12/18614	0.0166433	0.3276	0.303694	FOXN4/NEUROD4	2
GO:0070857	GO:0070857	regulation of bile acid biosynthetic process	2/313	12/18614	0.0166433	0.3276	0.303694	NR1H4/FGFR4	2
GO:0071493	GO:0071493	cellular response to UV-B	2/313	12/18614	0.0166433	0.3276	0.303694	HYAL3/NLRP1	2
GO:0071941	GO:0071941	nitrogen cycle metabolic process	2/313	12/18614	0.0166433	0.3276	0.303694	NR1H4/ARG1	2
GO:0097084	GO:0097084	vascular associated smooth muscle cell development	2/313	12/18614	0.0166433	0.3276	0.303694	VEGFA/NOTCH1	2
GO:1902337	GO:1902337	regulation of apoptotic process involved in morphogenesis	2/313	12/18614	0.0166433	0.3276	0.303694	FOXC2/NOTCH1	2
GO:0006399	GO:0006399	tRNA metabolic process	8/313	193/18614	0.0166516	0.3276	0.303694	ANG/TRMT11/FAM98B/YARS2/TRMT13/POP1/TRMU/ALKBH8	8
GO:0051091	GO:0051091	positive regulation of DNA-binding transcription factor activity	10/313	271/18614	0.0167733	0.328239	0.304286	EP300/ESR2/VEGFA/NTRK1/FER/MAP3K7/TRAPPC9/JAK2/JUP/TRIM37	10
GO:0048592	GO:0048592	eye morphogenesis	7/313	157/18614	0.0170735	0.329966	0.305887	FOXN4/VEGFA/DZANK1/EPHB2/NOTCH1/ROM1/CABP4	7
GO:0048754	GO:0048754	branching morphogenesis of an epithelial tube	7/313	157/18614	0.0170735	0.329966	0.305887	VEGFA/SALL1/EGF/KDM5B/FOXC2/SRC/NOTCH1	7
GO:0046660	GO:0046660	female sex differentiation	6/313	122/18614	0.0171667	0.329966	0.305887	ANG/CHD7/VEGFA/HYAL3/PDGFRA/SRC	6
GO:0031122	GO:0031122	cytoplasmic microtubule organization	4/313	59/18614	0.0173013	0.329966	0.305887	KATNAL2/AXIN1/CLIP3/KATNB1	4
GO:0044403	GO:0044403	biological process involved in symbiotic interaction	11/313	313/18614	0.01731	0.329966	0.305887	EP300/PIK3C2G/ARG1/DDB1/THOC6/YTHDC2/JAK2/CLDN9/INPP5K/SIGLEC1/SRC	11
GO:0048732	GO:0048732	gland development	14/313	441/18614	0.0176458	0.33401	0.309636	LIMS2/NTN1/ARG1/NKX2-5/HAND2/VEGFA/SALL1/PDGFRA/JAK2/HOXB13/EGF/KDM5B/SRC/NOTCH1	14
GO:0010664	GO:0010664	negative regulation of striated muscle cell apoptotic process	3/313	33/18614	0.0177037	0.33401	0.309636	NKX2-5/HAND2/JAK2	3
GO:0030516	GO:0030516	regulation of axon extension	5/313	90/18614	0.0179265	0.335725	0.311225	MACF1/NTN1/VEGFA/SEMA6A/SEMA6C	5
GO:0055008	GO:0055008	cardiac muscle tissue morphogenesis	4/313	60/18614	0.0182985	0.335725	0.311225	CHD7/NKX2-5/FOXC2/NOTCH1	4
GO:0050804	GO:0050804	modulation of chemical synaptic transmission	15/313	487/18614	0.0183187	0.335725	0.311225	AKAP12/TSHZ3/NTRK1/PPFIA3/SNX14/MCTP2/JAK2/SORCS3/CDH11/GIT1/EPHB2/NGDN/DLGAP1/AKAP9/SRC	15
GO:0007416	GO:0007416	synapse assembly	8/313	197/18614	0.0185973	0.335725	0.311225	CDH9/NTN1/BSN/NTRK1/FARP1/DNER/EPHB2/LRP4	8
GO:0099177	GO:0099177	regulation of trans-synaptic signaling	15/313	488/18614	0.018622	0.335725	0.311225	AKAP12/TSHZ3/NTRK1/PPFIA3/SNX14/MCTP2/JAK2/SORCS3/CDH11/GIT1/EPHB2/NGDN/DLGAP1/AKAP9/SRC	15
GO:0060021	GO:0060021	roof of mouth development	5/313	91/18614	0.0187162	0.335725	0.311225	CHD7/HAND2/PDGFRA/EPHB2/ASPH	5
GO:0006516	GO:0006516	glycoprotein catabolic process	3/313	34/18614	0.0191805	0.335725	0.311225	EDEM3/HGSNAT/IDUA	3
GO:0042462	GO:0042462	eye photoreceptor cell development	3/313	34/18614	0.0191805	0.335725	0.311225	VEGFA/DZANK1/CABP4	3
GO:0048841	GO:0048841	regulation of axon extension involved in axon guidance	3/313	34/18614	0.0191805	0.335725	0.311225	VEGFA/SEMA6A/SEMA6C	3
GO:0051480	GO:0051480	regulation of cytosolic calcium ion concentration	4/313	61/18614	0.0193307	0.335725	0.311225	TRPC7/FZD9/HRC/ATP2B1	4
GO:0060042	GO:0060042	retina morphogenesis in camera-type eye	4/313	61/18614	0.0193307	0.335725	0.311225	FOXN4/NOTCH1/ROM1/CABP4	4
GO:0021514	GO:0021514	ventral spinal cord interneuron differentiation	2/313	13/18614	0.0194533	0.335725	0.311225	FOXN4/DBX1	2
GO:0035437	GO:0035437	maintenance of protein localization in endoplasmic reticulum	2/313	13/18614	0.0194533	0.335725	0.311225	GPAA1/ANKRD13C	2
GO:0036302	GO:0036302	atrioventricular canal development	2/313	13/18614	0.0194533	0.335725	0.311225	FOXN4/CHD7	2
GO:0042415	GO:0042415	norepinephrine metabolic process	2/313	13/18614	0.0194533	0.335725	0.311225	HAND2/MOXD1	2
GO:0042670	GO:0042670	retinal cone cell differentiation	2/313	13/18614	0.0194533	0.335725	0.311225	NOTCH1/CABP4	2
GO:1904748	GO:1904748	regulation of apoptotic process involved in development	2/313	13/18614	0.0194533	0.335725	0.311225	FOXC2/NOTCH1	2
GO:0045104	GO:0045104	intermediate filament cytoskeleton organization	5/313	92/18614	0.0195284	0.335725	0.311225	MACF1/PKP1/KRT36/SYNM/VIM	5
GO:0055006	GO:0055006	cardiac cell development	5/313	92/18614	0.0195284	0.335725	0.311225	NKX2-5/VEGFA/MYLK3/PDGFRA/NOTCH1	5
GO:0003231	GO:0003231	cardiac ventricle development	6/313	126/18614	0.0197996	0.337235	0.312625	CHD7/NKX2-5/HAND2/SALL1/FOXC2/NOTCH1	6
GO:0006022	GO:0006022	aminoglycan metabolic process	6/313	126/18614	0.0197996	0.337235	0.312625	HYAL3/CHSY1/EGF/HAS1/B3GNT4/IDUA	6
GO:0007160	GO:0007160	cell-matrix adhesion	9/313	239/18614	0.0201646	0.340364	0.315526	ZYX/MACF1/VEGFA/CDH11/JUP/TLN1/SIGLEC1/ACTN1/SRC	9
GO:0045103	GO:0045103	intermediate filament-based process	5/313	93/18614	0.0203635	0.340364	0.315526	MACF1/PKP1/KRT36/SYNM/VIM	5
GO:0014902	GO:0014902	myotube differentiation	6/313	127/18614	0.0204984	0.340364	0.315526	CAPN2/NKX2-5/BARX2/DNER/NOTCH1/CACNA1S	6
GO:0048593	GO:0048593	camera-type eye morphogenesis	6/313	127/18614	0.0204984	0.340364	0.315526	FOXN4/VEGFA/EPHB2/NOTCH1/ROM1/CABP4	6
GO:0071482	GO:0071482	cellular response to light stimulus	6/313	127/18614	0.0204984	0.340364	0.315526	EP300/DDB1/HYAL3/CERS1/CUL4A/NLRP1	6
GO:0043393	GO:0043393	regulation of protein binding	8/313	201/18614	0.0207006	0.340364	0.315526	EP300/XIRP1/NMD3/EPB41/TFIP11/TEX14/SRC/EFHB	8
GO:0030212	GO:0030212	hyaluronan metabolic process	3/313	35/18614	0.0207234	0.340364	0.315526	HYAL3/EGF/HAS1	3
GO:0045773	GO:0045773	positive regulation of axon extension	3/313	35/18614	0.0207234	0.340364	0.315526	MACF1/NTN1/VEGFA	3
GO:0031032	GO:0031032	actomyosin structure organization	8/313	202/18614	0.0212518	0.34549	0.320278	ZYX/NKX2-5/PDCD6IP/MYLK3/EPB41/PDGFRA/INPP5K/SRC	8
GO:0033692	GO:0033692	cellular polysaccharide biosynthetic process	4/313	63/18614	0.0215014	0.34549	0.320278	PPP1R3D/HAS1/INPP5K/B3GNT4	4
GO:0099601	GO:0099601	regulation of neurotransmitter receptor activity	4/313	63/18614	0.0215014	0.34549	0.320278	EPHB2/DLGAP1/AKAP9/SRC	4
GO:0002237	GO:0002237	response to molecule of bacterial origin	12/313	366/18614	0.0215804	0.34549	0.320278	CAPN2/NR1H4/ARG1/AKAP12/FER/JAK2/GIT1/EPHB2/SLC11A1/VIM/SRC/NOTCH1	12
GO:0006066	GO:0006066	alcohol metabolic process	12/313	366/18614	0.0215804	0.34549	0.320278	H6PD/NR1H4/STARD3/PNPLA2/GPD2/INPP5K/SPTLC1/LIPE/MOXD1/COQ2/CYP11A1/LIMA1	12
GO:0001763	GO:0001763	morphogenesis of a branching structure	8/313	203/18614	0.0218133	0.34549	0.320278	VEGFA/SALL1/HOXB13/EGF/KDM5B/FOXC2/SRC/NOTCH1	8
GO:0019079	GO:0019079	viral genome replication	6/313	129/18614	0.0219459	0.34549	0.320278	DDB1/ZNFX1/YTHDC2/INPP5K/RNASEL/NOTCH1	6
GO:0009953	GO:0009953	dorsal/ventral pattern formation	5/313	95/18614	0.0221029	0.34549	0.320278	FOXN4/GPR161/AXIN1/DBX1/LRP4	5
GO:1903725	GO:1903725	regulation of phospholipid metabolic process	3/313	36/18614	0.0223325	0.34549	0.320278	CAPN2/NR1H4/MTMR4	3
GO:0006816	GO:0006816	calcium ion transport	14/313	455/18614	0.0223815	0.34549	0.320278	ITPR2/ORAI3/TRPC7/CHD7/CATSPER1/SLC25A25/EPB41/HRC/ATP2B1/EGF/INPP5K/CABP4/CACNA1S/EFHB	14
GO:0016078	GO:0016078	tRNA catabolic process	2/313	14/18614	0.0224465	0.34549	0.320278	ANG/POP1	2
GO:0030213	GO:0030213	hyaluronan biosynthetic process	2/313	14/18614	0.0224465	0.34549	0.320278	EGF/HAS1	2
GO:0060009	GO:0060009	Sertoli cell development	2/313	14/18614	0.0224465	0.34549	0.320278	NTRK1/FER	2
GO:1903727	GO:1903727	positive regulation of phospholipid metabolic process	2/313	14/18614	0.0224465	0.34549	0.320278	CAPN2/NR1H4	2
GO:1903909	GO:1903909	regulation of receptor clustering	2/313	14/18614	0.0224465	0.34549	0.320278	FZD9/LRP4	2
GO:0051893	GO:0051893	regulation of focal adhesion assembly	4/313	64/18614	0.0226403	0.34549	0.320278	MACF1/VEGFA/TLN1/SRC	4
GO:0090109	GO:0090109	regulation of cell-substrate junction assembly	4/313	64/18614	0.0226403	0.34549	0.320278	MACF1/VEGFA/TLN1/SRC	4
GO:0051098	GO:0051098	regulation of binding	12/313	369/18614	0.0228166	0.34549	0.320278	EP300/XIRP1/HAND2/CLN5/NMD3/EPB41/JAK2/TFIP11/EGF/TEX14/SRC/EFHB	12
GO:0000302	GO:0000302	response to reactive oxygen species	8/313	205/18614	0.0229676	0.34549	0.320278	CAPN2/SETX/ARG1/ERCC6L2/FER/SOD3/PDGFRA/SRC	8
GO:0044264	GO:0044264	cellular polysaccharide metabolic process	5/313	96/18614	0.0230076	0.34549	0.320278	PPP1R3D/PHKA1/HAS1/INPP5K/B3GNT4	5
GO:0048477	GO:0048477	oogenesis	5/313	96/18614	0.0230076	0.34549	0.320278	ANG/YTHDC2/SRC/ZGLP1/LGR5	5
GO:0018108	GO:0018108	peptidyl-tyrosine phosphorylation	12/313	370/18614	0.0232401	0.347563	0.322199	VEGFA/TNK2/FGFR4/NTRK1/FER/PDGFRA/JAK2/EPHB2/EGF/SRC/LRP4/NEK1	12
GO:0001941	GO:0001941	postsynaptic membrane organization	3/313	37/18614	0.0240079	0.3533	0.327518	FZD9/EPHB2/LRP4	3
GO:0007031	GO:0007031	peroxisome organization	3/313	37/18614	0.0240079	0.3533	0.327518	ABCD4/PEX10/TRIM37	3
GO:0035909	GO:0035909	aorta morphogenesis	3/313	37/18614	0.0240079	0.3533	0.327518	SEC24B/CHD7/NOTCH1	3
GO:0044273	GO:0044273	sulfur compound catabolic process	3/313	37/18614	0.0240079	0.3533	0.327518	HGSNAT/MLYCD/IDUA	3
GO:0018212	GO:0018212	peptidyl-tyrosine modification	12/313	372/18614	0.0241044	0.353308	0.327525	VEGFA/TNK2/FGFR4/NTRK1/FER/PDGFRA/JAK2/EPHB2/EGF/SRC/LRP4/NEK1	12
GO:0034599	GO:0034599	cellular response to oxidative stress	10/313	290/18614	0.0254026	0.357479	0.331393	SETX/ARG1/ERCC6L2/FER/SOD3/PDGFRA/JAK2/BAG5/SRC/ATP13A2	10
GO:0009952	GO:0009952	anterior/posterior pattern specification	8/313	209/18614	0.0254043	0.357479	0.331393	TBX6/EP300/HOXA6/MIB1/FOXA2/FOXC2/NOTCH1/HOXC6	8
GO:1901653	GO:1901653	cellular response to peptide	12/313	375/18614	0.025445	0.357479	0.331393	NR1H4/ECHDC3/ARG1/FER/JAK2/ATP2B1/EPHB2/INPP5K/FOXC2/VIM/SRC/CYP11A1	12
GO:0010832	GO:0010832	negative regulation of myotube differentiation	2/313	15/18614	0.0256161	0.357479	0.331393	NKX2-5/NOTCH1	2
GO:0010889	GO:0010889	regulation of sequestering of triglyceride	2/313	15/18614	0.0256161	0.357479	0.331393	PNPLA2/PLIN2	2
GO:0016558	GO:0016558	protein import into peroxisome matrix	2/313	15/18614	0.0256161	0.357479	0.331393	PEX10/TRIM37	2
GO:0090110	GO:0090110	COPII-coated vesicle cargo loading	2/313	15/18614	0.0256161	0.357479	0.331393	SEC24B/MIA3	2
GO:1903543	GO:1903543	positive regulation of exosomal secretion	2/313	15/18614	0.0256161	0.357479	0.331393	PDCD6IP/ATP13A2	2
GO:1904251	GO:1904251	regulation of bile acid metabolic process	2/313	15/18614	0.0256161	0.357479	0.331393	NR1H4/FGFR4	2
GO:0003180	GO:0003180	aortic valve morphogenesis	3/313	38/18614	0.0257494	0.357479	0.331393	NKX2-5/CDH11/NOTCH1	3
GO:0007020	GO:0007020	microtubule nucleation	3/313	38/18614	0.0257494	0.357479	0.331393	DCTN1/GIT1/AKAP9	3
GO:0032885	GO:0032885	regulation of polysaccharide biosynthetic process	3/313	38/18614	0.0257494	0.357479	0.331393	PPP1R3D/EGF/INPP5K	3
GO:0048846	GO:0048846	axon extension involved in axon guidance	3/313	38/18614	0.0257494	0.357479	0.331393	VEGFA/SEMA6A/SEMA6C	3
GO:1902284	GO:1902284	neuron projection extension involved in neuron projection guidance	3/313	38/18614	0.0257494	0.357479	0.331393	VEGFA/SEMA6A/SEMA6C	3
GO:0042446	GO:0042446	hormone biosynthetic process	4/313	67/18614	0.0262749	0.362494	0.336041	TPO/H6PD/STARD3/CYP11A1	4
GO:0051090	GO:0051090	regulation of DNA-binding transcription factor activity	14/313	465/18614	0.0263076	0.362494	0.336041	TBX6/EP300/NR1H4/HAND2/ESR2/VEGFA/NTRK1/FER/MAP3K7/TRAPPC9/JAK2/JUP/FOXA2/TRIM37	14
GO:0008033	GO:0008033	tRNA processing	6/313	135/18614	0.0266979	0.365529	0.338854	TRMT11/FAM98B/TRMT13/POP1/TRMU/ALKBH8	6
GO:0050808	GO:0050808	synapse organization	14/313	466/18614	0.0267266	0.365529	0.338854	CDH9/NTN1/BSN/NTRK1/PPFIA3/DCTN1/FARP1/SYBU/DNER/FZD9/EPHB2/ACTN1/LRP4/CACNA1S	14
GO:0035282	GO:0035282	segmentation	5/313	100/18614	0.0268648	0.366057	0.339344	TBX6/EP300/MIB1/FOXC2/NOTCH1	5
GO:0061180	GO:0061180	mammary gland epithelium development	4/313	68/18614	0.0275596	0.374139	0.346837	NTN1/JAK2/KDM5B/SRC	4
GO:0043255	GO:0043255	regulation of carbohydrate biosynthetic process	5/313	101/18614	0.0278895	0.374473	0.347146	EP300/PPP1R3D/DDB1/EGF/INPP5K	5
GO:0048709	GO:0048709	oligodendrocyte differentiation	5/313	101/18614	0.0278895	0.374473	0.347146	NEUROD4/SLC45A3/PTPRZ1/NOTCH1/TSPAN2	5
GO:0061337	GO:0061337	cardiac conduction	5/313	101/18614	0.0278895	0.374473	0.347146	NKX2-5/JUP/HRC/ATP2B1/AKAP9	5
GO:0061041	GO:0061041	regulation of wound healing	6/313	137/18614	0.0284222	0.375093	0.347721	SERPINB2/PDGFRA/EPHB2/FOXA2/ARFGEF1/FOXC2	6
GO:1901888	GO:1901888	regulation of cell junction assembly	8/313	214/18614	0.028697	0.375093	0.347721	MACF1/NTN1/VEGFA/NTRK1/FARP1/EPHB2/TLN1/SRC	8
GO:0032835	GO:0032835	glomerulus development	4/313	69/18614	0.0288812	0.375093	0.347721	PDGFRA/FOXC2/NOTCH1/NPHS2	4
GO:0150116	GO:0150116	regulation of cell-substrate junction organization	4/313	69/18614	0.0288812	0.375093	0.347721	MACF1/VEGFA/TLN1/SRC	4
GO:0008585	GO:0008585	female gonad development	5/313	102/18614	0.0289387	0.375093	0.347721	ANG/VEGFA/HYAL3/PDGFRA/SRC	5
GO:0002098	GO:0002098	tRNA wobble uridine modification	2/313	16/18614	0.0289553	0.375093	0.347721	TRMU/ALKBH8	2
GO:0003188	GO:0003188	heart valve formation	2/313	16/18614	0.0289553	0.375093	0.347721	CDH11/NOTCH1	2
GO:0006704	GO:0006704	glucocorticoid biosynthetic process	2/313	16/18614	0.0289553	0.375093	0.347721	H6PD/CYP11A1	2
GO:0061684	GO:0061684	chaperone-mediated autophagy	2/313	16/18614	0.0289553	0.375093	0.347721	CTSA/ATP13A2	2
GO:2000104	GO:2000104	negative regulation of DNA-templated DNA replication	2/313	16/18614	0.0289553	0.375093	0.347721	DONSON/SLFN11	2
GO:0010762	GO:0010762	regulation of fibroblast migration	3/313	40/18614	0.0294305	0.378583	0.350956	AKAP12/FER/HAS1	3
GO:0030866	GO:0030866	cortical actin cytoskeleton organization	3/313	40/18614	0.0294305	0.378583	0.350956	PDCD6IP/EPB41/TLN1	3
GO:0051099	GO:0051099	positive regulation of binding	7/313	176/18614	0.0295863	0.379261	0.351585	EP300/HAND2/CLN5/NMD3/EPB41/JAK2/EGF	7
GO:0070371	GO:0070371	ERK1 and ERK2 cascade	11/313	341/18614	0.0300449	0.383629	0.355634	HAND2/AKAP12/C1QL4/FGFR4/NTRK1/PDGFRA/EPHB2/EGF/SRC/NOTCH1/SEMA6A	11
GO:0034341	GO:0034341	response to type II interferon	6/313	139/18614	0.0302184	0.383629	0.355634	ZYX/ARG1/JAK2/SLC11A1/VIM/GBP6	6
GO:0030193	GO:0030193	regulation of blood coagulation	4/313	70/18614	0.0302399	0.383629	0.355634	SERPINB2/PDGFRA/EPHB2/FOXA2	4
GO:0033674	GO:0033674	positive regulation of kinase activity	13/313	430/18614	0.0306829	0.387912	0.359605	ANG/VEGFA/FGFR4/NTRK1/MAP3K7/PDGFRA/JAK2/EGF/SLC11A1/AXIN1/SRC/TNFRSF10A/CAMKK1	13
GO:0072210	GO:0072210	metanephric nephron development	3/313	41/18614	0.0313697	0.394774	0.365965	SALL1/PDGFRA/NPHS2	3
GO:0034470	GO:0034470	ncRNA processing	13/313	432/18614	0.031679	0.394774	0.365965	CHD7/TRMT11/NOP56/FAM98B/TRMT13/EXD1/INTS10/POP1/RNASEL/NGDN/DDX27/TRMU/ALKBH8	13
GO:0070555	GO:0070555	response to interleukin-1	6/313	141/18614	0.0320874	0.394774	0.365965	AKAP12/HYAL3/MYLK3/YTHDC2/MAP3K7/SRC	6
GO:0061387	GO:0061387	regulation of extent of cell growth	5/313	105/18614	0.032235	0.394774	0.365965	MACF1/NTN1/VEGFA/SEMA6A/SEMA6C	5
GO:0072109	GO:0072109	glomerular mesangium development	2/313	17/18614	0.0324575	0.394774	0.365965	FOXC2/NOTCH1	2
GO:0072224	GO:0072224	metanephric glomerulus development	2/313	17/18614	0.0324575	0.394774	0.365965	PDGFRA/NPHS2	2
GO:1903541	GO:1903541	regulation of exosomal secretion	2/313	17/18614	0.0324575	0.394774	0.365965	PDCD6IP/ATP13A2	2
GO:0006024	GO:0006024	glycosaminoglycan biosynthetic process	4/313	72/18614	0.0330689	0.394774	0.365965	CHSY1/EGF/HAS1/B3GNT4	4
GO:1900046	GO:1900046	regulation of hemostasis	4/313	72/18614	0.0330689	0.394774	0.365965	SERPINB2/PDGFRA/EPHB2/FOXA2	4
GO:0030488	GO:0030488	tRNA methylation	3/313	42/18614	0.0333743	0.394774	0.365965	TRMT11/TRMT13/ALKBH8	3
GO:0071354	GO:0071354	cellular response to interleukin-6	3/313	42/18614	0.0333743	0.394774	0.365965	FER/JAK2/SRC	3
GO:0085029	GO:0085029	extracellular matrix assembly	3/313	42/18614	0.0333743	0.394774	0.365965	PXDN/HAS1/NOTCH1	3
GO:0046545	GO:0046545	development of primary female sexual characteristics	5/313	106/18614	0.0333836	0.394774	0.365965	ANG/VEGFA/HYAL3/PDGFRA/SRC	5
GO:0007405	GO:0007405	neuroblast proliferation	4/313	73/18614	0.0345394	0.394774	0.365965	NEUROD4/VEGFA/FZD9/NOTCH1	4
GO:0060415	GO:0060415	muscle tissue morphogenesis	4/313	73/18614	0.0345394	0.394774	0.365965	CHD7/NKX2-5/FOXC2/NOTCH1	4
GO:0034308	GO:0034308	primary alcohol metabolic process	5/313	107/18614	0.0345575	0.394774	0.365965	H6PD/PNPLA2/GPD2/LIPE/CYP11A1	5
GO:0010810	GO:0010810	regulation of cell-substrate adhesion	8/313	222/18614	0.0345598	0.394774	0.365965	LIMS2/MACF1/VEGFA/JAK2/JUP/TLN1/SRC/NOTCH1	8
GO:0048736	GO:0048736	appendage development	7/313	182/18614	0.0345619	0.394774	0.365965	CHD7/HAND2/SALL1/KREMEN1/ASPH/NOTCH1/LRP4	7
GO:0060173	GO:0060173	limb development	7/313	182/18614	0.0345619	0.394774	0.365965	CHD7/HAND2/SALL1/KREMEN1/ASPH/NOTCH1/LRP4	7
GO:0014065	GO:0014065	phosphatidylinositol 3-kinase signaling	6/313	144/18614	0.0350295	0.394774	0.365965	PIK3C2G/NTRK1/PDGFRA/JAK2/EGF/SRC	6
GO:0071216	GO:0071216	cellular response to biotic stimulus	9/313	264/18614	0.0350851	0.394774	0.365965	CAPN2/NR1H4/ARG1/JAK2/GIT1/EPHB2/VIM/SRC/NOTCH1	9
GO:0042060	GO:0042060	wound healing	13/313	439/18614	0.0353501	0.394774	0.365965	MACF1/SERPINB2/VEGFA/PDGFRA/JAK2/EPHB2/TLN1/SLC11A1/FOXA2/ARFGEF1/FOXC2/SRC/MIA3	13
GO:0003176	GO:0003176	aortic valve development	3/313	43/18614	0.035444	0.394774	0.365965	NKX2-5/CDH11/NOTCH1	3
GO:0010907	GO:0010907	positive regulation of glucose metabolic process	3/313	43/18614	0.035444	0.394774	0.365965	DDB1/SLC45A3/SRC	3
GO:0031670	GO:0031670	cellular response to nutrient	3/313	43/18614	0.035444	0.394774	0.365965	NR1H4/ATP2B1/FOXA2	3
GO:0048713	GO:0048713	regulation of oligodendrocyte differentiation	3/313	43/18614	0.035444	0.394774	0.365965	SLC45A3/PTPRZ1/NOTCH1	3
GO:0006023	GO:0006023	aminoglycan biosynthetic process	4/313	74/18614	0.0360474	0.394774	0.365965	CHSY1/EGF/HAS1/B3GNT4	4
GO:0035924	GO:0035924	cellular response to vascular endothelial growth factor stimulus	4/313	74/18614	0.0360474	0.394774	0.365965	VEGFA/PDGFRA/NOTCH1/SEMA6A	4
GO:1901616	GO:1901616	organic hydroxy compound catabolic process	4/313	74/18614	0.0360474	0.394774	0.365965	LDHD/GPD2/INPP5K/MOXD1	4
GO:0000076	GO:0000076	DNA replication checkpoint signaling	2/313	18/18614	0.0361165	0.394774	0.365965	CDC45/TOPBP1	2
GO:0001710	GO:0001710	mesodermal cell fate commitment	2/313	18/18614	0.0361165	0.394774	0.365965	TBX6/FOXC2	2
GO:0007250	GO:0007250	activation of NF-kappaB-inducing kinase activity	2/313	18/18614	0.0361165	0.394774	0.365965	MAP3K7/TNFRSF10A	2
GO:0021513	GO:0021513	spinal cord dorsal/ventral patterning	2/313	18/18614	0.0361165	0.394774	0.365965	FOXN4/DBX1	2
GO:0021554	GO:0021554	optic nerve development	2/313	18/18614	0.0361165	0.394774	0.365965	EPHB2/NAV2	2
GO:0030730	GO:0030730	sequestering of triglyceride	2/313	18/18614	0.0361165	0.394774	0.365965	PNPLA2/PLIN2	2
GO:0038128	GO:0038128	ERBB2 signaling pathway	2/313	18/18614	0.0361165	0.394774	0.365965	EGF/SRC	2
GO:0043116	GO:0043116	negative regulation of vascular permeability	2/313	18/18614	0.0361165	0.394774	0.365965	AKAP12/VEGFA	2
GO:0048569	GO:0048569	post-embryonic animal organ development	2/313	18/18614	0.0361165	0.394774	0.365965	VEGFA/JAK2	2
GO:0051770	GO:0051770	positive regulation of nitric-oxide synthase biosynthetic process	2/313	18/18614	0.0361165	0.394774	0.365965	AKAP12/JAK2	2
GO:0061298	GO:0061298	retina vasculature development in camera-type eye	2/313	18/18614	0.0361165	0.394774	0.365965	PDGFRA/ROM1	2
GO:0071071	GO:0071071	regulation of phospholipid biosynthetic process	2/313	18/18614	0.0361165	0.394774	0.365965	CAPN2/NR1H4	2
GO:2000136	GO:2000136	regulation of cell proliferation involved in heart morphogenesis	2/313	18/18614	0.0361165	0.394774	0.365965	HAND2/NOTCH1	2
GO:2000369	GO:2000369	regulation of clathrin-dependent endocytosis	2/313	18/18614	0.0361165	0.394774	0.365965	TNK2/NEU3	2
GO:2000811	GO:2000811	negative regulation of anoikis	2/313	18/18614	0.0361165	0.394774	0.365965	SRC/NOTCH1	2
GO:0071222	GO:0071222	cellular response to lipopolysaccharide	8/313	224/18614	0.0361435	0.394774	0.365965	CAPN2/NR1H4/ARG1/JAK2/GIT1/EPHB2/VIM/SRC	8
GO:0071375	GO:0071375	cellular response to peptide hormone stimulus	10/313	308/18614	0.0361617	0.394774	0.365965	NR1H4/ECHDC3/ARG1/FER/JAK2/ATP2B1/INPP5K/FOXC2/SRC/CYP11A1	10
GO:0007411	GO:0007411	axon guidance	8/313	225/18614	0.0369535	0.395156	0.366319	NTN1/VEGFA/NTRK1/NFASC/EPHB2/NOTCH1/SEMA6A/SEMA6C	8
GO:0097485	GO:0097485	neuron projection guidance	8/313	225/18614	0.0369535	0.395156	0.366319	NTN1/VEGFA/NTRK1/NFASC/EPHB2/NOTCH1/SEMA6A/SEMA6C	8
GO:0035107	GO:0035107	appendage morphogenesis	6/313	146/18614	0.0370844	0.395156	0.366319	CHD7/HAND2/SALL1/ASPH/NOTCH1/LRP4	6
GO:0035108	GO:0035108	limb morphogenesis	6/313	146/18614	0.0370844	0.395156	0.366319	CHD7/HAND2/SALL1/ASPH/NOTCH1/LRP4	6
GO:0022411	GO:0022411	cellular component disassembly	14/313	488/18614	0.0372436	0.395156	0.366319	SETX/PNPLA2/SH3PXD2B/FGFR4/DCTN1/CERS1/FER/SNX14/TFIP11/PLIN2/ASPH/ATP13A2/KATNB1/LIMA1	14
GO:0032881	GO:0032881	regulation of polysaccharide metabolic process	3/313	44/18614	0.0375784	0.395156	0.366319	PPP1R3D/EGF/INPP5K	3
GO:0042181	GO:0042181	ketone biosynthetic process	3/313	44/18614	0.0375784	0.395156	0.366319	H6PD/STARD3/COQ2	3
GO:0071526	GO:0071526	semaphorin-plexin signaling pathway	3/313	44/18614	0.0375784	0.395156	0.366319	HAND2/SEMA6A/SEMA6C	3
GO:0072538	GO:0072538	T-helper 17 type immune response	3/313	44/18614	0.0375784	0.395156	0.366319	JAK2/EPHB2/NOTCH1	3
GO:0120178	GO:0120178	steroid hormone biosynthetic process	3/313	44/18614	0.0375784	0.395156	0.366319	H6PD/STARD3/CYP11A1	3
GO:0034637	GO:0034637	cellular carbohydrate biosynthetic process	4/313	75/18614	0.0375929	0.395156	0.366319	PPP1R3D/HAS1/INPP5K/B3GNT4	4
GO:0050818	GO:0050818	regulation of coagulation	4/313	75/18614	0.0375929	0.395156	0.366319	SERPINB2/PDGFRA/EPHB2/FOXA2	4
GO:0120192	GO:0120192	tight junction assembly	4/313	75/18614	0.0375929	0.395156	0.366319	PDCD6IP/MPDZ/CLDN9/EPHB2	4
GO:0030324	GO:0030324	lung development	7/313	186/18614	0.0381707	0.398068	0.369019	SEC24B/EP300/CRISPLD2/ARG1/VEGFA/PDGFRA/NOTCH1	7
GO:0090263	GO:0090263	positive regulation of canonical Wnt signaling pathway	5/313	110/18614	0.0382313	0.398068	0.369019	FZD9/JUP/EGF/SRC/LGR5	5
GO:0046777	GO:0046777	protein autophosphorylation	8/313	227/18614	0.0386099	0.398068	0.369019	VEGFA/FGFR4/NTRK1/FER/PDGFRA/JAK2/SRC/ATP13A2	8
GO:0006006	GO:0006006	glucose metabolic process	7/313	187/18614	0.0391101	0.398068	0.369019	H6PD/EP300/DDB1/SLC45A3/MLYCD/FOXA2/SRC	7
GO:0051053	GO:0051053	negative regulation of DNA metabolic process	6/313	148/18614	0.0392149	0.398068	0.369019	CERS1/TTF1/DONSON/TFIP11/SLFN11/SRC	6
GO:0008406	GO:0008406	gonad development	8/313	228/18614	0.0394564	0.398068	0.369019	ANG/VEGFA/HYAL3/NTRK1/FER/SALL1/PDGFRA/SRC	8
GO:0060070	GO:0060070	canonical Wnt signaling pathway	10/313	313/18614	0.0396401	0.398068	0.369019	NKX2-5/FZD9/JUP/EGF/KREMEN1/AXIN1/SRC/NOTCH1/LRP4/LGR5	10
GO:0010799	GO:0010799	regulation of peptidyl-threonine phosphorylation	3/313	45/18614	0.0397772	0.398068	0.369019	EGF/INPP5K/AXIN1	3
GO:0048483	GO:0048483	autonomic nervous system development	3/313	45/18614	0.0397772	0.398068	0.369019	HAND2/NTRK1/NAV2	3
GO:0002097	GO:0002097	tRNA wobble base modification	2/313	19/18614	0.0399258	0.398068	0.369019	TRMU/ALKBH8	2
GO:0010002	GO:0010002	cardioblast differentiation	2/313	19/18614	0.0399258	0.398068	0.369019	NKX2-5/NOTCH1	2
GO:0035518	GO:0035518	histone H2A monoubiquitination	2/313	19/18614	0.0399258	0.398068	0.369019	DDB1/TRIM37	2
GO:0048266	GO:0048266	behavioral response to pain	2/313	19/18614	0.0399258	0.398068	0.369019	CAPN2/NTRK1	2
GO:0051900	GO:0051900	regulation of mitochondrial depolarization	2/313	19/18614	0.0399258	0.398068	0.369019	FZD9/SRC	2
GO:0060039	GO:0060039	pericardium development	2/313	19/18614	0.0399258	0.398068	0.369019	HAND2/NOTCH1	2
GO:0061323	GO:0061323	cell proliferation involved in heart morphogenesis	2/313	19/18614	0.0399258	0.398068	0.369019	HAND2/NOTCH1	2
GO:0071800	GO:0071800	podosome assembly	2/313	19/18614	0.0399258	0.398068	0.369019	SH3PXD2B/SRC	2
GO:0090036	GO:0090036	regulation of protein kinase C signaling	2/313	19/18614	0.0399258	0.398068	0.369019	AKAP12/VEGFA	2
GO:1905146	GO:1905146	lysosomal protein catabolic process	2/313	19/18614	0.0399258	0.398068	0.369019	ATP13A2/TPP1	2
GO:0000075	GO:0000075	cell cycle checkpoint signaling	7/313	188/18614	0.0400645	0.398371	0.3693	CDC45/TOPBP1/CUL4A/DONSON/XRCC3/RNASEH2B/TEX14	7
GO:0014066	GO:0014066	regulation of phosphatidylinositol 3-kinase signaling	5/313	112/18614	0.0408082	0.400053	0.370859	NTRK1/PDGFRA/JAK2/EGF/SRC	5
GO:0070372	GO:0070372	regulation of ERK1 and ERK2 cascade	10/313	315/18614	0.0410938	0.400053	0.370859	HAND2/AKAP12/C1QL4/FGFR4/NTRK1/PDGFRA/EPHB2/SRC/NOTCH1/SEMA6A	10
GO:0050768	GO:0050768	negative regulation of neurogenesis	6/313	150/18614	0.0414219	0.400053	0.370859	NTN1/EPHB2/NOTCH1/LRP4/SEMA6A/SEMA6C	6
GO:0001667	GO:0001667	ameboidal-type cell migration	14/313	496/18614	0.04172	0.400053	0.370859	MACF1/HAND2/AKAP12/VEGFA/FER/JUP/EGF/HAS1/FOXC2/SRC/NOTCH1/MIA3/SEMA6A/SEMA6C	14
GO:0030323	GO:0030323	respiratory tube development	7/313	190/18614	0.0420187	0.400053	0.370859	SEC24B/EP300/CRISPLD2/ARG1/VEGFA/PDGFRA/NOTCH1	7
GO:0030517	GO:0030517	negative regulation of axon extension	3/313	46/18614	0.0420398	0.400053	0.370859	NTN1/SEMA6A/SEMA6C	3
GO:0072583	GO:0072583	clathrin-dependent endocytosis	3/313	46/18614	0.0420398	0.400053	0.370859	TNK2/SIGLEC1/NEU3	3
GO:2000273	GO:2000273	positive regulation of signaling receptor activity	3/313	46/18614	0.0420398	0.400053	0.370859	JAK2/EPHB2/EGF	3
GO:0002220	GO:0002220	innate immune response activating cell surface receptor signaling pathway	4/313	78/18614	0.042455	0.400053	0.370859	EP300/NR1H4/MAP3K7/SRC	4
GO:0055117	GO:0055117	regulation of cardiac muscle contraction	4/313	78/18614	0.042455	0.400053	0.370859	NKX2-5/JUP/HRC/AKAP9	4
GO:0051260	GO:0051260	protein homooligomerization	7/313	191/18614	0.0430186	0.400053	0.370859	PDCD6IP/KCTD3/PXDN/KCTD18/NLRP1/KCNA7/ROM1	7
GO:0061448	GO:0061448	connective tissue development	9/313	275/18614	0.0435862	0.400053	0.370859	NR1H4/HAND2/HYAL3/SH3PXD2B/BARX2/SLC25A25/CHSY1/FOXC2/NOTCH1	9
GO:0031023	GO:0031023	microtubule organizing center organization	6/313	152/18614	0.0437057	0.400053	0.370859	PDCD6IP/DCTN1/XRCC3/MPDZ/HAUS3/TRIM37	6
GO:0072006	GO:0072006	nephron development	6/313	152/18614	0.0437057	0.400053	0.370859	VEGFA/SALL1/PDGFRA/FOXC2/NOTCH1/NPHS2	6
GO:0045137	GO:0045137	development of primary sexual characteristics	8/313	233/18614	0.0438753	0.400053	0.370859	ANG/VEGFA/HYAL3/NTRK1/FER/SALL1/PDGFRA/SRC	8
GO:0006071	GO:0006071	glycerol metabolic process	2/313	20/18614	0.0438796	0.400053	0.370859	GPD2/COQ2	2
GO:0006625	GO:0006625	protein targeting to peroxisome	2/313	20/18614	0.0438796	0.400053	0.370859	PEX10/TRIM37	2
GO:0006700	GO:0006700	C21-steroid hormone biosynthetic process	2/313	20/18614	0.0438796	0.400053	0.370859	STARD3/CYP11A1	2
GO:0007635	GO:0007635	chemosensory behavior	2/313	20/18614	0.0438796	0.400053	0.370859	CHD7/NTRK1	2
GO:0021511	GO:0021511	spinal cord patterning	2/313	20/18614	0.0438796	0.400053	0.370859	FOXN4/DBX1	2
GO:0034755	GO:0034755	iron ion transmembrane transport	2/313	20/18614	0.0438796	0.400053	0.370859	SLC11A1/SLC25A37	2
GO:0045342	GO:0045342	MHC class II biosynthetic process	2/313	20/18614	0.0438796	0.400053	0.370859	JAK2/SLC11A1	2
GO:0060749	GO:0060749	mammary gland alveolus development	2/313	20/18614	0.0438796	0.400053	0.370859	VEGFA/EGF	2
GO:0061377	GO:0061377	mammary gland lobule development	2/313	20/18614	0.0438796	0.400053	0.370859	VEGFA/EGF	2
GO:0072662	GO:0072662	protein localization to peroxisome	2/313	20/18614	0.0438796	0.400053	0.370859	PEX10/TRIM37	2
GO:0072663	GO:0072663	establishment of protein localization to peroxisome	2/313	20/18614	0.0438796	0.400053	0.370859	PEX10/TRIM37	2
GO:1902001	GO:1902001	fatty acid transmembrane transport	2/313	20/18614	0.0438796	0.400053	0.370859	SLC5A8/ABCD4	2
GO:1990182	GO:1990182	exosomal secretion	2/313	20/18614	0.0438796	0.400053	0.370859	PDCD6IP/ATP13A2	2
GO:0045913	GO:0045913	positive regulation of carbohydrate metabolic process	4/313	79/18614	0.0441508	0.400053	0.370859	DDB1/SLC45A3/EGF/SRC	4
GO:0051304	GO:0051304	chromosome separation	4/313	79/18614	0.0441508	0.400053	0.370859	SMARCAD1/NCAPH2/XRCC3/TEX14	4
GO:0010824	GO:0010824	regulation of centrosome duplication	3/313	47/18614	0.0443657	0.400053	0.370859	PDCD6IP/XRCC3/TRIM37	3
GO:0021517	GO:0021517	ventral spinal cord development	3/313	47/18614	0.0443657	0.400053	0.370859	FOXN4/DCTN1/DBX1	3
GO:0046677	GO:0046677	response to antibiotic	3/313	47/18614	0.0443657	0.400053	0.370859	HYAL3/JAK2/KDM5B	3
GO:0050919	GO:0050919	negative chemotaxis	3/313	47/18614	0.0443657	0.400053	0.370859	NTN1/SEMA6A/SEMA6C	3
GO:0051972	GO:0051972	regulation of telomerase activity	3/313	47/18614	0.0443657	0.400053	0.370859	CERS1/PARP4/SRC	3
GO:0061383	GO:0061383	trabecula morphogenesis	3/313	47/18614	0.0443657	0.400053	0.370859	CHD7/NKX2-5/NOTCH1	3
GO:1901976	GO:1901976	regulation of cell cycle checkpoint	3/313	47/18614	0.0443657	0.400053	0.370859	CUL4A/XRCC3/RNASEH2B	3
GO:1905314	GO:1905314	semi-lunar valve development	3/313	47/18614	0.0443657	0.400053	0.370859	NKX2-5/CDH11/NOTCH1	3
GO:0060560	GO:0060560	developmental growth involved in morphogenesis	8/313	234/18614	0.0447967	0.401801	0.372479	MACF1/NTN1/VEGFA/SALL1/KDM5B/NOTCH1/SEMA6A/SEMA6C	8
GO:0007292	GO:0007292	female gamete generation	6/313	153/18614	0.0448767	0.401801	0.372479	ANG/NCAPH2/YTHDC2/SRC/ZGLP1/LGR5	6
GO:0019058	GO:0019058	viral life cycle	10/313	320/18614	0.0448872	0.401801	0.372479	DDB1/ZNFX1/PDCD6IP/YTHDC2/CLDN9/INPP5K/SLC6A19/RNASEL/SIGLEC1/NOTCH1	10
GO:0048644	GO:0048644	muscle organ morphogenesis	4/313	80/18614	0.0458842	0.409485	0.379603	CHD7/NKX2-5/FOXC2/NOTCH1	4
GO:0009411	GO:0009411	response to UV	6/313	154/18614	0.0460671	0.409485	0.379603	EP300/DDB1/HYAL3/CERS1/CUL4A/NLRP1	6
GO:0071346	GO:0071346	cellular response to type II interferon	5/313	116/18614	0.0462713	0.409485	0.379603	ZYX/ARG1/JAK2/VIM/GBP6	5
GO:0072009	GO:0072009	nephron epithelium development	5/313	116/18614	0.0462713	0.409485	0.379603	VEGFA/SALL1/FOXC2/NOTCH1/NPHS2	5
GO:0030865	GO:0030865	cortical cytoskeleton organization	3/313	48/18614	0.0467545	0.409485	0.379603	PDCD6IP/EPB41/TLN1	3
GO:0031334	GO:0031334	positive regulation of protein-containing complex assembly	7/313	195/18614	0.0471715	0.409485	0.379603	CAND1/VEGFA/DCTN1/FER/GIT1/AKAP9/SRC	7
GO:0071219	GO:0071219	cellular response to molecule of bacterial origin	8/313	237/18614	0.0476368	0.409485	0.379603	CAPN2/NR1H4/ARG1/JAK2/GIT1/EPHB2/VIM/SRC	8
GO:0120193	GO:0120193	tight junction organization	4/313	81/18614	0.0476551	0.409485	0.379603	PDCD6IP/MPDZ/CLDN9/EPHB2	4
GO:0043406	GO:0043406	positive regulation of MAP kinase activity	5/313	117/18614	0.0477018	0.409485	0.379603	VEGFA/MAP3K7/EGF/AXIN1/SRC	5
GO:0071559	GO:0071559	response to transforming growth factor beta	9/313	280/18614	0.0478718	0.409485	0.379603	EP300/ZYX/ARG1/MAP3K7/MXRA5/AXIN1/ZFYVE9/MTMR4/SRC	9
GO:0009067	GO:0009067	aspartate family amino acid biosynthetic process	2/313	21/18614	0.0479718	0.409485	0.379603	MTAP/PLOD2	2
GO:0010224	GO:0010224	response to UV-B	2/313	21/18614	0.0479718	0.409485	0.379603	HYAL3/NLRP1	2
GO:0014856	GO:0014856	skeletal muscle cell proliferation	2/313	21/18614	0.0479718	0.409485	0.379603	JAK2/SRC	2
GO:0031290	GO:0031290	retinal ganglion cell axon guidance	2/313	21/18614	0.0479718	0.409485	0.379603	VEGFA/EPHB2	2
GO:0032011	GO:0032011	ARF protein signal transduction	2/313	21/18614	0.0479718	0.409485	0.379603	GIT1/ARFGEF1	2
GO:0032012	GO:0032012	regulation of ARF protein signal transduction	2/313	21/18614	0.0479718	0.409485	0.379603	GIT1/ARFGEF1	2
GO:0051882	GO:0051882	mitochondrial depolarization	2/313	21/18614	0.0479718	0.409485	0.379603	FZD9/SRC	2
GO:0060008	GO:0060008	Sertoli cell differentiation	2/313	21/18614	0.0479718	0.409485	0.379603	NTRK1/FER	2
GO:0060973	GO:0060973	cell migration involved in heart development	2/313	21/18614	0.0479718	0.409485	0.379603	HAND2/NOTCH1	2
GO:0097734	GO:0097734	extracellular exosome biogenesis	2/313	21/18614	0.0479718	0.409485	0.379603	PDCD6IP/ATP13A2	2
GO:0051961	GO:0051961	negative regulation of nervous system development	6/313	156/18614	0.0485063	0.41309	0.382945	NTN1/EPHB2/NOTCH1/LRP4/SEMA6A/SEMA6C	6
GO:0016055	GO:0016055	Wnt signaling pathway	13/313	461/18614	0.0488609	0.413862	0.38366	MACF1/NKX2-5/DDB1/SALL1/FZD9/JUP/EGF/KREMEN1/AXIN1/SRC/NOTCH1/LRP4/LGR5	13
GO:0034661	GO:0034661	ncRNA catabolic process	3/313	49/18614	0.0492055	0.413862	0.38366	ANG/SND1/POP1	3
GO:0072337	GO:0072337	modified amino acid transport	3/313	49/18614	0.0492055	0.413862	0.38366	ARG1/SLC7A9/SLC11A1	3
GO:0099054	GO:0099054	presynapse assembly	3/313	49/18614	0.0492055	0.413862	0.38366	BSN/FARP1/LRP4	3
GO:0014032	GO:0014032	neural crest cell development	4/313	82/18614	0.0494635	0.413862	0.38366	HAND2/FOXC2/SEMA6A/SEMA6C	4
GO:0007030	GO:0007030	Golgi organization	6/313	157/18614	0.0497553	0.413862	0.38366	ATP8B3/FBXW8/AKAP9/ARFGEF1/BAG5/COG4	6
GO:0010976	GO:0010976	positive regulation of neuron projection development	6/313	157/18614	0.0497553	0.413862	0.38366	EP300/SETX/VEGFA/NTRK1/EPHB2/KATNB1	6
GO:0198738	GO:0198738	cell-cell signaling by wnt	13/313	463/18614	0.0502447	0.413862	0.38366	MACF1/NKX2-5/DDB1/SALL1/FZD9/JUP/EGF/KREMEN1/AXIN1/SRC/NOTCH1/LRP4/LGR5	13
GO:0007548	GO:0007548	sex differentiation	9/313	283/18614	0.050573	0.413862	0.38366	ANG/CHD7/VEGFA/HYAL3/NTRK1/FER/SALL1/PDGFRA/SRC	9
GO:0048675	GO:0048675	axon extension	5/313	119/18614	0.0506408	0.413862	0.38366	MACF1/NTN1/VEGFA/SEMA6A/SEMA6C	5
GO:0120254	GO:0120254	olefinic compound metabolic process	6/313	158/18614	0.0510239	0.413862	0.38366	H6PD/STARD3/PNPLA2/LIPE/EPHX1/CYP11A1	6
GO:0051851	GO:0051851	modulation by host of symbiont process	4/313	83/18614	0.0513092	0.413862	0.38366	EP300/PIK3C2G/YTHDC2/INPP5K	4
GO:0038084	GO:0038084	vascular endothelial growth factor signaling pathway	3/313	50/18614	0.0517182	0.413862	0.38366	VEGFA/PDGFRA/SEMA6A	3
GO:0030326	GO:0030326	embryonic limb morphogenesis	5/313	120/18614	0.0521493	0.413862	0.38366	CHD7/HAND2/SALL1/NOTCH1/LRP4	5
GO:0035113	GO:0035113	embryonic appendage morphogenesis	5/313	120/18614	0.0521493	0.413862	0.38366	CHD7/HAND2/SALL1/NOTCH1/LRP4	5
GO:0002115	GO:0002115	store-operated calcium entry	2/313	22/18614	0.0521967	0.413862	0.38366	ORAI3/EFHB	2
GO:0009713	GO:0009713	catechol-containing compound biosynthetic process	2/313	22/18614	0.0521967	0.413862	0.38366	HAND2/MOXD1	2
GO:0010042	GO:0010042	response to manganese ion	2/313	22/18614	0.0521967	0.413862	0.38366	ARG1/ATP13A2	2
GO:0019400	GO:0019400	alditol metabolic process	2/313	22/18614	0.0521967	0.413862	0.38366	GPD2/COQ2	2
GO:0023019	GO:0023019	signal transduction involved in regulation of gene expression	2/313	22/18614	0.0521967	0.413862	0.38366	TBX6/PDGFRA	2
GO:0030220	GO:0030220	platelet formation	2/313	22/18614	0.0521967	0.413862	0.38366	EP300/ACTN1	2
GO:0032402	GO:0032402	melanosome transport	2/313	22/18614	0.0521967	0.413862	0.38366	DCTN1/DCTN2	2
GO:0042423	GO:0042423	catecholamine biosynthetic process	2/313	22/18614	0.0521967	0.413862	0.38366	HAND2/MOXD1	2
GO:0048485	GO:0048485	sympathetic nervous system development	2/313	22/18614	0.0521967	0.413862	0.38366	HAND2/NTRK1	2
GO:0050908	GO:0050908	detection of light stimulus involved in visual perception	2/313	22/18614	0.0521967	0.413862	0.38366	CNGB1/ROM1	2
GO:0050962	GO:0050962	detection of light stimulus involved in sensory perception	2/313	22/18614	0.0521967	0.413862	0.38366	CNGB1/ROM1	2
GO:0051767	GO:0051767	nitric-oxide synthase biosynthetic process	2/313	22/18614	0.0521967	0.413862	0.38366	AKAP12/JAK2	2
GO:0051769	GO:0051769	regulation of nitric-oxide synthase biosynthetic process	2/313	22/18614	0.0521967	0.413862	0.38366	AKAP12/JAK2	2
GO:0060444	GO:0060444	branching involved in mammary gland duct morphogenesis	2/313	22/18614	0.0521967	0.413862	0.38366	KDM5B/SRC	2
GO:0061318	GO:0061318	renal filtration cell differentiation	2/313	22/18614	0.0521967	0.413862	0.38366	FOXC2/NPHS2	2
GO:0072112	GO:0072112	podocyte differentiation	2/313	22/18614	0.0521967	0.413862	0.38366	FOXC2/NPHS2	2
GO:1902644	GO:1902644	tertiary alcohol metabolic process	2/313	22/18614	0.0521967	0.413862	0.38366	H6PD/CYP11A1	2
GO:0051092	GO:0051092	positive regulation of NF-kappaB transcription factor activity	6/313	159/18614	0.0523122	0.413885	0.383682	EP300/NTRK1/FER/MAP3K7/TRAPPC9/TRIM37	6
GO:0009636	GO:0009636	response to toxic substance	8/313	242/18614	0.0526269	0.415481	0.385162	TPO/ARG1/CERS1/SOD3/PXDN/GPX2/KDM5B/EPHX1	8
GO:0010721	GO:0010721	negative regulation of cell development	9/313	286/18614	0.0533727	0.420467	0.389784	TBX6/NTN1/VEGFA/CUL4A/EPHB2/NOTCH1/LRP4/SEMA6A/SEMA6C	9
GO:1905039	GO:1905039	carboxylic acid transmembrane transport	6/313	160/18614	0.0536202	0.421514	0.390755	ARG1/SLC7A9/SLC5A8/ABCD4/SLC6A19/SLC11A1	6
GO:1903829	GO:1903829	positive regulation of protein localization	13/313	468/18614	0.0538217	0.422196	0.391387	ANG/NR1H4/NMD3/EPB41/JAK2/JUP/EPHB2/EGF/SRC/ATP13A2/CLIP3/LRP4/MYRIP	13
GO:0062012	GO:0062012	regulation of small molecule metabolic process	10/313	331/18614	0.0540523	0.422282	0.391466	H6PD/EP300/NR1H4/DDB1/FGFR4/SLC45A3/GIT1/MLYCD/FOXA2/SRC	10
GO:0021515	GO:0021515	cell differentiation in spinal cord	3/313	51/18614	0.0542918	0.422282	0.391466	FOXN4/DBX1/NOTCH1	3
GO:0032964	GO:0032964	collagen biosynthetic process	3/313	51/18614	0.0542918	0.422282	0.391466	ARG1/VIM/NOTCH1	3
GO:0060612	GO:0060612	adipose tissue development	3/313	51/18614	0.0542918	0.422282	0.391466	NR1H4/SH3PXD2B/SLC25A25	3
GO:0035051	GO:0035051	cardiocyte differentiation	6/313	161/18614	0.0549479	0.424578	0.393594	NKX2-5/HAND2/VEGFA/MYLK3/PDGFRA/NOTCH1	6
GO:1903825	GO:1903825	organic acid transmembrane transport	6/313	161/18614	0.0549479	0.424578	0.393594	ARG1/SLC7A9/SLC5A8/ABCD4/SLC6A19/SLC11A1	6
GO:0010660	GO:0010660	regulation of muscle cell apoptotic process	4/313	85/18614	0.0551125	0.424578	0.393594	CAPN2/NKX2-5/HAND2/JAK2	4
GO:0055013	GO:0055013	cardiac muscle cell development	4/313	85/18614	0.0551125	0.424578	0.393594	NKX2-5/VEGFA/MYLK3/PDGFRA	4
GO:0022604	GO:0022604	regulation of cell morphogenesis	8/313	245/18614	0.0557765	0.424578	0.393594	MACF1/PDZD8/VEGFA/SH3D19/EPB41/EPHB2/FBXW8/SRC	8
GO:0016052	GO:0016052	carbohydrate catabolic process	6/313	162/18614	0.0562954	0.424578	0.393594	EP300/PPP1R3D/GIT1/GPD2/IDUA/NEU3	6
GO:0006353	GO:0006353	DNA-templated transcription termination	2/313	23/18614	0.0565488	0.424578	0.393594	SETX/TTF1	2
GO:0007039	GO:0007039	protein catabolic process in the vacuole	2/313	23/18614	0.0565488	0.424578	0.393594	ATP13A2/TPP1	2
GO:0032401	GO:0032401	establishment of melanosome localization	2/313	23/18614	0.0565488	0.424578	0.393594	DCTN1/DCTN2	2
GO:0036303	GO:0036303	lymph vessel morphogenesis	2/313	23/18614	0.0565488	0.424578	0.393594	VEGFA/FOXC2	2
GO:0038095	GO:0038095	Fc-epsilon receptor signaling pathway	2/313	23/18614	0.0565488	0.424578	0.393594	FER/MAP3K7	2
GO:0051904	GO:0051904	pigment granule transport	2/313	23/18614	0.0565488	0.424578	0.393594	DCTN1/DCTN2	2
GO:0060065	GO:0060065	uterus development	2/313	23/18614	0.0565488	0.424578	0.393594	KDM5B/SRC	2
GO:0061042	GO:0061042	vascular wound healing	2/313	23/18614	0.0565488	0.424578	0.393594	VEGFA/FOXC2	2
GO:0070076	GO:0070076	histone lysine demethylation	2/313	23/18614	0.0565488	0.424578	0.393594	KDM5B/KDM3B	2
GO:0072311	GO:0072311	glomerular epithelial cell differentiation	2/313	23/18614	0.0565488	0.424578	0.393594	FOXC2/NPHS2	2
GO:0140112	GO:0140112	extracellular vesicle biogenesis	2/313	23/18614	0.0565488	0.424578	0.393594	PDCD6IP/ATP13A2	2
GO:0010656	GO:0010656	negative regulation of muscle cell apoptotic process	3/313	52/18614	0.0569257	0.42567	0.394607	NKX2-5/HAND2/JAK2	3
GO:0048599	GO:0048599	oocyte development	3/313	52/18614	0.0569257	0.42567	0.394607	ANG/YTHDC2/ZGLP1	3
GO:1900182	GO:1900182	positive regulation of protein localization to nucleus	4/313	86/18614	0.0570697	0.425881	0.394803	NMD3/JAK2/JUP/SRC	4
GO:0006520	GO:0006520	amino acid metabolic process	9/313	290/18614	0.0572607	0.426442	0.395322	NR1H4/ARG1/ACCSL/YARS2/PEPD/GSS/AFMID/MTAP/PLOD2	9
GO:0051100	GO:0051100	negative regulation of binding	6/313	163/18614	0.0576626	0.428567	0.397293	XIRP1/HAND2/JAK2/TFIP11/TEX14/EFHB	6
GO:0007409	GO:0007409	axonogenesis	12/313	427/18614	0.0581151	0.430672	0.399243	MACF1/NTN1/VEGFA/NTRK1/NFASC/CDH11/EPHB2/PTPRZ1/NOTCH1/LRP4/SEMA6A/SEMA6C	12
GO:0050767	GO:0050767	regulation of neurogenesis	11/313	381/18614	0.0582058	0.430672	0.399243	CHD7/MACF1/NTN1/VEGFA/EPHB2/PTPRZ1/FBXW8/NOTCH1/LRP4/SEMA6A/SEMA6C	11
GO:0097237	GO:0097237	cellular response to toxic substance	5/313	124/18614	0.0584435	0.430672	0.399243	TPO/CERS1/SOD3/PXDN/GPX2	5
GO:0051259	GO:0051259	protein complex oligomerization	8/313	248/18614	0.059044	0.430672	0.399243	PDCD6IP/KCTD3/PXDN/KCTD18/HGSNAT/NLRP1/KCNA7/ROM1	8
GO:0051494	GO:0051494	negative regulation of cytoskeleton organization	6/313	164/18614	0.0590497	0.430672	0.399243	INPP5K/ARFGEF1/CLIP3/TRIM37/KATNB1/LIMA1	6
GO:0046785	GO:0046785	microtubule polymerization	4/313	87/18614	0.0590639	0.430672	0.399243	DCTN1/GIT1/AKAP9/CLIP3	4
GO:0048678	GO:0048678	response to axon injury	4/313	87/18614	0.0590639	0.430672	0.399243	ARG1/NTRK1/JAK2/KREMEN1	4
GO:0090502	GO:0090502	RNA phosphodiester bond hydrolysis, endonucleolytic	4/313	87/18614	0.0590639	0.430672	0.399243	ANG/SND1/POP1/RNASEL	4
GO:2000243	GO:2000243	positive regulation of reproductive process	4/313	87/18614	0.0590639	0.430672	0.399243	VEGFA/HYAL3/YTHDC2/SRC	4
GO:0016570	GO:0016570	histone modification	13/313	475/18614	0.0591164	0.430672	0.399243	EP300/SMARCAD1/DDB1/VEGFA/MCM3AP/CHD5/MAP3K7/JAK2/BRD8/KDM5B/KDM3B/TRIM37/THAP7	13
GO:0099172	GO:0099172	presynapse organization	3/313	53/18614	0.0596193	0.432246	0.400703	BSN/FARP1/LRP4	3
GO:0001952	GO:0001952	regulation of cell-matrix adhesion	5/313	125/18614	0.0600821	0.432246	0.400703	MACF1/VEGFA/JUP/TLN1/SRC	5
GO:0001666	GO:0001666	response to hypoxia	9/313	293/18614	0.060294	0.432246	0.400703	ITPR2/CAPN2/EP300/ANG/VEGFA/SOD3/SRC/NOTCH1/PLOD2	9
GO:0007097	GO:0007097	nuclear migration	2/313	24/18614	0.0610227	0.432246	0.400703	NTN1/DCTN1	2
GO:0016577	GO:0016577	histone demethylation	2/313	24/18614	0.0610227	0.432246	0.400703	KDM5B/KDM3B	2
GO:0035162	GO:0035162	embryonic hemopoiesis	2/313	24/18614	0.0610227	0.432246	0.400703	TPO/VEGFA	2
GO:0036120	GO:0036120	cellular response to platelet-derived growth factor stimulus	2/313	24/18614	0.0610227	0.432246	0.400703	HAS1/SRC	2
GO:0036344	GO:0036344	platelet morphogenesis	2/313	24/18614	0.0610227	0.432246	0.400703	EP300/ACTN1	2
GO:0048011	GO:0048011	neurotrophin TRK receptor signaling pathway	2/313	24/18614	0.0610227	0.432246	0.400703	NTRK1/SRC	2
GO:0051905	GO:0051905	establishment of pigment granule localization	2/313	24/18614	0.0610227	0.432246	0.400703	DCTN1/DCTN2	2
GO:0072202	GO:0072202	cell differentiation involved in metanephros development	2/313	24/18614	0.0610227	0.432246	0.400703	SALL1/NPHS2	2
GO:0120255	GO:0120255	olefinic compound biosynthetic process	2/313	24/18614	0.0610227	0.432246	0.400703	H6PD/STARD3	2
GO:2001026	GO:2001026	regulation of endothelial cell chemotaxis	2/313	24/18614	0.0610227	0.432246	0.400703	VEGFA/NOTCH1	2
GO:0032273	GO:0032273	positive regulation of protein polymerization	4/313	88/18614	0.0610948	0.432246	0.400703	DCTN1/FER/GIT1/AKAP9	4
GO:0048864	GO:0048864	stem cell development	4/313	88/18614	0.0610948	0.432246	0.400703	HAND2/FOXC2/SEMA6A/SEMA6C	4
GO:0045017	GO:0045017	glycerolipid biosynthetic process	8/313	250/18614	0.0612882	0.432782	0.401199	CAPN2/ANG/PIK3C2G/NR1H4/PNPLA2/GPAA1/INPP5K/MTMR4	8
GO:0003206	GO:0003206	cardiac chamber morphogenesis	5/313	126/18614	0.0617467	0.435184	0.403427	CHD7/NKX2-5/HAND2/FOXC2/NOTCH1	5
GO:0003205	GO:0003205	cardiac chamber development	6/313	166/18614	0.0618832	0.435313	0.403546	CHD7/NKX2-5/HAND2/SALL1/FOXC2/NOTCH1	6
GO:0038093	GO:0038093	Fc receptor signaling pathway	3/313	54/18614	0.0623717	0.435418	0.403644	FER/MAP3K7/SRC	3
GO:0046605	GO:0046605	regulation of centrosome cycle	3/313	54/18614	0.0623717	0.435418	0.403644	PDCD6IP/XRCC3/TRIM37	3
GO:0071320	GO:0071320	cellular response to cAMP	3/313	54/18614	0.0623717	0.435418	0.403644	ITPR2/INPP5K/AKAP9	3
GO:0071385	GO:0071385	cellular response to glucocorticoid stimulus	3/313	54/18614	0.0623717	0.435418	0.403644	ARG1/JAK2/ATP2B1	3
GO:0031109	GO:0031109	microtubule polymerization or depolymerization	5/313	127/18614	0.0634372	0.442018	0.409762	DCTN1/GIT1/AKAP9/CLIP3/KATNB1	5
GO:0051146	GO:0051146	striated muscle cell differentiation	9/313	297/18614	0.0644961	0.445369	0.412868	CAPN2/NKX2-5/VEGFA/BARX2/MYLK3/DNER/PDGFRA/NOTCH1/CACNA1S	9
GO:0008286	GO:0008286	insulin receptor signaling pathway	5/313	128/18614	0.0651536	0.445369	0.412868	NR1H4/FER/INPP5K/FOXC2/SRC	5
GO:0010761	GO:0010761	fibroblast migration	3/313	55/18614	0.0651822	0.445369	0.412868	AKAP12/FER/HAS1	3
GO:0010657	GO:0010657	muscle cell apoptotic process	4/313	90/18614	0.0652664	0.445369	0.412868	CAPN2/NKX2-5/HAND2/JAK2	4
GO:0008211	GO:0008211	glucocorticoid metabolic process	2/313	25/18614	0.0656129	0.445369	0.412868	H6PD/CYP11A1	2
GO:0010623	GO:0010623	programmed cell death involved in cell development	2/313	25/18614	0.0656129	0.445369	0.412868	DDB1/NTRK1	2
GO:0018904	GO:0018904	ether metabolic process	2/313	25/18614	0.0656129	0.445369	0.412868	LIPE/EPHX1	2
GO:0032400	GO:0032400	melanosome localization	2/313	25/18614	0.0656129	0.445369	0.412868	DCTN1/DCTN2	2
GO:0046628	GO:0046628	positive regulation of insulin receptor signaling pathway	2/313	25/18614	0.0656129	0.445369	0.412868	NR1H4/SRC	2
GO:0046856	GO:0046856	phosphatidylinositol dephosphorylation	2/313	25/18614	0.0656129	0.445369	0.412868	INPP5K/MTMR4	2
GO:0060333	GO:0060333	type II interferon-mediated signaling pathway	2/313	25/18614	0.0656129	0.445369	0.412868	ARG1/JAK2	2
GO:0070841	GO:0070841	inclusion body assembly	2/313	25/18614	0.0656129	0.445369	0.412868	BAG5/TRIM37	2
GO:2000001	GO:2000001	regulation of DNA damage checkpoint	2/313	25/18614	0.0656129	0.445369	0.412868	CUL4A/RNASEH2B	2
GO:2000679	GO:2000679	positive regulation of transcription regulatory region DNA binding	2/313	25/18614	0.0656129	0.445369	0.412868	EP300/HAND2	2
GO:0090257	GO:0090257	regulation of muscle system process	8/313	254/18614	0.0659354	0.446734	0.414133	NKX2-5/HAND2/JUP/HRC/ATP2B1/AKAP9/NOTCH1/CACNA1S	8
GO:0032869	GO:0032869	cellular response to insulin stimulus	7/313	211/18614	0.0662882	0.448126	0.415424	NR1H4/ECHDC3/FER/ATP2B1/INPP5K/FOXC2/SRC	7
GO:0019216	GO:0019216	regulation of lipid metabolic process	10/313	344/18614	0.0663845	0.448126	0.415424	H6PD/CAPN2/NR1H4/PNPLA2/FGFR4/SLC45A3/PDGFRA/MLYCD/MTMR4/SRC	10
GO:0048706	GO:0048706	embryonic skeletal system development	5/313	129/18614	0.0668959	0.450751	0.417857	HOXA6/HAND2/PDGFRA/FOXC2/HOXC6	5
GO:0038066	GO:0038066	p38MAPK cascade	3/313	56/18614	0.0680501	0.456023	0.422744	HAND2/VEGFA/MAP3K7	3
GO:0045071	GO:0045071	negative regulation of viral genome replication	3/313	56/18614	0.0680501	0.456023	0.422744	ZNFX1/INPP5K/RNASEL	3
GO:0140962	GO:0140962	multicellular organismal-level chemical homeostasis	3/313	56/18614	0.0680501	0.456023	0.422744	VEGFA/INPP5K/SLC11A1	3
GO:0005996	GO:0005996	monosaccharide metabolic process	8/313	256/18614	0.0683388	0.457124	0.423766	H6PD/EP300/DDB1/SLC45A3/MLYCD/IDUA/FOXA2/SRC	8
GO:0008016	GO:0008016	regulation of heart contraction	7/313	213/18614	0.0689637	0.460467	0.426865	FOXN4/NKX2-5/JAK2/JUP/HRC/ATP2B1/AKAP9	7
GO:1902905	GO:1902905	positive regulation of supramolecular fiber organization	6/313	171/18614	0.069314	0.461189	0.427534	DCTN1/MYLK3/FER/GIT1/AKAP9/KATNB1	6
GO:0001656	GO:0001656	metanephros development	4/313	92/18614	0.0695829	0.461189	0.427534	SALL1/PDGFRA/FOXC2/NPHS2	4
GO:0009798	GO:0009798	axis specification	4/313	92/18614	0.0695829	0.461189	0.427534	TBX6/AXIN1/FOXA2/NOTCH1	4
GO:0009435	GO:0009435	NAD biosynthetic process	2/313	26/18614	0.0703144	0.461189	0.427534	SLC5A8/AFMID	2
GO:0033622	GO:0033622	integrin activation	2/313	26/18614	0.0703144	0.461189	0.427534	TLN1/SRC	2
GO:0051875	GO:0051875	pigment granule localization	2/313	26/18614	0.0703144	0.461189	0.427534	DCTN1/DCTN2	2
GO:0060740	GO:0060740	prostate gland epithelium morphogenesis	2/313	26/18614	0.0703144	0.461189	0.427534	HOXB13/NOTCH1	2
GO:0072010	GO:0072010	glomerular epithelium development	2/313	26/18614	0.0703144	0.461189	0.427534	FOXC2/NPHS2	2
GO:0016051	GO:0016051	carbohydrate biosynthetic process	7/313	214/18614	0.0703253	0.461189	0.427534	EP300/PPP1R3D/DDB1/EGF/HAS1/INPP5K/B3GNT4	7
GO:0030100	GO:0030100	regulation of endocytosis	7/313	214/18614	0.0703253	0.461189	0.427534	VEGFA/TNK2/MIB1/EGF/SRC/CLIP3/NEU3	7
GO:0048015	GO:0048015	phosphatidylinositol-mediated signaling	6/313	172/18614	0.0708596	0.46297	0.429185	PIK3C2G/NTRK1/PDGFRA/JAK2/EGF/SRC	6
GO:0010676	GO:0010676	positive regulation of cellular carbohydrate metabolic process	3/313	57/18614	0.0709745	0.46297	0.429185	DDB1/SLC45A3/SRC	3
GO:0043470	GO:0043470	regulation of carbohydrate catabolic process	3/313	57/18614	0.0709745	0.46297	0.429185	EP300/PPP1R3D/GIT1	3
GO:0048511	GO:0048511	rhythmic process	9/313	303/18614	0.0711398	0.463227	0.429423	EP300/SETX/CA12/DDB1/NTRK1/CUL4A/PDGFRA/KDM5B/SRC	9
GO:0062197	GO:0062197	cellular response to chemical stress	10/313	349/18614	0.0715711	0.465025	0.43109	SETX/ARG1/ERCC6L2/FER/SOD3/PDGFRA/JAK2/BAG5/SRC/ATP13A2	10
GO:0051648	GO:0051648	vesicle localization	7/313	215/18614	0.071703	0.465025	0.43109	STARD3/PDCD6IP/BSN/DCTN1/TRAPPC9/DCTN2/ATP13A2	7
GO:1903035	GO:1903035	negative regulation of response to wounding	4/313	93/18614	0.071795	0.465025	0.43109	SERPINB2/PDGFRA/GIT1/KREMEN1	4
GO:0003015	GO:0003015	heart process	8/313	259/18614	0.0720438	0.465816	0.431823	FOXN4/NKX2-5/JAK2/JUP/HRC/ATP2B1/AKAP9/SRC	8
GO:0031570	GO:0031570	DNA integrity checkpoint signaling	5/313	132/18614	0.0722771	0.466504	0.432461	CDC45/TOPBP1/CUL4A/DONSON/RNASEH2B	5
GO:0006937	GO:0006937	regulation of muscle contraction	6/313	173/18614	0.072425	0.46664	0.432587	NKX2-5/JUP/HRC/ATP2B1/AKAP9/CACNA1S	6
GO:0001755	GO:0001755	neural crest cell migration	3/313	58/18614	0.0739547	0.471628	0.437212	HAND2/SEMA6A/SEMA6C	3
GO:0048010	GO:0048010	vascular endothelial growth factor receptor signaling pathway	3/313	58/18614	0.0739547	0.471628	0.437212	VEGFA/FOXC2/SRC	3
GO:0051656	GO:0051656	establishment of organelle localization	12/313	445/18614	0.0740561	0.471628	0.437212	NTN1/STARD3/PDCD6IP/DCTN1/FER/SYBU/SPATA17/NMD3/TRAPPC9/DCTN2/ATP13A2/RHOT2	12
GO:0036293	GO:0036293	response to decreased oxygen levels	9/313	306/18614	0.0746158	0.471628	0.437212	ITPR2/CAPN2/EP300/ANG/VEGFA/SOD3/SRC/NOTCH1/PLOD2	9
GO:0002092	GO:0002092	positive regulation of receptor internalization	2/313	27/18614	0.0751221	0.471628	0.437212	VEGFA/EGF	2
GO:0018126	GO:0018126	protein hydroxylation	2/313	27/18614	0.0751221	0.471628	0.437212	ASPH/PLOD2	2
GO:0019433	GO:0019433	triglyceride catabolic process	2/313	27/18614	0.0751221	0.471628	0.437212	PNPLA2/LIPE	2
GO:0031954	GO:0031954	positive regulation of protein autophosphorylation	2/313	27/18614	0.0751221	0.471628	0.437212	VEGFA/SRC	2
GO:0032740	GO:0032740	positive regulation of interleukin-17 production	2/313	27/18614	0.0751221	0.471628	0.437212	NR1H4/JAK2	2
GO:0034643	GO:0034643	establishment of mitochondrion localization, microtubule-mediated	2/313	27/18614	0.0751221	0.471628	0.437212	SYBU/RHOT2	2
GO:0046174	GO:0046174	polyol catabolic process	2/313	27/18614	0.0751221	0.471628	0.437212	GPD2/INPP5K	2
GO:0047497	GO:0047497	mitochondrion transport along microtubule	2/313	27/18614	0.0751221	0.471628	0.437212	SYBU/RHOT2	2
GO:0060384	GO:0060384	innervation	2/313	27/18614	0.0751221	0.471628	0.437212	CHD7/NTRK1	2
GO:0071549	GO:0071549	cellular response to dexamethasone stimulus	2/313	27/18614	0.0751221	0.471628	0.437212	ARG1/JAK2	2
GO:0099558	GO:0099558	maintenance of synapse structure	2/313	27/18614	0.0751221	0.471628	0.437212	BSN/DCTN1	2
GO:1901136	GO:1901136	carbohydrate derivative catabolic process	6/313	175/18614	0.075615	0.473859	0.43928	EDEM3/HYAL3/HGSNAT/MLYCD/IDUA/NEU3	6
GO:0031346	GO:0031346	positive regulation of cell projection organization	10/313	353/18614	0.0759	0.473859	0.43928	EP300/SETX/MACF1/NTN1/VEGFA/NTRK1/EPHB2/FBXW8/SRC/KATNB1	10
GO:0007179	GO:0007179	transforming growth factor beta receptor signaling pathway	7/313	218/18614	0.0759318	0.473859	0.43928	EP300/ZYX/MAP3K7/AXIN1/ZFYVE9/MTMR4/SRC	7
GO:1900180	GO:1900180	regulation of protein localization to nucleus	5/313	134/18614	0.0759927	0.473859	0.43928	NMD3/JAK2/JUP/SRC/ATP13A2	5
GO:0006400	GO:0006400	tRNA modification	4/313	95/18614	0.0763258	0.474329	0.439715	TRMT11/TRMT13/TRMU/ALKBH8	4
GO:0014033	GO:0014033	neural crest cell differentiation	4/313	95/18614	0.0763258	0.474329	0.439715	HAND2/FOXC2/SEMA6A/SEMA6C	4
GO:0048017	GO:0048017	inositol lipid-mediated signaling	6/313	176/18614	0.0772395	0.47904	0.444082	PIK3C2G/NTRK1/PDGFRA/JAK2/EGF/SRC	6
GO:0010565	GO:0010565	regulation of cellular ketone metabolic process	5/313	135/18614	0.0778886	0.47904	0.444082	H6PD/NR1H4/FGFR4/SLC45A3/MLYCD	5
GO:0002042	GO:0002042	cell migration involved in sprouting angiogenesis	4/313	96/18614	0.078644	0.47904	0.444082	VEGFA/FOXC2/NOTCH1/MIA3	4
GO:0032091	GO:0032091	negative regulation of protein binding	4/313	96/18614	0.078644	0.47904	0.444082	XIRP1/TFIP11/TEX14/EFHB	4
GO:0045807	GO:0045807	positive regulation of endocytosis	4/313	96/18614	0.078644	0.47904	0.444082	VEGFA/MIB1/EGF/CLIP3	4
GO:0001101	GO:0001101	response to acid chemical	5/313	136/18614	0.0798099	0.47904	0.444082	CAPN2/ARG1/VEGFA/NTRK1/PDGFRA	5
GO:0006275	GO:0006275	regulation of DNA replication	5/313	136/18614	0.0798099	0.47904	0.444082	TTF1/DONSON/EGF/NFRKB/SLFN11	5
GO:0007098	GO:0007098	centrosome cycle	5/313	136/18614	0.0798099	0.47904	0.444082	PDCD6IP/DCTN1/XRCC3/HAUS3/TRIM37	5
GO:0003018	GO:0003018	vascular process in circulatory system	8/313	265/18614	0.0798146	0.47904	0.444082	AKAP12/VEGFA/MYLK3/SOD3/ATP2B1/SLC2A13/FOXC2/SRC	8
GO:0006027	GO:0006027	glycosaminoglycan catabolic process	2/313	28/18614	0.0800312	0.47904	0.444082	HYAL3/IDUA	2
GO:0019359	GO:0019359	nicotinamide nucleotide biosynthetic process	2/313	28/18614	0.0800312	0.47904	0.444082	SLC5A8/AFMID	2
GO:0019363	GO:0019363	pyridine nucleotide biosynthetic process	2/313	28/18614	0.0800312	0.47904	0.444082	SLC5A8/AFMID	2
GO:0030325	GO:0030325	adrenal gland development	2/313	28/18614	0.0800312	0.47904	0.444082	SALL1/PDGFRA	2
GO:0033522	GO:0033522	histone H2A ubiquitination	2/313	28/18614	0.0800312	0.47904	0.444082	DDB1/TRIM37	2
GO:0035116	GO:0035116	embryonic hindlimb morphogenesis	2/313	28/18614	0.0800312	0.47904	0.444082	CHD7/NOTCH1	2
GO:0048843	GO:0048843	negative regulation of axon extension involved in axon guidance	2/313	28/18614	0.0800312	0.47904	0.444082	SEMA6A/SEMA6C	2
GO:0051647	GO:0051647	nucleus localization	2/313	28/18614	0.0800312	0.47904	0.444082	NTN1/DCTN1	2
GO:0060512	GO:0060512	prostate gland morphogenesis	2/313	28/18614	0.0800312	0.47904	0.444082	HOXB13/NOTCH1	2
GO:1900746	GO:1900746	regulation of vascular endothelial growth factor signaling pathway	2/313	28/18614	0.0800312	0.47904	0.444082	VEGFA/SEMA6A	2
GO:1903779	GO:1903779	regulation of cardiac conduction	2/313	28/18614	0.0800312	0.47904	0.444082	NKX2-5/ATP2B1	2
GO:0003179	GO:0003179	heart valve morphogenesis	3/313	60/18614	0.0800787	0.47904	0.444082	NKX2-5/CDH11/NOTCH1	3
GO:0046579	GO:0046579	positive regulation of Ras protein signal transduction	3/313	60/18614	0.0800787	0.47904	0.444082	NTRK1/SRC/NOTCH1	3
GO:0090497	GO:0090497	mesenchymal cell migration	3/313	60/18614	0.0800787	0.47904	0.444082	HAND2/SEMA6A/SEMA6C	3
GO:0006942	GO:0006942	regulation of striated muscle contraction	4/313	97/18614	0.080997	0.482963	0.447719	NKX2-5/JUP/HRC/AKAP9	4
GO:0034109	GO:0034109	homotypic cell-cell adhesion	4/313	97/18614	0.080997	0.482963	0.447719	PDGFRA/JAK2/JUP/TLN1	4
GO:0051924	GO:0051924	regulation of calcium ion transport	8/313	266/18614	0.0811565	0.483131	0.447874	CHD7/EPB41/HRC/ATP2B1/EGF/INPP5K/CABP4/EFHB	8
GO:0007498	GO:0007498	mesoderm development	5/313	137/18614	0.0817564	0.485353	0.449935	TBX6/VEGFA/JAK2/AXIN1/FOXC2	5
GO:0070374	GO:0070374	positive regulation of ERK1 and ERK2 cascade	7/313	222/18614	0.0817937	0.485353	0.449935	HAND2/AKAP12/FGFR4/NTRK1/PDGFRA/SRC/NOTCH1	7
GO:0051306	GO:0051306	mitotic sister chromatid separation	3/313	61/18614	0.0832208	0.492234	0.456313	NCAPH2/XRCC3/TEX14	3
GO:0060038	GO:0060038	cardiac muscle cell proliferation	3/313	61/18614	0.0832208	0.492234	0.456313	NKX2-5/FOXC2/NOTCH1	3
GO:0070588	GO:0070588	calcium ion transmembrane transport	10/313	360/18614	0.0838616	0.495228	0.459089	ITPR2/ORAI3/TRPC7/CHD7/CATSPER1/SLC25A25/HRC/ATP2B1/CABP4/CACNA1S	10
GO:0007596	GO:0007596	blood coagulation	7/313	224/18614	0.0848201	0.498171	0.461817	SERPINB2/PDGFRA/JAK2/EPHB2/TLN1/FOXA2/SRC	7
GO:0002052	GO:0002052	positive regulation of neuroblast proliferation	2/313	29/18614	0.085037	0.498171	0.461817	VEGFA/NOTCH1	2
GO:0003209	GO:0003209	cardiac atrium morphogenesis	2/313	29/18614	0.085037	0.498171	0.461817	NKX2-5/NOTCH1	2
GO:0010800	GO:0010800	positive regulation of peptidyl-threonine phosphorylation	2/313	29/18614	0.085037	0.498171	0.461817	EGF/AXIN1	2
GO:0021952	GO:0021952	central nervous system projection neuron axonogenesis	2/313	29/18614	0.085037	0.498171	0.461817	CDH11/EPHB2	2
GO:0048771	GO:0048771	tissue remodeling	6/313	181/18614	0.0856563	0.49831	0.461946	CHD7/ARG1/HAND2/FOXC2/SRC/TPP1	6
GO:0050731	GO:0050731	positive regulation of peptidyl-tyrosine phosphorylation	6/313	181/18614	0.0856563	0.49831	0.461946	VEGFA/TNK2/JAK2/EGF/SRC/LRP4	6
GO:0009581	GO:0009581	detection of external stimulus	5/313	139/18614	0.0857247	0.49831	0.461946	NTRK1/CNGB1/JUP/ROM1/CABP4	5
GO:0090090	GO:0090090	negative regulation of canonical Wnt signaling pathway	5/313	139/18614	0.0857247	0.49831	0.461946	NKX2-5/KREMEN1/AXIN1/NOTCH1/LRP4	5
GO:0098869	GO:0098869	cellular oxidant detoxification	4/313	99/18614	0.0858065	0.49831	0.461946	TPO/SOD3/PXDN/GPX2	4
GO:0043254	GO:0043254	regulation of protein-containing complex assembly	11/313	409/18614	0.0859432	0.49831	0.461946	EP300/CAND1/VEGFA/DCTN1/FER/TFIP11/GIT1/AKAP9/ARFGEF1/SRC/CLIP3	11
GO:0010639	GO:0010639	negative regulation of organelle organization	10/313	362/18614	0.0862269	0.49831	0.461946	FZD9/XRCC3/INPP5K/TEX14/ARFGEF1/SRC/CLIP3/TRIM37/KATNB1/LIMA1	10
GO:0050679	GO:0050679	positive regulation of epithelial cell proliferation	7/313	225/18614	0.0863571	0.49831	0.461946	ANG/ARG1/NKX2-5/VEGFA/EGF/KDM5B/NOTCH1	7
GO:0033013	GO:0033013	tetrapyrrole metabolic process	3/313	62/18614	0.0864152	0.49831	0.461946	ABCD4/MMAB/HMBS	3
GO:1904036	GO:1904036	negative regulation of epithelial cell apoptotic process	3/313	62/18614	0.0864152	0.49831	0.461946	NKX2-5/HAND2/PAK4	3
GO:0006941	GO:0006941	striated muscle contraction	6/313	182/18614	0.0873982	0.503189	0.466469	NKX2-5/JUP/HRC/SYNM/AKAP9/CACNA1S	6
GO:0008203	GO:0008203	cholesterol metabolic process	5/313	140/18614	0.0877462	0.50422	0.467425	NR1H4/STARD3/LIPE/CYP11A1/LIMA1	5
GO:0072522	GO:0072522	purine-containing compound biosynthetic process	8/313	271/18614	0.0880662	0.50422	0.467425	SLC5A8/IMPDH1/ADCY9/AFMID/MLYCD/MTAP/NDUFV1/PRPSAP1	8
GO:0010948	GO:0010948	negative regulation of cell cycle process	9/313	317/18614	0.0882444	0.50422	0.467425	CDC45/TOPBP1/CUL4A/DONSON/XRCC3/RNASEH2B/SLFN11/TEX14/TRIM37	9
GO:0050890	GO:0050890	cognition	9/313	317/18614	0.0882444	0.50422	0.467425	EP300/CHD7/NTRK1/FZD9/SORCS3/GIT1/EPHB2/PTPRZ1/SRC	9
GO:0061326	GO:0061326	renal tubule development	4/313	100/18614	0.0882625	0.50422	0.467425	VEGFA/SALL1/NOTCH1/LGR5	4
GO:0035904	GO:0035904	aorta development	3/313	63/18614	0.0896609	0.508598	0.471483	SEC24B/CHD7/NOTCH1	3
GO:0005979	GO:0005979	regulation of glycogen biosynthetic process	2/313	30/18614	0.0901348	0.508598	0.471483	PPP1R3D/INPP5K	2
GO:0006482	GO:0006482	protein demethylation	2/313	30/18614	0.0901348	0.508598	0.471483	KDM5B/KDM3B	2
GO:0008214	GO:0008214	protein dealkylation	2/313	30/18614	0.0901348	0.508598	0.471483	KDM5B/KDM3B	2
GO:0010962	GO:0010962	regulation of glucan biosynthetic process	2/313	30/18614	0.0901348	0.508598	0.471483	PPP1R3D/INPP5K	2
GO:0031365	GO:0031365	N-terminal protein amino acid modification	2/313	30/18614	0.0901348	0.508598	0.471483	EP300/HHATL	2
GO:0042744	GO:0042744	hydrogen peroxide catabolic process	2/313	30/18614	0.0901348	0.508598	0.471483	TPO/PXDN	2
GO:1902547	GO:1902547	regulation of cellular response to vascular endothelial growth factor stimulus	2/313	30/18614	0.0901348	0.508598	0.471483	VEGFA/SEMA6A	2
GO:0051960	GO:0051960	regulation of nervous system development	12/313	461/18614	0.0903859	0.509234	0.472073	CHD7/MACF1/NTN1/VEGFA/NTRK1/EPHB2/PTPRZ1/FBXW8/NOTCH1/LRP4/SEMA6A/SEMA6C	12
GO:0046578	GO:0046578	regulation of Ras protein signal transduction	6/313	184/18614	0.0909399	0.510787	0.473513	NTRK1/GIT1/EPHB2/ARFGEF1/SRC/NOTCH1	6
GO:0019318	GO:0019318	hexose metabolic process	7/313	228/18614	0.0910629	0.510787	0.473513	H6PD/EP300/DDB1/SLC45A3/MLYCD/FOXA2/SRC	7
GO:0045860	GO:0045860	positive regulation of protein kinase activity	10/313	366/18614	0.0910781	0.510787	0.473513	ANG/VEGFA/MAP3K7/JAK2/EGF/SLC11A1/AXIN1/SRC/TNFRSF10A/CAMKK1	10
GO:0009582	GO:0009582	detection of abiotic stimulus	5/313	142/18614	0.0918634	0.511945	0.474586	NTRK1/CNGB1/JUP/ROM1/CABP4	5
GO:0071560	GO:0071560	cellular response to transforming growth factor beta stimulus	8/313	274/18614	0.0923719	0.511945	0.474586	EP300/ZYX/ARG1/MAP3K7/AXIN1/ZFYVE9/MTMR4/SRC	8
GO:1901988	GO:1901988	negative regulation of cell cycle phase transition	8/313	274/18614	0.0923719	0.511945	0.474586	CDC45/TOPBP1/CUL4A/DONSON/XRCC3/RNASEH2B/SLFN11/TEX14	8
GO:0050817	GO:0050817	coagulation	7/313	229/18614	0.0926631	0.511945	0.474586	SERPINB2/PDGFRA/JAK2/EPHB2/TLN1/FOXA2/SRC	7
GO:0030199	GO:0030199	collagen fibril organization	3/313	64/18614	0.092957	0.511945	0.474586	PXDN/COL12A1/FOXC2	3
GO:0044091	GO:0044091	membrane biogenesis	3/313	64/18614	0.092957	0.511945	0.474586	EPHB2/CLIP3/LRP4	3
GO:0071384	GO:0071384	cellular response to corticosteroid stimulus	3/313	64/18614	0.092957	0.511945	0.474586	ARG1/JAK2/ATP2B1	3
GO:0021510	GO:0021510	spinal cord development	4/313	102/18614	0.093275	0.511945	0.474586	FOXN4/DCTN1/DBX1/NOTCH1	4
GO:0042472	GO:0042472	inner ear morphogenesis	4/313	102/18614	0.093275	0.511945	0.474586	SEC24B/CHD7/NTN1/EPHB2	4
GO:1990830	GO:1990830	cellular response to leukemia inhibitory factor	4/313	102/18614	0.093275	0.511945	0.474586	ABCD4/WDR35/KDM5B/TEX14	4
GO:0033135	GO:0033135	regulation of peptidyl-serine phosphorylation	5/313	143/18614	0.0939588	0.511945	0.474586	VEGFA/HRC/INPP5K/AXIN1/AKAP9	5
GO:1903900	GO:1903900	regulation of viral life cycle	5/313	143/18614	0.0939588	0.511945	0.474586	DDB1/ZNFX1/INPP5K/RNASEL/NOTCH1	5
GO:0007599	GO:0007599	hemostasis	7/313	230/18614	0.0942789	0.511945	0.474586	SERPINB2/PDGFRA/JAK2/EPHB2/TLN1/FOXA2/SRC	7
GO:0043405	GO:0043405	regulation of MAP kinase activity	6/313	186/18614	0.0945587	0.511945	0.474586	VEGFA/MAP3K7/EGF/INPP5K/AXIN1/SRC	6
GO:0007018	GO:0007018	microtubule-based movement	11/313	417/18614	0.0951488	0.511945	0.474586	DRC1/CATSPER1/HYDIN/SYBU/KLC4/WDR35/KIF15/DNAI2/CLIP3/RHOT2/KATNB1	11
GO:0007611	GO:0007611	learning or memory	8/313	276/18614	0.0953086	0.511945	0.474586	EP300/NTRK1/FZD9/SORCS3/GIT1/EPHB2/PTPRZ1/SRC	8
GO:0051258	GO:0051258	protein polymerization	8/313	276/18614	0.0953086	0.511945	0.474586	ANG/DCTN1/FER/JAK2/GIT1/AKAP9/ARFGEF1/CLIP3	8
GO:0001945	GO:0001945	lymph vessel development	2/313	31/18614	0.0953201	0.511945	0.474586	VEGFA/FOXC2	2
GO:0010390	GO:0010390	histone monoubiquitination	2/313	31/18614	0.0953201	0.511945	0.474586	DDB1/TRIM37	2
GO:0010880	GO:0010880	regulation of release of sequestered calcium ion into cytosol by sarcoplasmic reticulum	2/313	31/18614	0.0953201	0.511945	0.474586	CHD7/HRC	2
GO:0032148	GO:0032148	activation of protein kinase B activity	2/313	31/18614	0.0953201	0.511945	0.474586	ANG/SRC	2
GO:0035767	GO:0035767	endothelial cell chemotaxis	2/313	31/18614	0.0953201	0.511945	0.474586	VEGFA/NOTCH1	2
GO:0051654	GO:0051654	establishment of mitochondrion localization	2/313	31/18614	0.0953201	0.511945	0.474586	SYBU/RHOT2	2
GO:0061311	GO:0061311	cell surface receptor signaling pathway involved in heart development	2/313	31/18614	0.0953201	0.511945	0.474586	HAND2/NOTCH1	2
GO:0072525	GO:0072525	pyridine-containing compound biosynthetic process	2/313	31/18614	0.0953201	0.511945	0.474586	SLC5A8/AFMID	2
GO:0098901	GO:0098901	regulation of cardiac muscle cell action potential	2/313	31/18614	0.0953201	0.511945	0.474586	JUP/AKAP9	2
GO:0099022	GO:0099022	vesicle tethering	2/313	31/18614	0.0953201	0.511945	0.474586	STARD3/TRAPPC9	2
GO:1900745	GO:1900745	positive regulation of p38MAPK cascade	2/313	31/18614	0.0953201	0.511945	0.474586	HAND2/VEGFA	2
GO:2000316	GO:2000316	regulation of T-helper 17 type immune response	2/313	31/18614	0.0953201	0.511945	0.474586	JAK2/EPHB2	2
GO:0003333	GO:0003333	amino acid transmembrane transport	4/313	103/18614	0.0958311	0.513192	0.475742	ARG1/SLC7A9/SLC6A19/SLC11A1	4
GO:1990823	GO:1990823	response to leukemia inhibitory factor	4/313	103/18614	0.0958311	0.513192	0.475742	ABCD4/WDR35/KDM5B/TEX14	4
GO:0009416	GO:0009416	response to light stimulus	9/313	323/18614	0.0962631	0.514756	0.477192	EP300/DDB1/HYAL3/CERS1/CNGB1/CUL4A/NLRP1/ROM1/CABP4	9
GO:0050769	GO:0050769	positive regulation of neurogenesis	7/313	232/18614	0.0975576	0.520921	0.482907	MACF1/NTN1/VEGFA/EPHB2/PTPRZ1/FBXW8/NOTCH1	7
GO:0006260	GO:0006260	DNA replication	8/313	278/18614	0.0982981	0.524114	0.485867	CDC45/TOPBP1/TTF1/DONSON/EGF/NFRKB/SLFN11/RFC1	8
GO:0002218	GO:0002218	activation of innate immune response	7/313	233/18614	0.0992203	0.527911	0.489386	EP300/NR1H4/ZNFX1/MAP3K7/SEC14L1/NLRP1/SRC	7
GO:0001655	GO:0001655	urogenital system development	3/313	66/18614	0.0996966	0.527911	0.489386	HOXB13/EPHB2/NOTCH1	3
GO:0050714	GO:0050714	positive regulation of protein secretion	5/313	146/18614	0.100391	0.527911	0.489386	ANG/NR1H4/JAK2/ATP13A2/MYRIP	5
GO:0062013	GO:0062013	positive regulation of small molecule metabolic process	5/313	146/18614	0.100391	0.527911	0.489386	NR1H4/DDB1/SLC45A3/MLYCD/SRC	5
GO:0072073	GO:0072073	kidney epithelium development	5/313	146/18614	0.100391	0.527911	0.489386	VEGFA/SALL1/FOXC2/NOTCH1/NPHS2	5
GO:0030204	GO:0030204	chondroitin sulfate metabolic process	2/313	32/18614	0.100589	0.527911	0.489386	CHSY1/IDUA	2
GO:0034389	GO:0034389	lipid droplet organization	2/313	32/18614	0.100589	0.527911	0.489386	PNPLA2/PLIN2	2
GO:0043247	GO:0043247	telomere maintenance in response to DNA damage	2/313	32/18614	0.100589	0.527911	0.489386	TFIP11/NFRKB	2
GO:0043552	GO:0043552	positive regulation of phosphatidylinositol 3-kinase activity	2/313	32/18614	0.100589	0.527911	0.489386	PDGFRA/SRC	2
GO:0045070	GO:0045070	positive regulation of viral genome replication	2/313	32/18614	0.100589	0.527911	0.489386	DDB1/NOTCH1	2
GO:0060055	GO:0060055	angiogenesis involved in wound healing	2/313	32/18614	0.100589	0.527911	0.489386	VEGFA/FOXC2	2
GO:0046425	GO:0046425	regulation of receptor signaling pathway via JAK-STAT	4/313	105/18614	0.101041	0.52953	0.490888	JAK2/EPHB2/EGF/NOTCH1	4
GO:0051962	GO:0051962	positive regulation of nervous system development	8/313	280/18614	0.10134	0.530343	0.491641	MACF1/NTN1/VEGFA/NTRK1/EPHB2/PTPRZ1/FBXW8/NOTCH1	8
GO:0051495	GO:0051495	positive regulation of cytoskeleton organization	6/313	190/18614	0.102025	0.533167	0.494259	DCTN1/MYLK3/FER/GIT1/AKAP9/KATNB1	6
GO:0010959	GO:0010959	regulation of metal ion transport	11/313	423/18614	0.102429	0.534517	0.495511	CHD7/NKX2-5/EPB41/HRC/ATP2B1/EGF/INPP5K/AKAP9/CABP4/EFHB/DPP6	11
GO:0010001	GO:0010001	glial cell differentiation	7/313	235/18614	0.102592	0.534614	0.4956	NEUROD4/DNER/SLC45A3/PTPRZ1/VIM/NOTCH1/TSPAN2	7
GO:0045165	GO:0045165	cell fate commitment	8/313	281/18614	0.102881	0.53536	0.496292	TBX6/FOXN4/NEUROD4/NKX2-5/FOXA2/FOXC2/DBX1/NOTCH1	8
GO:0042490	GO:0042490	mechanoreceptor differentiation	3/313	67/18614	0.103138	0.535811	0.49671	SEC24B/NTRK1/NOTCH1	3
GO:0048638	GO:0048638	regulation of developmental growth	9/313	328/18614	0.103259	0.535811	0.49671	CHD7/MACF1/NTN1/NKX2-5/VEGFA/FOXC2/NOTCH1/SEMA6A/SEMA6C	9
GO:1902903	GO:1902903	regulation of supramolecular fiber organization	10/313	376/18614	0.103909	0.537065	0.497873	DCTN1/MYLK3/FER/GIT1/INPP5K/AKAP9/ARFGEF1/CLIP3/KATNB1/LIMA1	10
GO:0032271	GO:0032271	regulation of protein polymerization	6/313	191/18614	0.103939	0.537065	0.497873	DCTN1/FER/GIT1/AKAP9/ARFGEF1/CLIP3	6
GO:0071478	GO:0071478	cellular response to radiation	6/313	191/18614	0.103939	0.537065	0.497873	EP300/DDB1/HYAL3/CERS1/CUL4A/NLRP1	6
GO:0031333	GO:0031333	negative regulation of protein-containing complex assembly	5/313	148/18614	0.104798	0.538845	0.499523	EP300/TFIP11/ARFGEF1/SRC/CLIP3	5
GO:0007035	GO:0007035	vacuolar acidification	2/313	33/18614	0.105936	0.538845	0.499523	CLN5/SLC11A1	2
GO:0018345	GO:0018345	protein palmitoylation	2/313	33/18614	0.105936	0.538845	0.499523	HHATL/CLIP3	2
GO:0021772	GO:0021772	olfactory bulb development	2/313	33/18614	0.105936	0.538845	0.499523	CHD7/SALL1	2
GO:0035459	GO:0035459	vesicle cargo loading	2/313	33/18614	0.105936	0.538845	0.499523	SEC24B/MIA3	2
GO:0048566	GO:0048566	embryonic digestive tract development	2/313	33/18614	0.105936	0.538845	0.499523	SALL1/PDGFRA	2
GO:0060795	GO:0060795	cell fate commitment involved in formation of primary germ layer	2/313	33/18614	0.105936	0.538845	0.499523	TBX6/FOXC2	2
GO:1905476	GO:1905476	negative regulation of protein localization to membrane	2/313	33/18614	0.105936	0.538845	0.499523	FZD9/INPP5K	2
GO:0016032	GO:0016032	viral process	11/313	426/18614	0.106189	0.538845	0.499523	EP300/DDB1/ZNFX1/PDCD6IP/YTHDC2/CLDN9/INPP5K/SLC6A19/RNASEL/SIGLEC1/NOTCH1	11
GO:0060537	GO:0060537	muscle tissue development	11/313	426/18614	0.106189	0.538845	0.499523	EP300/CHD7/NKX2-5/VEGFA/BARX2/MYLK3/DNER/PDGFRA/FOXC2/NOTCH1/CACNA1S	11
GO:0003279	GO:0003279	cardiac septum development	4/313	107/18614	0.106379	0.538845	0.499523	CHD7/NKX2-5/SALL1/NOTCH1	4
GO:1901655	GO:1901655	cellular response to ketone	4/313	107/18614	0.106379	0.538845	0.499523	ARG1/JAK2/ATP2B1/SRC	4
GO:0048663	GO:0048663	neuron fate commitment	3/313	68/18614	0.106627	0.538845	0.499523	FOXN4/DBX1/NOTCH1	3
GO:0051057	GO:0051057	positive regulation of small GTPase mediated signal transduction	3/313	68/18614	0.106627	0.538845	0.499523	NTRK1/SRC/NOTCH1	3
GO:1904377	GO:1904377	positive regulation of protein localization to cell periphery	3/313	68/18614	0.106627	0.538845	0.499523	EPB41/EPHB2/CLIP3	3
GO:2000144	GO:2000144	positive regulation of DNA-templated transcription initiation	3/313	68/18614	0.106627	0.538845	0.499523	SETX/CAND1/NKX2-5	3
GO:0048839	GO:0048839	inner ear development	6/313	193/18614	0.107822	0.544139	0.504431	SEC24B/CHD7/NTN1/EPHB2/NOTCH1/LGR5	6
GO:0032963	GO:0032963	collagen metabolic process	4/313	108/18614	0.109095	0.549337	0.509249	ARG1/PEPD/VIM/NOTCH1	4
GO:0072659	GO:0072659	protein localization to plasma membrane	8/313	285/18614	0.109175	0.549337	0.509249	MACF1/NFASC/JUP/EPHB2/INPP5K/RAB34/CLIP3/DPP6	8
GO:1902652	GO:1902652	secondary alcohol metabolic process	5/313	150/18614	0.1093	0.549337	0.509249	NR1H4/STARD3/LIPE/CYP11A1/LIMA1	5
GO:0017157	GO:0017157	regulation of exocytosis	6/313	194/18614	0.109792	0.550652	0.510469	HYAL3/PDCD6IP/FER/GIT1/NOTCH1/ATP13A2	6
GO:0001503	GO:0001503	ossification	11/313	429/18614	0.110029	0.550652	0.510469	HAND2/SND1/CHSY1/FZD9/CDH11/ATP2B1/GIT1/KREMEN1/FOXC2/NOTCH1/LRP4	11
GO:0009583	GO:0009583	detection of light stimulus	3/313	69/18614	0.11016	0.550652	0.510469	CNGB1/ROM1/CABP4	3
GO:0014015	GO:0014015	positive regulation of gliogenesis	3/313	69/18614	0.11016	0.550652	0.510469	NTN1/PTPRZ1/NOTCH1	3
GO:0070482	GO:0070482	response to oxygen levels	9/313	333/18614	0.110538	0.550654	0.51047	ITPR2/CAPN2/EP300/ANG/VEGFA/SOD3/SRC/NOTCH1/PLOD2	9
GO:0006026	GO:0006026	aminoglycan catabolic process	2/313	34/18614	0.111358	0.550654	0.51047	HYAL3/IDUA	2
GO:0009954	GO:0009954	proximal/distal pattern formation	2/313	34/18614	0.111358	0.550654	0.51047	CHSY1/LRP4	2
GO:0030511	GO:0030511	positive regulation of transforming growth factor beta receptor signaling pathway	2/313	34/18614	0.111358	0.550654	0.51047	EP300/AXIN1	2
GO:0048265	GO:0048265	response to pain	2/313	34/18614	0.111358	0.550654	0.51047	CAPN2/NTRK1	2
GO:0060914	GO:0060914	heart formation	2/313	34/18614	0.111358	0.550654	0.51047	HAND2/NOTCH1	2
GO:0086004	GO:0086004	regulation of cardiac muscle cell contraction	2/313	34/18614	0.111358	0.550654	0.51047	JUP/AKAP9	2
GO:1903846	GO:1903846	positive regulation of cellular response to transforming growth factor beta stimulus	2/313	34/18614	0.111358	0.550654	0.51047	EP300/AXIN1	2
GO:0010821	GO:0010821	regulation of mitochondrion organization	5/313	151/18614	0.111586	0.550829	0.510633	EP300/CERS1/FZD9/ATP13A2/RHOT2	5
GO:0001708	GO:0001708	cell fate specification	4/313	109/18614	0.111843	0.550829	0.510633	TBX6/FOXA2/DBX1/NOTCH1	4
GO:1904035	GO:1904035	regulation of epithelial cell apoptotic process	4/313	109/18614	0.111843	0.550829	0.510633	NKX2-5/HAND2/JAK2/PAK4	4
GO:0042445	GO:0042445	hormone metabolic process	7/313	241/18614	0.113077	0.556164	0.515578	TPO/H6PD/STARD3/PNPLA2/PDGFRA/LIPE/CYP11A1	7
GO:0030239	GO:0030239	myofibril assembly	3/313	70/18614	0.113739	0.557927	0.517213	NKX2-5/MYLK3/PDGFRA	3
GO:0050922	GO:0050922	negative regulation of chemotaxis	3/313	70/18614	0.113739	0.557927	0.517213	NOTCH1/SEMA6A/SEMA6C	3
GO:0051650	GO:0051650	establishment of vesicle localization	6/313	197/18614	0.11581	0.561423	0.520453	STARD3/PDCD6IP/DCTN1/TRAPPC9/DCTN2/ATP13A2	6
GO:0016573	GO:0016573	histone acetylation	5/313	153/18614	0.116226	0.561423	0.520453	EP300/CHD5/MAP3K7/BRD8/THAP7	5
GO:0048738	GO:0048738	cardiac muscle tissue development	7/313	243/18614	0.116693	0.561423	0.520453	CHD7/NKX2-5/VEGFA/MYLK3/PDGFRA/FOXC2/NOTCH1	7
GO:0002446	GO:0002446	neutrophil mediated immunity	2/313	35/18614	0.116851	0.561423	0.520453	ARG1/KMT2E	2
GO:0007095	GO:0007095	mitotic G2 DNA damage checkpoint signaling	2/313	35/18614	0.116851	0.561423	0.520453	TOPBP1/DONSON	2
GO:0014808	GO:0014808	release of sequestered calcium ion into cytosol by sarcoplasmic reticulum	2/313	35/18614	0.116851	0.561423	0.520453	CHD7/HRC	2
GO:0021988	GO:0021988	olfactory lobe development	2/313	35/18614	0.116851	0.561423	0.520453	CHD7/SALL1	2
GO:0035137	GO:0035137	hindlimb morphogenesis	2/313	35/18614	0.116851	0.561423	0.520453	CHD7/NOTCH1	2
GO:0048333	GO:0048333	mesodermal cell differentiation	2/313	35/18614	0.116851	0.561423	0.520453	TBX6/FOXC2	2
GO:0051968	GO:0051968	positive regulation of synaptic transmission, glutamatergic	2/313	35/18614	0.116851	0.561423	0.520453	TSHZ3/NTRK1	2
GO:0070528	GO:0070528	protein kinase C signaling	2/313	35/18614	0.116851	0.561423	0.520453	AKAP12/VEGFA	2
GO:0071398	GO:0071398	cellular response to fatty acid	2/313	35/18614	0.116851	0.561423	0.520453	NR1H4/SRC	2
GO:0090050	GO:0090050	positive regulation of cell migration involved in sprouting angiogenesis	2/313	35/18614	0.116851	0.561423	0.520453	VEGFA/FOXC2	2
GO:0055002	GO:0055002	striated muscle cell development	3/313	71/18614	0.117361	0.561423	0.520453	NKX2-5/MYLK3/PDGFRA	3
GO:0071347	GO:0071347	cellular response to interleukin-1	4/313	111/18614	0.117428	0.561423	0.520453	AKAP12/HYAL3/MYLK3/MAP3K7	4
GO:0007051	GO:0007051	spindle organization	6/313	198/18614	0.117853	0.561423	0.520453	TACC1/DCTN1/SPATA17/KIF15/DCTN2/HAUS3	6
GO:0035148	GO:0035148	tube formation	5/313	154/18614	0.118581	0.561423	0.520453	SEC24B/VEGFA/MIB1/EGF/NOTCH1	5
GO:0000070	GO:0000070	mitotic sister chromatid segregation	6/313	199/18614	0.119913	0.561423	0.520453	NCAPH2/XRCC3/KIF15/DCTN2/TEX14/KATNB1	6
GO:0007229	GO:0007229	integrin-mediated signaling pathway	4/313	112/18614	0.120266	0.561423	0.520453	LIMS2/ZYX/TLN1/SRC	4
GO:0016125	GO:0016125	sterol metabolic process	5/313	155/18614	0.120957	0.561423	0.520453	NR1H4/STARD3/LIPE/CYP11A1/LIMA1	5
GO:0046626	GO:0046626	regulation of insulin receptor signaling pathway	3/313	72/18614	0.121026	0.561423	0.520453	NR1H4/INPP5K/SRC	3
GO:0060411	GO:0060411	cardiac septum morphogenesis	3/313	72/18614	0.121026	0.561423	0.520453	CHD7/NKX2-5/NOTCH1	3
GO:0045444	GO:0045444	fat cell differentiation	7/313	246/18614	0.12223	0.561423	0.520453	EP300/C1QL4/PDGFRA/AXIN1/RNASEL/CLIP3/ERAP1	7
GO:0001569	GO:0001569	branching involved in blood vessel morphogenesis	2/313	36/18614	0.122411	0.561423	0.520453	VEGFA/FOXC2	2
GO:0003161	GO:0003161	cardiac conduction system development	2/313	36/18614	0.122411	0.561423	0.520453	NKX2-5/NOTCH1	2
GO:0006699	GO:0006699	bile acid biosynthetic process	2/313	36/18614	0.122411	0.561423	0.520453	NR1H4/FGFR4	2
GO:0043243	GO:0043243	positive regulation of protein-containing complex disassembly	2/313	36/18614	0.122411	0.561423	0.520453	SETX/KATNB1	2
GO:0050775	GO:0050775	positive regulation of dendrite morphogenesis	2/313	36/18614	0.122411	0.561423	0.520453	EPHB2/FBXW8	2
GO:0070873	GO:0070873	regulation of glycogen metabolic process	2/313	36/18614	0.122411	0.561423	0.520453	PPP1R3D/INPP5K	2
GO:0090218	GO:0090218	positive regulation of lipid kinase activity	2/313	36/18614	0.122411	0.561423	0.520453	PDGFRA/SRC	2
GO:1903514	GO:1903514	release of sequestered calcium ion into cytosol by endoplasmic reticulum	2/313	36/18614	0.122411	0.561423	0.520453	CHD7/HRC	2
GO:1905332	GO:1905332	positive regulation of morphogenesis of an epithelium	2/313	36/18614	0.122411	0.561423	0.520453	VEGFA/EGF	2
GO:0000723	GO:0000723	telomere maintenance	5/313	156/18614	0.123356	0.561423	0.520453	XRCC3/TFIP11/NFRKB/SRC/RFC1	5
GO:0007584	GO:0007584	response to nutrient	5/313	156/18614	0.123356	0.561423	0.520453	NR1H4/ARG1/ATP2B1/SLC6A19/FOXA2	5
GO:0048863	GO:0048863	stem cell differentiation	7/313	247/18614	0.124105	0.561423	0.520453	NKX2-5/HAND2/PDGFRA/FOXC2/NOTCH1/SEMA6A/SEMA6C	7
GO:0060047	GO:0060047	heart contraction	7/313	247/18614	0.124105	0.561423	0.520453	FOXN4/NKX2-5/JAK2/JUP/HRC/ATP2B1/AKAP9	7
GO:0003170	GO:0003170	heart valve development	3/313	73/18614	0.124733	0.561423	0.520453	NKX2-5/CDH11/NOTCH1	3
GO:0045109	GO:0045109	intermediate filament organization	3/313	73/18614	0.124733	0.561423	0.520453	PKP1/KRT36/VIM	3
GO:0070527	GO:0070527	platelet aggregation	3/313	73/18614	0.124733	0.561423	0.520453	PDGFRA/JAK2/TLN1	3
GO:1905818	GO:1905818	regulation of chromosome separation	3/313	73/18614	0.124733	0.561423	0.520453	NCAPH2/XRCC3/TEX14	3
GO:0007173	GO:0007173	epidermal growth factor receptor signaling pathway	4/313	114/18614	0.12603	0.561423	0.520453	FER/EGF/SRC/NEU3	4
GO:0031532	GO:0031532	actin cytoskeleton reorganization	4/313	114/18614	0.12603	0.561423	0.520453	FER/PDGFRA/THSD7B/NPHS2	4
GO:0051963	GO:0051963	regulation of synapse assembly	4/313	114/18614	0.12603	0.561423	0.520453	NTN1/NTRK1/FARP1/EPHB2	4
GO:0007015	GO:0007015	actin filament organization	11/313	442/18614	0.127584	0.561423	0.520453	ANG/ZYX/XIRP1/FER/CORO6/JAK2/INPP5K/ACTN1/ARFGEF1/SRC/LIMA1	11
GO:0090066	GO:0090066	regulation of anatomical structure size	12/313	492/18614	0.127876	0.561423	0.520453	MACF1/NTN1/VEGFA/FER/SOD3/ATP2B1/ARFGEF1/FOXC2/ATP13A2/SEMA6A/LIMA1/SEMA6C	12
GO:0003230	GO:0003230	cardiac atrium development	2/313	37/18614	0.128034	0.561423	0.520453	NKX2-5/NOTCH1	2
GO:0006270	GO:0006270	DNA replication initiation	2/313	37/18614	0.128034	0.561423	0.520453	CDC45/TOPBP1	2
GO:0008207	GO:0008207	C21-steroid hormone metabolic process	2/313	37/18614	0.128034	0.561423	0.520453	STARD3/CYP11A1	2
GO:0038179	GO:0038179	neurotrophin signaling pathway	2/313	37/18614	0.128034	0.561423	0.520453	NTRK1/SRC	2
GO:0046461	GO:0046461	neutral lipid catabolic process	2/313	37/18614	0.128034	0.561423	0.520453	PNPLA2/LIPE	2
GO:0046464	GO:0046464	acylglycerol catabolic process	2/313	37/18614	0.128034	0.561423	0.520453	PNPLA2/LIPE	2
GO:0048741	GO:0048741	skeletal muscle fiber development	2/313	37/18614	0.128034	0.561423	0.520453	DNER/CACNA1S	2
GO:0050654	GO:0050654	chondroitin sulfate proteoglycan metabolic process	2/313	37/18614	0.128034	0.561423	0.520453	CHSY1/IDUA	2
GO:0070306	GO:0070306	lens fiber cell differentiation	2/313	37/18614	0.128034	0.561423	0.520453	KDM5B/VIM	2
GO:0097345	GO:0097345	mitochondrial outer membrane permeabilization	2/313	37/18614	0.128034	0.561423	0.520453	FZD9/RHOT2	2
GO:1903146	GO:1903146	regulation of autophagy of mitochondrion	2/313	37/18614	0.128034	0.561423	0.520453	CERS1/ATP13A2	2
GO:2000279	GO:2000279	negative regulation of DNA biosynthetic process	2/313	37/18614	0.128034	0.561423	0.520453	CERS1/SRC	2
GO:0090501	GO:0090501	RNA phosphodiester bond hydrolysis	5/313	158/18614	0.12822	0.561423	0.520453	ANG/HELZ2/SND1/POP1/RNASEL	5
GO:0003281	GO:0003281	ventricular septum development	3/313	74/18614	0.12848	0.561423	0.520453	NKX2-5/SALL1/NOTCH1	3
GO:0051298	GO:0051298	centrosome duplication	3/313	74/18614	0.12848	0.561423	0.520453	PDCD6IP/XRCC3/TRIM37	3
GO:0001938	GO:0001938	positive regulation of endothelial cell proliferation	4/313	115/18614	0.128954	0.561423	0.520453	ANG/ARG1/VEGFA/EGF	4
GO:0030518	GO:0030518	intracellular steroid hormone receptor signaling pathway	4/313	115/18614	0.128954	0.561423	0.520453	EP300/ESR2/JAK2/SRC	4
GO:0048259	GO:0048259	regulation of receptor-mediated endocytosis	4/313	115/18614	0.128954	0.561423	0.520453	VEGFA/TNK2/EGF/NEU3	4
GO:1990748	GO:1990748	cellular detoxification	4/313	115/18614	0.128954	0.561423	0.520453	TPO/SOD3/PXDN/GPX2	4
GO:1990778	GO:1990778	protein localization to cell periphery	9/313	345/18614	0.129142	0.561423	0.520453	MACF1/NFASC/EPB41/JUP/EPHB2/INPP5K/RAB34/CLIP3/DPP6	9
GO:0043543	GO:0043543	protein acylation	7/313	250/18614	0.129818	0.561423	0.520453	EP300/CHD5/MAP3K7/BRD8/HHATL/CLIP3/THAP7	7
GO:0016241	GO:0016241	regulation of macroautophagy	5/313	159/18614	0.130685	0.561423	0.520453	CERS1/MAP3K7/SNX32/SPTLC1/ATP13A2	5
GO:1904892	GO:1904892	regulation of receptor signaling pathway via STAT	4/313	116/18614	0.131907	0.561423	0.520453	JAK2/EPHB2/EGF/NOTCH1	4
GO:0043410	GO:0043410	positive regulation of MAPK cascade	12/313	495/18614	0.131908	0.561423	0.520453	HAND2/AKAP12/VEGFA/FGFR4/NTRK1/MAP3K7/PDGFRA/JAK2/EGF/AXIN1/SRC/NOTCH1	12
GO:0001707	GO:0001707	mesoderm formation	3/313	75/18614	0.132267	0.561423	0.520453	TBX6/AXIN1/FOXC2	3
GO:0005977	GO:0005977	glycogen metabolic process	3/313	75/18614	0.132267	0.561423	0.520453	PPP1R3D/PHKA1/INPP5K	3
GO:0016239	GO:0016239	positive regulation of macroautophagy	3/313	75/18614	0.132267	0.561423	0.520453	CERS1/MAP3K7/SPTLC1	3
GO:0042058	GO:0042058	regulation of epidermal growth factor receptor signaling pathway	3/313	75/18614	0.132267	0.561423	0.520453	FER/EGF/NEU3	3
GO:0042698	GO:0042698	ovulation cycle	3/313	75/18614	0.132267	0.561423	0.520453	CA12/PDGFRA/SRC	3
GO:0051899	GO:0051899	membrane depolarization	3/313	75/18614	0.132267	0.561423	0.520453	CNGB1/FZD9/SRC	3
GO:0006261	GO:0006261	DNA-templated DNA replication	5/313	160/18614	0.133171	0.561423	0.520453	CDC45/TOPBP1/DONSON/SLFN11/RFC1	5
GO:0032102	GO:0032102	negative regulation of response to external stimulus	11/313	446/18614	0.133281	0.561423	0.520453	NR1H4/ARG1/SERPINB2/SEC14L1/PDGFRA/GIT1/KREMEN1/SRC/NOTCH1/SEMA6A/SEMA6C	11
GO:0002369	GO:0002369	T cell cytokine production	2/313	38/18614	0.133717	0.561423	0.520453	ARG1/MAP3K7	2
GO:0002724	GO:0002724	regulation of T cell cytokine production	2/313	38/18614	0.133717	0.561423	0.520453	ARG1/MAP3K7	2
GO:0007339	GO:0007339	binding of sperm to zona pellucida	2/313	38/18614	0.133717	0.561423	0.520453	ATP8B3/CLGN	2
GO:0010770	GO:0010770	positive regulation of cell morphogenesis involved in differentiation	2/313	38/18614	0.133717	0.561423	0.520453	EPHB2/FBXW8	2
GO:0021955	GO:0021955	central nervous system neuron axonogenesis	2/313	38/18614	0.133717	0.561423	0.520453	CDH11/EPHB2	2
GO:0033260	GO:0033260	nuclear DNA replication	2/313	38/18614	0.133717	0.561423	0.520453	CDC45/DONSON	2
GO:0043001	GO:0043001	Golgi to plasma membrane protein transport	2/313	38/18614	0.133717	0.561423	0.520453	MACF1/RAB34	2
GO:0044743	GO:0044743	protein transmembrane import into intracellular organelle	2/313	38/18614	0.133717	0.561423	0.520453	PEX10/TRIM37	2
GO:0045742	GO:0045742	positive regulation of epidermal growth factor receptor signaling pathway	2/313	38/18614	0.133717	0.561423	0.520453	EGF/NEU3	2
GO:0045880	GO:0045880	positive regulation of smoothened signaling pathway	2/313	38/18614	0.133717	0.561423	0.520453	CHSY1/RAB34	2
GO:0045923	GO:0045923	positive regulation of fatty acid metabolic process	2/313	38/18614	0.133717	0.561423	0.520453	SLC45A3/MLYCD	2
GO:0046839	GO:0046839	phospholipid dephosphorylation	2/313	38/18614	0.133717	0.561423	0.520453	INPP5K/MTMR4	2
GO:0051385	GO:0051385	response to mineralocorticoid	2/313	38/18614	0.133717	0.561423	0.520453	ATP2B1/SRC	2
GO:0010506	GO:0010506	regulation of autophagy	9/313	348/18614	0.134038	0.561423	0.520453	EP300/CTSA/CERS1/MAP3K7/EIF4G2/SNX32/SPTLC1/MTMR4/ATP13A2	9
GO:2000241	GO:2000241	regulation of reproductive process	6/313	206/18614	0.134831	0.561423	0.520453	DDB1/VEGFA/HYAL3/YTHDC2/SRC/NOTCH1	6
GO:0008645	GO:0008645	hexose transmembrane transport	4/313	117/18614	0.134888	0.561423	0.520453	SLC45A3/INPP5K/RNASEL/CLIP3	4
GO:0009308	GO:0009308	amine metabolic process	4/313	117/18614	0.134888	0.561423	0.520453	NR1H4/HAND2/AFMID/MOXD1	4
GO:0019751	GO:0019751	polyol metabolic process	4/313	117/18614	0.134888	0.561423	0.520453	GPD2/INPP5K/SPTLC1/COQ2	4
GO:0007178	GO:0007178	transmembrane receptor protein serine/threonine kinase signaling pathway	10/313	398/18614	0.135614	0.561423	0.520453	EP300/ZYX/MAP3K7/JAK2/AXIN1/ZFYVE9/MTMR4/VIM/SRC/NOTCH1	10
GO:0018393	GO:0018393	internal peptidyl-lysine acetylation	5/313	161/18614	0.135678	0.561423	0.520453	EP300/CHD5/MAP3K7/BRD8/THAP7	5
GO:0051017	GO:0051017	actin filament bundle assembly	5/313	161/18614	0.135678	0.561423	0.520453	ZYX/INPP5K/ACTN1/SRC/LIMA1	5
GO:0006936	GO:0006936	muscle contraction	9/313	349/18614	0.135692	0.561423	0.520453	NKX2-5/MYH2/JUP/HRC/ATP2B1/SYNM/ASPH/AKAP9/CACNA1S	9
GO:0006073	GO:0006073	cellular glucan metabolic process	3/313	76/18614	0.136092	0.561423	0.520453	PPP1R3D/PHKA1/INPP5K	3
GO:0044042	GO:0044042	glucan metabolic process	3/313	76/18614	0.136092	0.561423	0.520453	PPP1R3D/PHKA1/INPP5K	3
GO:0050772	GO:0050772	positive regulation of axonogenesis	3/313	76/18614	0.136092	0.561423	0.520453	MACF1/NTN1/VEGFA	3
GO:0050810	GO:0050810	regulation of steroid biosynthetic process	3/313	76/18614	0.136092	0.561423	0.520453	H6PD/NR1H4/FGFR4	3
GO:0006887	GO:0006887	exocytosis	9/313	351/18614	0.139031	0.561423	0.520453	HYAL3/PDCD6IP/PPFIA3/FER/GIT1/ARFGEF1/NOTCH1/ATP13A2/MIA3	9
GO:1901654	GO:1901654	response to ketone	6/313	208/18614	0.139248	0.561423	0.520453	ARG1/JAK2/ATP2B1/HOXB13/MTAP/SRC	6
GO:0002209	GO:0002209	behavioral defense response	2/313	39/18614	0.139455	0.561423	0.520453	EP300/EPHB2	2
GO:0010769	GO:0010769	regulation of cell morphogenesis involved in differentiation	2/313	39/18614	0.139455	0.561423	0.520453	EPHB2/FBXW8	2
GO:0017158	GO:0017158	regulation of calcium ion-dependent exocytosis	2/313	39/18614	0.139455	0.561423	0.520453	HYAL3/NOTCH1	2
GO:0031111	GO:0031111	negative regulation of microtubule polymerization or depolymerization	2/313	39/18614	0.139455	0.561423	0.520453	CLIP3/KATNB1	2
GO:0036297	GO:0036297	interstrand cross-link repair	2/313	39/18614	0.139455	0.561423	0.520453	ERCC6L2/XRCC3	2
GO:0042307	GO:0042307	positive regulation of protein import into nucleus	2/313	39/18614	0.139455	0.561423	0.520453	JAK2/JUP	2
GO:0042401	GO:0042401	biogenic amine biosynthetic process	2/313	39/18614	0.139455	0.561423	0.520453	HAND2/MOXD1	2
GO:0045616	GO:0045616	regulation of keratinocyte differentiation	2/313	39/18614	0.139455	0.561423	0.520453	KRT36/NOTCH1	2
GO:0045823	GO:0045823	positive regulation of heart contraction	2/313	39/18614	0.139455	0.561423	0.520453	NKX2-5/HRC	2
GO:0060251	GO:0060251	regulation of glial cell proliferation	2/313	39/18614	0.139455	0.561423	0.520453	NTN1/NOTCH1	2
GO:0008654	GO:0008654	phospholipid biosynthetic process	7/313	255/18614	0.139627	0.561423	0.520453	CAPN2/PIK3C2G/NR1H4/GPAA1/INPP5K/SPTLC1/MTMR4	7
GO:0010827	GO:0010827	regulation of glucose transmembrane transport	3/313	77/18614	0.139956	0.561423	0.520453	INPP5K/RNASEL/CLIP3	3
GO:0032508	GO:0032508	DNA duplex unwinding	3/313	77/18614	0.139956	0.561423	0.520453	CDC45/SETX/NAV2	3
GO:0045685	GO:0045685	regulation of glial cell differentiation	3/313	77/18614	0.139956	0.561423	0.520453	SLC45A3/PTPRZ1/NOTCH1	3
GO:0048332	GO:0048332	mesoderm morphogenesis	3/313	77/18614	0.139956	0.561423	0.520453	TBX6/AXIN1/FOXC2	3
GO:0090559	GO:0090559	regulation of membrane permeability	3/313	77/18614	0.139956	0.561423	0.520453	PDCD6IP/FZD9/RHOT2	3
GO:0006874	GO:0006874	intracellular calcium ion homeostasis	8/313	303/18614	0.140014	0.561423	0.520453	ITPR2/TRPC7/CHD7/PDZD8/FZD9/HRC/ATP2B1/ATP13A2	8
GO:0006475	GO:0006475	internal protein amino acid acetylation	5/313	163/18614	0.140755	0.561423	0.520453	EP300/CHD5/MAP3K7/BRD8/THAP7	5
GO:0007338	GO:0007338	single fertilization	5/313	163/18614	0.140755	0.561423	0.520453	TRPC7/HYAL3/ATP8B3/CLGN/KDM5B	5
GO:0002758	GO:0002758	innate immune response-activating signaling pathway	6/313	209/18614	0.141481	0.561423	0.520453	EP300/NR1H4/MAP3K7/SEC14L1/NLRP1/SRC	6
GO:0071383	GO:0071383	cellular response to steroid hormone stimulus	6/313	209/18614	0.141481	0.561423	0.520453	EP300/ARG1/ESR2/JAK2/ATP2B1/SRC	6
GO:0006338	GO:0006338	chromatin remodeling	10/313	402/18614	0.141879	0.561423	0.520453	EP300/SMARCAD1/CHD7/ZNFX1/ERCC6L2/MCM3AP/CHD5/NFRKB/AXIN1/KDM5B	10
GO:0003012	GO:0003012	muscle system process	11/313	452/18614	0.142081	0.561423	0.520453	NKX2-5/HAND2/MYH2/JUP/HRC/ATP2B1/SYNM/ASPH/AKAP9/NOTCH1/CACNA1S	11
GO:0009314	GO:0009314	response to radiation	11/313	452/18614	0.142081	0.561423	0.520453	EP300/DDB1/HYAL3/TOPBP1/NTRK1/CERS1/CNGB1/CUL4A/NLRP1/ROM1/CABP4	11
GO:0046474	GO:0046474	glycerophospholipid biosynthetic process	6/313	210/18614	0.143731	0.561423	0.520453	CAPN2/PIK3C2G/NR1H4/GPAA1/INPP5K/MTMR4	6
GO:0070373	GO:0070373	negative regulation of ERK1 and ERK2 cascade	3/313	78/18614	0.143856	0.561423	0.520453	C1QL4/EPHB2/SEMA6A	3
GO:0015749	GO:0015749	monosaccharide transmembrane transport	4/313	120/18614	0.143993	0.561423	0.520453	SLC45A3/INPP5K/RNASEL/CLIP3	4
GO:0051101	GO:0051101	regulation of DNA binding	4/313	120/18614	0.143993	0.561423	0.520453	EP300/HAND2/JAK2/EGF	4
GO:0032535	GO:0032535	regulation of cellular component size	9/313	354/18614	0.144118	0.561423	0.520453	MACF1/NTN1/VEGFA/FER/ARFGEF1/ATP13A2/SEMA6A/LIMA1/SEMA6C	9
GO:0045786	GO:0045786	negative regulation of cell cycle	10/313	404/18614	0.145067	0.561423	0.520453	CDC45/TOPBP1/YTHDC2/CUL4A/DONSON/XRCC3/RNASEH2B/SLFN11/TEX14/TRIM37	10
GO:0003352	GO:0003352	regulation of cilium movement	2/313	40/18614	0.145246	0.561423	0.520453	DRC1/CATSPER1	2
GO:0009309	GO:0009309	amine biosynthetic process	2/313	40/18614	0.145246	0.561423	0.520453	HAND2/MOXD1	2
GO:0010863	GO:0010863	positive regulation of phospholipase C activity	2/313	40/18614	0.145246	0.561423	0.520453	ANG/PDGFRA	2
GO:0035886	GO:0035886	vascular associated smooth muscle cell differentiation	2/313	40/18614	0.145246	0.561423	0.520453	VEGFA/NOTCH1	2
GO:0045454	GO:0045454	cell redox homeostasis	2/313	40/18614	0.145246	0.561423	0.520453	GIT1/SLC11A1	2
GO:0070286	GO:0070286	axonemal dynein complex assembly	2/313	40/18614	0.145246	0.561423	0.520453	DRC1/DNAI2	2
GO:0099068	GO:0099068	postsynapse assembly	2/313	40/18614	0.145246	0.561423	0.520453	EPHB2/LRP4	2
GO:1901186	GO:1901186	positive regulation of ERBB signaling pathway	2/313	40/18614	0.145246	0.561423	0.520453	EGF/NEU3	2
GO:1903115	GO:1903115	regulation of actin filament-based movement	2/313	40/18614	0.145246	0.561423	0.520453	JUP/AKAP9	2
GO:1903524	GO:1903524	positive regulation of blood circulation	2/313	40/18614	0.145246	0.561423	0.520453	NKX2-5/HRC	2
GO:0007519	GO:0007519	skeletal muscle tissue development	5/313	165/18614	0.145914	0.561423	0.520453	EP300/BARX2/DNER/NOTCH1/CACNA1S	5
GO:0048639	GO:0048639	positive regulation of developmental growth	5/313	165/18614	0.145914	0.561423	0.520453	CHD7/MACF1/NTN1/VEGFA/NOTCH1	5
GO:0050792	GO:0050792	regulation of viral process	5/313	165/18614	0.145914	0.561423	0.520453	DDB1/ZNFX1/INPP5K/RNASEL/NOTCH1	5
GO:0061572	GO:0061572	actin filament bundle organization	5/313	165/18614	0.145914	0.561423	0.520453	ZYX/INPP5K/ACTN1/SRC/LIMA1	5
GO:2000278	GO:2000278	regulation of DNA biosynthetic process	4/313	121/18614	0.14708	0.561423	0.520453	FGFR4/CERS1/PARP4/SRC	4
GO:0014706	GO:0014706	striated muscle tissue development	7/313	259/18614	0.147726	0.561423	0.520453	CHD7/NKX2-5/VEGFA/MYLK3/PDGFRA/FOXC2/NOTCH1	7
GO:0019362	GO:0019362	pyridine nucleotide metabolic process	3/313	79/18614	0.147792	0.561423	0.520453	H6PD/SLC5A8/AFMID	3
GO:0046496	GO:0046496	nicotinamide nucleotide metabolic process	3/313	79/18614	0.147792	0.561423	0.520453	H6PD/SLC5A8/AFMID	3
GO:0061333	GO:0061333	renal tubule morphogenesis	3/313	79/18614	0.147792	0.561423	0.520453	VEGFA/SALL1/LGR5	3
GO:1902475	GO:1902475	L-alpha-amino acid transmembrane transport	3/313	79/18614	0.147792	0.561423	0.520453	ARG1/SLC7A9/SLC11A1	3
GO:2000736	GO:2000736	regulation of stem cell differentiation	3/313	79/18614	0.147792	0.561423	0.520453	NKX2-5/PDGFRA/NOTCH1	3
GO:0031960	GO:0031960	response to corticosteroid	5/313	166/18614	0.148524	0.561423	0.520453	ARG1/JAK2/ATP2B1/SRC/NOTCH1	5
GO:1901990	GO:1901990	regulation of mitotic cell cycle phase transition	9/313	357/18614	0.149299	0.561423	0.520453	DDB1/TOPBP1/CUL4A/DONSON/KMT2E/XRCC3/RNASEH2B/SLFN11/TEX14	9
GO:0090100	GO:0090100	positive regulation of transmembrane receptor protein serine/threonine kinase signaling pathway	4/313	122/18614	0.150193	0.561423	0.520453	EP300/JAK2/AXIN1/NOTCH1	4
GO:0014904	GO:0014904	myotube cell development	2/313	41/18614	0.151086	0.561423	0.520453	DNER/CACNA1S	2
GO:0032965	GO:0032965	regulation of collagen biosynthetic process	2/313	41/18614	0.151086	0.561423	0.520453	VIM/NOTCH1	2
GO:0050892	GO:0050892	intestinal absorption	2/313	41/18614	0.151086	0.561423	0.520453	EPB41/LIMA1	2
GO:0051154	GO:0051154	negative regulation of striated muscle cell differentiation	2/313	41/18614	0.151086	0.561423	0.520453	NKX2-5/NOTCH1	2
GO:0072595	GO:0072595	maintenance of protein localization in organelle	2/313	41/18614	0.151086	0.561423	0.520453	GPAA1/ANKRD13C	2
GO:0098751	GO:0098751	bone cell development	2/313	41/18614	0.151086	0.561423	0.520453	EP300/SRC	2
GO:1902904	GO:1902904	negative regulation of supramolecular fiber organization	5/313	167/18614	0.151153	0.561423	0.520453	INPP5K/ARFGEF1/CLIP3/KATNB1/LIMA1	5
GO:0045921	GO:0045921	positive regulation of exocytosis	3/313	80/18614	0.151762	0.561423	0.520453	HYAL3/PDCD6IP/ATP13A2	3
GO:0070972	GO:0070972	protein localization to endoplasmic reticulum	3/313	80/18614	0.151762	0.561423	0.520453	GPAA1/ANKRD13C/MIA3	3
GO:0090049	GO:0090049	regulation of cell migration involved in sprouting angiogenesis	3/313	80/18614	0.151762	0.561423	0.520453	VEGFA/FOXC2/NOTCH1	3
GO:0140056	GO:0140056	organelle localization by membrane tethering	3/313	80/18614	0.151762	0.561423	0.520453	STX16/PDZD8/PPFIA3	3
GO:2000142	GO:2000142	regulation of DNA-templated transcription initiation	3/313	80/18614	0.151762	0.561423	0.520453	SETX/CAND1/NKX2-5	3
GO:1903522	GO:1903522	regulation of blood circulation	7/313	261/18614	0.151858	0.561423	0.520453	FOXN4/NKX2-5/JAK2/JUP/HRC/ATP2B1/AKAP9	7
GO:0000077	GO:0000077	DNA damage checkpoint signaling	4/313	123/18614	0.153331	0.561423	0.520453	TOPBP1/CUL4A/DONSON/RNASEH2B	4
GO:0042471	GO:0042471	ear morphogenesis	4/313	123/18614	0.153331	0.561423	0.520453	SEC24B/CHD7/NTN1/EPHB2	4
GO:0043244	GO:0043244	regulation of protein-containing complex disassembly	4/313	123/18614	0.153331	0.561423	0.520453	SETX/ASPH/KATNB1/LIMA1	4
GO:0007156	GO:0007156	homophilic cell adhesion via plasma membrane adhesion molecules	5/313	168/18614	0.153802	0.561423	0.520453	CDH9/CDHR4/CDH11/PCDHGA7/CDHR1	5
GO:0006164	GO:0006164	purine nucleotide biosynthetic process	7/313	262/18614	0.153944	0.561423	0.520453	SLC5A8/IMPDH1/ADCY9/AFMID/MLYCD/NDUFV1/PRPSAP1	7
GO:0042692	GO:0042692	muscle cell differentiation	10/313	410/18614	0.154851	0.561423	0.520453	CAPN2/NKX2-5/VEGFA/BARX2/MYLK3/DNER/PDGFRA/ACTN1/NOTCH1/CACNA1S	10
GO:0000050	GO:0000050	urea cycle	1/313	10/18614	0.156018	0.561423	0.520453	ARG1	1
GO:0002934	GO:0002934	desmosome organization	1/313	10/18614	0.156018	0.561423	0.520453	JUP	1
GO:0003056	GO:0003056	regulation of vascular associated smooth muscle contraction	1/313	10/18614	0.156018	0.561423	0.520453	ATP2B1	1
GO:0003253	GO:0003253	cardiac neural crest cell migration involved in outflow tract morphogenesis	1/313	10/18614	0.156018	0.561423	0.520453	HAND2	1
GO:0003330	GO:0003330	regulation of extracellular matrix constituent secretion	1/313	10/18614	0.156018	0.561423	0.520453	NOTCH1	1
GO:0006171	GO:0006171	cAMP biosynthetic process	1/313	10/18614	0.156018	0.561423	0.520453	ADCY9	1
GO:0006591	GO:0006591	ornithine metabolic process	1/313	10/18614	0.156018	0.561423	0.520453	ARG1	1
GO:0006828	GO:0006828	manganese ion transport	1/313	10/18614	0.156018	0.561423	0.520453	SLC11A1	1
GO:0007440	GO:0007440	foregut morphogenesis	1/313	10/18614	0.156018	0.561423	0.520453	NOTCH1	1
GO:0010496	GO:0010496	intercellular transport	1/313	10/18614	0.156018	0.561423	0.520453	EPHB2	1
GO:0010572	GO:0010572	positive regulation of platelet activation	1/313	10/18614	0.156018	0.561423	0.520453	JAK2	1
GO:0010764	GO:0010764	negative regulation of fibroblast migration	1/313	10/18614	0.156018	0.561423	0.520453	HAS1	1
GO:0017062	GO:0017062	respiratory chain complex III assembly	1/313	10/18614	0.156018	0.561423	0.520453	TTC19	1
GO:0031848	GO:0031848	protection from non-homologous end joining at telomere	1/313	10/18614	0.156018	0.561423	0.520453	TFIP11	1
GO:0032819	GO:0032819	positive regulation of natural killer cell proliferation	1/313	10/18614	0.156018	0.561423	0.520453	JAK2	1
GO:0033007	GO:0033007	negative regulation of mast cell activation involved in immune response	1/313	10/18614	0.156018	0.561423	0.520453	FER	1
GO:0033197	GO:0033197	response to vitamin E	1/313	10/18614	0.156018	0.561423	0.520453	ARG1	1
GO:0033314	GO:0033314	mitotic DNA replication checkpoint signaling	1/313	10/18614	0.156018	0.561423	0.520453	TOPBP1	1
GO:0034356	GO:0034356	NAD biosynthesis via nicotinamide riboside salvage pathway	1/313	10/18614	0.156018	0.561423	0.520453	SLC5A8	1
GO:0034551	GO:0034551	mitochondrial respiratory chain complex III assembly	1/313	10/18614	0.156018	0.561423	0.520453	TTC19	1
GO:0034651	GO:0034651	cortisol biosynthetic process	1/313	10/18614	0.156018	0.561423	0.520453	H6PD	1
GO:0035332	GO:0035332	positive regulation of hippo signaling	1/313	10/18614	0.156018	0.561423	0.520453	SRC	1
GO:0036093	GO:0036093	germ cell proliferation	1/313	10/18614	0.156018	0.561423	0.520453	SRC	1
GO:0042048	GO:0042048	olfactory behavior	1/313	10/18614	0.156018	0.561423	0.520453	CHD7	1
GO:0045607	GO:0045607	regulation of inner ear auditory receptor cell differentiation	1/313	10/18614	0.156018	0.561423	0.520453	NOTCH1	1
GO:0045631	GO:0045631	regulation of mechanoreceptor differentiation	1/313	10/18614	0.156018	0.561423	0.520453	NOTCH1	1
GO:0048340	GO:0048340	paraxial mesoderm morphogenesis	1/313	10/18614	0.156018	0.561423	0.520453	FOXC2	1
GO:0048478	GO:0048478	replication fork protection	1/313	10/18614	0.156018	0.561423	0.520453	DONSON	1
GO:0048703	GO:0048703	embryonic viscerocranium morphogenesis	1/313	10/18614	0.156018	0.561423	0.520453	FOXC2	1
GO:0051081	GO:0051081	nuclear membrane disassembly	1/313	10/18614	0.156018	0.561423	0.520453	DCTN1	1
GO:0055015	GO:0055015	ventricular cardiac muscle cell development	1/313	10/18614	0.156018	0.561423	0.520453	NKX2-5	1
GO:0060296	GO:0060296	regulation of cilium beat frequency involved in ciliary motility	1/313	10/18614	0.156018	0.561423	0.520453	CATSPER1	1
GO:0060536	GO:0060536	cartilage morphogenesis	1/313	10/18614	0.156018	0.561423	0.520453	HAND2	1
GO:0060768	GO:0060768	regulation of epithelial cell proliferation involved in prostate gland development	1/313	10/18614	0.156018	0.561423	0.520453	NOTCH1	1
GO:0060920	GO:0060920	cardiac pacemaker cell differentiation	1/313	10/18614	0.156018	0.561423	0.520453	NKX2-5	1
GO:0062042	GO:0062042	regulation of cardiac epithelial to mesenchymal transition	1/313	10/18614	0.156018	0.561423	0.520453	NOTCH1	1
GO:0070874	GO:0070874	negative regulation of glycogen metabolic process	1/313	10/18614	0.156018	0.561423	0.520453	INPP5K	1
GO:0071377	GO:0071377	cellular response to glucagon stimulus	1/313	10/18614	0.156018	0.561423	0.520453	ARG1	1
GO:0071421	GO:0071421	manganese ion transmembrane transport	1/313	10/18614	0.156018	0.561423	0.520453	SLC11A1	1
GO:0071803	GO:0071803	positive regulation of podosome assembly	1/313	10/18614	0.156018	0.561423	0.520453	SRC	1
GO:0090037	GO:0090037	positive regulation of protein kinase C signaling	1/313	10/18614	0.156018	0.561423	0.520453	VEGFA	1
GO:0097090	GO:0097090	presynaptic membrane organization	1/313	10/18614	0.156018	0.561423	0.520453	LRP4	1
GO:0098917	GO:0098917	retrograde trans-synaptic signaling	1/313	10/18614	0.156018	0.561423	0.520453	FARP1	1
GO:0150172	GO:0150172	regulation of phosphatidylcholine metabolic process	1/313	10/18614	0.156018	0.561423	0.520453	CAPN2	1
GO:1901620	GO:1901620	regulation of smoothened signaling pathway involved in dorsal/ventral neural tube patterning	1/313	10/18614	0.156018	0.561423	0.520453	GPR161	1
GO:1901725	GO:1901725	regulation of histone deacetylase activity	1/313	10/18614	0.156018	0.561423	0.520453	VEGFA	1
GO:1902645	GO:1902645	tertiary alcohol biosynthetic process	1/313	10/18614	0.156018	0.561423	0.520453	H6PD	1
GO:1903299	GO:1903299	regulation of hexokinase activity	1/313	10/18614	0.156018	0.561423	0.520453	FOXA2	1
GO:1903365	GO:1903365	regulation of fear response	1/313	10/18614	0.156018	0.561423	0.520453	EPHB2	1
GO:1904587	GO:1904587	response to glycoprotein	1/313	10/18614	0.156018	0.561423	0.520453	EDEM3	1
GO:1990034	GO:1990034	calcium ion export across plasma membrane	1/313	10/18614	0.156018	0.561423	0.520453	ATP2B1	1
GO:2000980	GO:2000980	regulation of inner ear receptor cell differentiation	1/313	10/18614	0.156018	0.561423	0.520453	NOTCH1	1
GO:2001269	GO:2001269	positive regulation of cysteine-type endopeptidase activity involved in apoptotic signaling pathway	1/313	10/18614	0.156018	0.561423	0.520453	JAK2	1
GO:0050878	GO:0050878	regulation of body fluid levels	9/313	361/18614	0.156349	0.561423	0.520453	SERPINB2/VEGFA/PDGFRA/JAK2/EPHB2/TLN1/INPP5K/FOXA2/SRC	9
GO:0007162	GO:0007162	negative regulation of cell adhesion	8/313	312/18614	0.156912	0.561423	0.520453	ARG1/VEGFA/JAK2/EPHB2/SRC/NOTCH1/MIA3/SEMA6A	8
GO:0043551	GO:0043551	regulation of phosphatidylinositol 3-kinase activity	2/313	42/18614	0.156971	0.561423	0.520453	PDGFRA/SRC	2
GO:0070296	GO:0070296	sarcoplasmic reticulum calcium ion transport	2/313	42/18614	0.156971	0.561423	0.520453	CHD7/HRC	2
GO:0071542	GO:0071542	dopaminergic neuron differentiation	2/313	42/18614	0.156971	0.561423	0.520453	VEGFA/FOXA2	2
GO:0086091	GO:0086091	regulation of heart rate by cardiac conduction	2/313	42/18614	0.156971	0.561423	0.520453	JUP/AKAP9	2
GO:1900274	GO:1900274	regulation of phospholipase C activity	2/313	42/18614	0.156971	0.561423	0.520453	ANG/PDGFRA	2
GO:2000008	GO:2000008	regulation of protein localization to cell surface	2/313	42/18614	0.156971	0.561423	0.520453	EPHB2/EGF	2
GO:0010811	GO:0010811	positive regulation of cell-substrate adhesion	4/313	125/18614	0.159682	0.561423	0.520453	LIMS2/VEGFA/JAK2/JUP	4
GO:0006900	GO:0006900	vesicle budding from membrane	3/313	82/18614	0.159803	0.561423	0.520453	SEC24B/TRAPPC9/MIA3	3
GO:1901184	GO:1901184	regulation of ERBB signaling pathway	3/313	82/18614	0.159803	0.561423	0.520453	FER/EGF/NEU3	3
GO:0014002	GO:0014002	astrocyte development	2/313	43/18614	0.162899	0.561423	0.520453	VIM/TSPAN2	2
GO:0019674	GO:0019674	NAD metabolic process	2/313	43/18614	0.162899	0.561423	0.520453	SLC5A8/AFMID	2
GO:0030501	GO:0030501	positive regulation of bone mineralization	2/313	43/18614	0.162899	0.561423	0.520453	FZD9/ATP2B1	2
GO:0031952	GO:0031952	regulation of protein autophosphorylation	2/313	43/18614	0.162899	0.561423	0.520453	VEGFA/SRC	2
GO:0033574	GO:0033574	response to testosterone	2/313	43/18614	0.162899	0.561423	0.520453	HOXB13/MTAP	2
GO:0043507	GO:0043507	positive regulation of JUN kinase activity	2/313	43/18614	0.162899	0.561423	0.520453	MAP3K7/AXIN1	2
GO:0044786	GO:0044786	cell cycle DNA replication	2/313	43/18614	0.162899	0.561423	0.520453	CDC45/DONSON	2
GO:0045494	GO:0045494	photoreceptor cell maintenance	2/313	43/18614	0.162899	0.561423	0.520453	CNGB1/CDHR1	2
GO:0045687	GO:0045687	positive regulation of glial cell differentiation	2/313	43/18614	0.162899	0.561423	0.520453	PTPRZ1/NOTCH1	2
GO:0060236	GO:0060236	regulation of mitotic spindle organization	2/313	43/18614	0.162899	0.561423	0.520453	DCTN1/KIF15	2
GO:0060412	GO:0060412	ventricular septum morphogenesis	2/313	43/18614	0.162899	0.561423	0.520453	NKX2-5/NOTCH1	2
GO:0071548	GO:0071548	response to dexamethasone	2/313	43/18614	0.162899	0.561423	0.520453	ARG1/JAK2	2
GO:0090114	GO:0090114	COPII-coated vesicle budding	2/313	43/18614	0.162899	0.561423	0.520453	SEC24B/MIA3	2
GO:1902110	GO:1902110	positive regulation of mitochondrial membrane permeability involved in apoptotic process	2/313	43/18614	0.162899	0.561423	0.520453	FZD9/RHOT2	2
GO:0045862	GO:0045862	positive regulation of proteolysis	9/313	365/18614	0.16356	0.561423	0.520453	SH3D19/FGFR4/JAK2/EGF/AXIN1/FBXW8/ASPH/NLRP1/SRC	9
GO:0032024	GO:0032024	positive regulation of insulin secretion	3/313	83/18614	0.163871	0.561423	0.520453	NR1H4/JAK2/MYRIP	3
GO:0032392	GO:0032392	DNA geometric change	3/313	83/18614	0.163871	0.561423	0.520453	CDC45/SETX/NAV2	3
GO:0018394	GO:0018394	peptidyl-lysine acetylation	5/313	172/18614	0.164589	0.561423	0.520453	EP300/CHD5/MAP3K7/BRD8/THAP7	5
GO:0055088	GO:0055088	lipid homeostasis	5/313	172/18614	0.164589	0.561423	0.520453	NR1H4/PNPLA2/FGFR4/ATP13A2/LIMA1	5
GO:1990138	GO:1990138	neuron projection extension	5/313	172/18614	0.164589	0.561423	0.520453	MACF1/NTN1/VEGFA/SEMA6A/SEMA6C	5
GO:0001704	GO:0001704	formation of primary germ layer	4/313	127/18614	0.166127	0.561423	0.520453	TBX6/COL12A1/AXIN1/FOXC2	4
GO:0035303	GO:0035303	regulation of dephosphorylation	4/313	127/18614	0.166127	0.561423	0.520453	JAK2/INPP5K/MTMR4/SRC	4
GO:0055007	GO:0055007	cardiac muscle cell differentiation	4/313	127/18614	0.166127	0.561423	0.520453	NKX2-5/VEGFA/MYLK3/PDGFRA	4
GO:0007601	GO:0007601	visual perception	6/313	220/18614	0.167112	0.561423	0.520453	CLN5/GABRR2/CNGB1/PDE6A/ROM1/CABP4	6
GO:0007259	GO:0007259	receptor signaling pathway via JAK-STAT	5/313	173/18614	0.167331	0.561423	0.520453	FER/JAK2/EPHB2/EGF/NOTCH1	5
GO:0061515	GO:0061515	myeloid cell development	3/313	84/18614	0.167971	0.561423	0.520453	EP300/SRC/TSPAN2	3
GO:0006509	GO:0006509	membrane protein ectodomain proteolysis	2/313	44/18614	0.168867	0.561423	0.520453	SH3D19/ERAP1	2
GO:0010828	GO:0010828	positive regulation of glucose transmembrane transport	2/313	44/18614	0.168867	0.561423	0.520453	RNASEL/CLIP3	2
GO:0042491	GO:0042491	inner ear auditory receptor cell differentiation	2/313	44/18614	0.168867	0.561423	0.520453	SEC24B/NOTCH1	2
GO:0044275	GO:0044275	cellular carbohydrate catabolic process	2/313	44/18614	0.168867	0.561423	0.520453	PPP1R3D/GPD2	2
GO:0043583	GO:0043583	ear development	6/313	221/18614	0.169535	0.561423	0.520453	SEC24B/CHD7/NTN1/EPHB2/NOTCH1/LGR5	6
GO:0030178	GO:0030178	negative regulation of Wnt signaling pathway	5/313	174/18614	0.170092	0.561423	0.520453	NKX2-5/KREMEN1/AXIN1/NOTCH1/LRP4	5
GO:0002604	GO:0002604	regulation of dendritic cell antigen processing and presentation	1/313	11/18614	0.170218	0.561423	0.520453	SLC11A1	1
GO:0002725	GO:0002725	negative regulation of T cell cytokine production	1/313	11/18614	0.170218	0.561423	0.520453	ARG1	1
GO:0003183	GO:0003183	mitral valve morphogenesis	1/313	11/18614	0.170218	0.561423	0.520453	NOTCH1	1
GO:0003357	GO:0003357	noradrenergic neuron differentiation	1/313	11/18614	0.170218	0.561423	0.520453	HAND2	1
GO:0006183	GO:0006183	GTP biosynthetic process	1/313	11/18614	0.170218	0.561423	0.520453	IMPDH1	1
GO:0006527	GO:0006527	arginine catabolic process	1/313	11/18614	0.170218	0.561423	0.520453	ARG1	1
GO:0006568	GO:0006568	tryptophan metabolic process	1/313	11/18614	0.170218	0.561423	0.520453	AFMID	1
GO:0006686	GO:0006686	sphingomyelin biosynthetic process	1/313	11/18614	0.170218	0.561423	0.520453	SPTLC1	1
GO:0010269	GO:0010269	response to selenium ion	1/313	11/18614	0.170218	0.561423	0.520453	ARG1	1
GO:0010739	GO:0010739	positive regulation of protein kinase A signaling	1/313	11/18614	0.170218	0.561423	0.520453	AKAP12	1
GO:0010960	GO:0010960	magnesium ion homeostasis	1/313	11/18614	0.170218	0.561423	0.520453	CNNM1	1
GO:0016081	GO:0016081	synaptic vesicle docking	1/313	11/18614	0.170218	0.561423	0.520453	PPFIA3	1
GO:0019065	GO:0019065	receptor-mediated endocytosis of virus by host cell	1/313	11/18614	0.170218	0.561423	0.520453	SIGLEC1	1
GO:0019532	GO:0019532	oxalate transport	1/313	11/18614	0.170218	0.561423	0.520453	SLC26A9	1
GO:0021548	GO:0021548	pons development	1/313	11/18614	0.170218	0.561423	0.520453	SEC24B	1
GO:0021889	GO:0021889	olfactory bulb interneuron differentiation	1/313	11/18614	0.170218	0.561423	0.520453	SALL1	1
GO:0021936	GO:0021936	regulation of cerebellar granule cell precursor proliferation	1/313	11/18614	0.170218	0.561423	0.520453	EGF	1
GO:0030397	GO:0030397	membrane disassembly	1/313	11/18614	0.170218	0.561423	0.520453	DCTN1	1
GO:0031943	GO:0031943	regulation of glucocorticoid metabolic process	1/313	11/18614	0.170218	0.561423	0.520453	H6PD	1
GO:0032429	GO:0032429	regulation of phospholipase A2 activity	1/313	11/18614	0.170218	0.561423	0.520453	ANG	1
GO:0032525	GO:0032525	somite rostral/caudal axis specification	1/313	11/18614	0.170218	0.561423	0.520453	TBX6	1
GO:0033625	GO:0033625	positive regulation of integrin activation	1/313	11/18614	0.170218	0.561423	0.520453	SRC	1
GO:0033869	GO:0033869	nucleoside bisphosphate catabolic process	1/313	11/18614	0.170218	0.561423	0.520453	MLYCD	1
GO:0034031	GO:0034031	ribonucleoside bisphosphate catabolic process	1/313	11/18614	0.170218	0.561423	0.520453	MLYCD	1
GO:0034034	GO:0034034	purine nucleoside bisphosphate catabolic process	1/313	11/18614	0.170218	0.561423	0.520453	MLYCD	1
GO:0034350	GO:0034350	regulation of glial cell apoptotic process	1/313	11/18614	0.170218	0.561423	0.520453	AKAP12	1
GO:0035090	GO:0035090	maintenance of apical/basal cell polarity	1/313	11/18614	0.170218	0.561423	0.520453	PDCD6IP	1
GO:0042451	GO:0042451	purine nucleoside biosynthetic process	1/313	11/18614	0.170218	0.561423	0.520453	MTAP	1
GO:0042455	GO:0042455	ribonucleoside biosynthetic process	1/313	11/18614	0.170218	0.561423	0.520453	MTAP	1
GO:0045199	GO:0045199	maintenance of epithelial cell apical/basal polarity	1/313	11/18614	0.170218	0.561423	0.520453	PDCD6IP	1
GO:0046129	GO:0046129	purine ribonucleoside biosynthetic process	1/313	11/18614	0.170218	0.561423	0.520453	MTAP	1
GO:0046501	GO:0046501	protoporphyrinogen IX metabolic process	1/313	11/18614	0.170218	0.561423	0.520453	HMBS	1
GO:0048505	GO:0048505	regulation of timing of cell differentiation	1/313	11/18614	0.170218	0.561423	0.520453	NOTCH1	1
GO:0051133	GO:0051133	regulation of NK T cell activation	1/313	11/18614	0.170218	0.561423	0.520453	JAK2	1
GO:0060020	GO:0060020	Bergmann glial cell differentiation	1/313	11/18614	0.170218	0.561423	0.520453	VIM	1
GO:0060623	GO:0060623	regulation of chromosome condensation	1/313	11/18614	0.170218	0.561423	0.520453	NCAPH2	1
GO:0060767	GO:0060767	epithelial cell proliferation involved in prostate gland development	1/313	11/18614	0.170218	0.561423	0.520453	NOTCH1	1
GO:0060923	GO:0060923	cardiac muscle cell fate commitment	1/313	11/18614	0.170218	0.561423	0.520453	NKX2-5	1
GO:0061314	GO:0061314	Notch signaling involved in heart development	1/313	11/18614	0.170218	0.561423	0.520453	NOTCH1	1
GO:0061418	GO:0061418	regulation of transcription from RNA polymerase II promoter in response to hypoxia	1/313	11/18614	0.170218	0.561423	0.520453	VEGFA	1
GO:0070189	GO:0070189	kynurenine metabolic process	1/313	11/18614	0.170218	0.561423	0.520453	AFMID	1
GO:0071313	GO:0071313	cellular response to caffeine	1/313	11/18614	0.170218	0.561423	0.520453	CACNA1S	1
GO:0071492	GO:0071492	cellular response to UV-A	1/313	11/18614	0.170218	0.561423	0.520453	CERS1	1
GO:0072584	GO:0072584	caveolin-mediated endocytosis	1/313	11/18614	0.170218	0.561423	0.520453	SRC	1
GO:0072697	GO:0072697	protein localization to cell cortex	1/313	11/18614	0.170218	0.561423	0.520453	EPB41	1
GO:0090009	GO:0090009	primitive streak formation	1/313	11/18614	0.170218	0.561423	0.520453	FOXA2	1
GO:0090657	GO:0090657	telomeric loop disassembly	1/313	11/18614	0.170218	0.561423	0.520453	XRCC3	1
GO:0097400	GO:0097400	interleukin-17-mediated signaling pathway	1/313	11/18614	0.170218	0.561423	0.520453	NOTCH1	1
GO:0098974	GO:0098974	postsynaptic actin cytoskeleton organization	1/313	11/18614	0.170218	0.561423	0.520453	FARP1	1
GO:0099105	GO:0099105	ion channel modulating, G protein-coupled receptor signaling pathway	1/313	11/18614	0.170218	0.561423	0.520453	CNGB1	1
GO:0099566	GO:0099566	regulation of postsynaptic cytosolic calcium ion concentration	1/313	11/18614	0.170218	0.561423	0.520453	FZD9	1
GO:1901844	GO:1901844	regulation of cell communication by electrical coupling involved in cardiac conduction	1/313	11/18614	0.170218	0.561423	0.520453	HRC	1
GO:1903059	GO:1903059	regulation of protein lipidation	1/313	11/18614	0.170218	0.561423	0.520453	HHATL	1
GO:1905165	GO:1905165	regulation of lysosomal protein catabolic process	1/313	11/18614	0.170218	0.561423	0.520453	ATP13A2	1
GO:1905651	GO:1905651	regulation of artery morphogenesis	1/313	11/18614	0.170218	0.561423	0.520453	NOTCH1	1
GO:1990535	GO:1990535	neuron projection maintenance	1/313	11/18614	0.170218	0.561423	0.520453	DCTN1	1
GO:2000049	GO:2000049	positive regulation of cell-cell adhesion mediated by cadherin	1/313	11/18614	0.170218	0.561423	0.520453	FOXA2	1
GO:2000392	GO:2000392	regulation of lamellipodium morphogenesis	1/313	11/18614	0.170218	0.561423	0.520453	SRC	1
GO:2001241	GO:2001241	positive regulation of extrinsic apoptotic signaling pathway in absence of ligand	1/313	11/18614	0.170218	0.561423	0.520453	PPP2R1B	1
GO:0006401	GO:0006401	RNA catabolic process	8/313	319/18614	0.170694	0.561423	0.520453	ANG/PKP1/SND1/POP1/SLC11A1/RNASEL/RNASEH2B/VIM	8
GO:0072524	GO:0072524	pyridine-containing compound metabolic process	3/313	85/18614	0.1721	0.561423	0.520453	H6PD/SLC5A8/AFMID	3
GO:0042542	GO:0042542	response to hydrogen peroxide	4/313	129/18614	0.172664	0.561423	0.520453	CAPN2/SETX/ARG1/SRC	4
GO:0042063	GO:0042063	gliogenesis	8/313	320/18614	0.172707	0.561423	0.520453	NTN1/NEUROD4/DNER/SLC45A3/PTPRZ1/VIM/NOTCH1/TSPAN2	8
GO:0072001	GO:0072001	renal system development	8/313	320/18614	0.172707	0.561423	0.520453	VEGFA/SALL1/PDGFRA/FOXC2/NOTCH1/LRP4/LGR5/NPHS2	8
GO:0006694	GO:0006694	steroid biosynthetic process	5/313	175/18614	0.172871	0.561423	0.520453	H6PD/NR1H4/STARD3/FGFR4/CYP11A1	5
GO:1905475	GO:1905475	regulation of protein localization to membrane	5/313	175/18614	0.172871	0.561423	0.520453	FZD9/EPHB2/INPP5K/CLIP3/LRP4	5
GO:0005978	GO:0005978	glycogen biosynthetic process	2/313	45/18614	0.174871	0.561423	0.520453	PPP1R3D/INPP5K	2
GO:0008631	GO:0008631	intrinsic apoptotic signaling pathway in response to oxidative stress	2/313	45/18614	0.174871	0.561423	0.520453	JAK2/BAG5	2
GO:0009250	GO:0009250	glucan biosynthetic process	2/313	45/18614	0.174871	0.561423	0.520453	PPP1R3D/INPP5K	2
GO:0048701	GO:0048701	embryonic cranial skeleton morphogenesis	2/313	45/18614	0.174871	0.561423	0.520453	PDGFRA/FOXC2	2
GO:0061098	GO:0061098	positive regulation of protein tyrosine kinase activity	2/313	45/18614	0.174871	0.561423	0.520453	EGF/SRC	2
GO:1900744	GO:1900744	regulation of p38MAPK cascade	2/313	45/18614	0.174871	0.561423	0.520453	HAND2/VEGFA	2
GO:1902686	GO:1902686	mitochondrial outer membrane permeabilization involved in programmed cell death	2/313	45/18614	0.174871	0.561423	0.520453	FZD9/RHOT2	2
GO:1902692	GO:1902692	regulation of neuroblast proliferation	2/313	45/18614	0.174871	0.561423	0.520453	VEGFA/NOTCH1	2
GO:0032868	GO:0032868	response to insulin	7/313	272/18614	0.175517	0.561423	0.520453	NR1H4/ECHDC3/FER/ATP2B1/INPP5K/FOXC2/SRC	7
GO:0001764	GO:0001764	neuron migration	5/313	176/18614	0.175667	0.561423	0.520453	NTN1/NEUROD4/VEGFA/DNER/SEMA6A	5
GO:0007052	GO:0007052	mitotic spindle organization	4/313	130/18614	0.175965	0.561423	0.520453	TACC1/DCTN1/KIF15/DCTN2	4
GO:1903305	GO:1903305	regulation of regulated secretory pathway	4/313	130/18614	0.175965	0.561423	0.520453	HYAL3/FER/GIT1/NOTCH1	4
GO:0015807	GO:0015807	L-amino acid transport	3/313	86/18614	0.176257	0.561423	0.520453	ARG1/SLC7A9/SLC11A1	3
GO:1901879	GO:1901879	regulation of protein depolymerization	3/313	86/18614	0.176257	0.561423	0.520453	ASPH/KATNB1/LIMA1	3
GO:0050953	GO:0050953	sensory perception of light stimulus	6/313	224/18614	0.17689	0.561423	0.520453	CLN5/GABRR2/CNGB1/PDE6A/ROM1/CABP4	6
GO:0045088	GO:0045088	regulation of innate immune response	9/313	373/18614	0.178447	0.561423	0.520453	EP300/NR1H4/ARG1/ZNFX1/MAP3K7/SEC14L1/NLRP1/SRC/ERAP1	9
GO:0021953	GO:0021953	central nervous system neuron differentiation	5/313	177/18614	0.178481	0.561423	0.520453	FOXN4/CHD5/CDH11/EPHB2/DBX1	5
GO:0008202	GO:0008202	steroid metabolic process	8/313	323/18614	0.178808	0.561423	0.520453	H6PD/NR1H4/STARD3/FGFR4/PDGFRA/LIPE/CYP11A1/LIMA1	8
GO:0006661	GO:0006661	phosphatidylinositol biosynthetic process	4/313	131/18614	0.179288	0.561423	0.520453	PIK3C2G/GPAA1/INPP5K/MTMR4	4
GO:0032612	GO:0032612	interleukin-1 production	4/313	131/18614	0.179288	0.561423	0.520453	NR1H4/JAK2/GIT1/NLRP1	4
GO:0032652	GO:0032652	regulation of interleukin-1 production	4/313	131/18614	0.179288	0.561423	0.520453	NR1H4/JAK2/GIT1/NLRP1	4
GO:0038127	GO:0038127	ERBB signaling pathway	4/313	131/18614	0.179288	0.561423	0.520453	FER/EGF/SRC/NEU3	4
GO:0072329	GO:0072329	monocarboxylic acid catabolic process	4/313	131/18614	0.179288	0.561423	0.520453	LDHD/ABCD4/MLYCD/IDUA	4
GO:0001960	GO:0001960	negative regulation of cytokine-mediated signaling pathway	3/313	87/18614	0.180443	0.561423	0.520453	NR1H4/ARG1/PXDN	3
GO:0008589	GO:0008589	regulation of smoothened signaling pathway	3/313	87/18614	0.180443	0.561423	0.520453	GPR161/CHSY1/RAB34	3
GO:0032092	GO:0032092	positive regulation of protein binding	3/313	87/18614	0.180443	0.561423	0.520453	EP300/NMD3/EPB41	3
GO:0046889	GO:0046889	positive regulation of lipid biosynthetic process	3/313	87/18614	0.180443	0.561423	0.520453	CAPN2/NR1H4/SLC45A3	3
GO:0048145	GO:0048145	regulation of fibroblast proliferation	3/313	87/18614	0.180443	0.561423	0.520453	C1QL4/PDGFRA/RNASEH2B	3
GO:0048708	GO:0048708	astrocyte differentiation	3/313	87/18614	0.180443	0.561423	0.520453	VIM/NOTCH1/TSPAN2	3
GO:0003254	GO:0003254	regulation of membrane depolarization	2/313	46/18614	0.180909	0.561423	0.520453	FZD9/SRC	2
GO:0007094	GO:0007094	mitotic spindle assembly checkpoint signaling	2/313	46/18614	0.180909	0.561423	0.520453	XRCC3/TEX14	2
GO:0010712	GO:0010712	regulation of collagen metabolic process	2/313	46/18614	0.180909	0.561423	0.520453	VIM/NOTCH1	2
GO:0010830	GO:0010830	regulation of myotube differentiation	2/313	46/18614	0.180909	0.561423	0.520453	NKX2-5/NOTCH1	2
GO:0016574	GO:0016574	histone ubiquitination	2/313	46/18614	0.180909	0.561423	0.520453	DDB1/TRIM37	2
GO:0034331	GO:0034331	cell junction maintenance	2/313	46/18614	0.180909	0.561423	0.520453	BSN/DCTN1	2
GO:0042551	GO:0042551	neuron maturation	2/313	46/18614	0.180909	0.561423	0.520453	TBX6/CLN5	2
GO:0044788	GO:0044788	modulation by host of viral process	2/313	46/18614	0.180909	0.561423	0.520453	PIK3C2G/YTHDC2	2
GO:0046427	GO:0046427	positive regulation of receptor signaling pathway via JAK-STAT	2/313	46/18614	0.180909	0.561423	0.520453	JAK2/NOTCH1	2
GO:0071173	GO:0071173	spindle assembly checkpoint signaling	2/313	46/18614	0.180909	0.561423	0.520453	XRCC3/TEX14	2
GO:0071174	GO:0071174	mitotic spindle checkpoint signaling	2/313	46/18614	0.180909	0.561423	0.520453	XRCC3/TEX14	2
GO:0008361	GO:0008361	regulation of cell size	5/313	178/18614	0.181311	0.561423	0.520453	MACF1/NTN1/VEGFA/SEMA6A/SEMA6C	5
GO:0060538	GO:0060538	skeletal muscle organ development	5/313	178/18614	0.181311	0.561423	0.520453	EP300/BARX2/DNER/NOTCH1/CACNA1S	5
GO:0031667	GO:0031667	response to nutrient levels	11/313	477/18614	0.181906	0.561423	0.520453	H6PD/NR1H4/ARG1/SLC25A25/NTRK1/CHSY1/ATP2B1/SLC6A19/PLIN2/FOXA2/SRC	11
GO:0043534	GO:0043534	blood vessel endothelial cell migration	5/313	179/18614	0.184159	0.561423	0.520453	VEGFA/JUP/FOXC2/NOTCH1/MIA3	5
GO:0050954	GO:0050954	sensory perception of mechanical stimulus	5/313	179/18614	0.184159	0.561423	0.520453	CHD7/NTRK1/PKHD1L1/AXIN1/NAV2	5
GO:0000727	GO:0000727	double-strand break repair via break-induced replication	1/313	12/18614	0.184179	0.561423	0.520453	CDC45	1
GO:0001553	GO:0001553	luteinization	1/313	12/18614	0.184179	0.561423	0.520453	PDGFRA	1
GO:0001967	GO:0001967	suckling behavior	1/313	12/18614	0.184179	0.561423	0.520453	HAND2	1
GO:0002087	GO:0002087	regulation of respiratory gaseous exchange by nervous system process	1/313	12/18614	0.184179	0.561423	0.520453	TSHZ3	1
GO:0002328	GO:0002328	pro-B cell differentiation	1/313	12/18614	0.184179	0.561423	0.520453	NOTCH1	1
GO:0002551	GO:0002551	mast cell chemotaxis	1/313	12/18614	0.184179	0.561423	0.520453	VEGFA	1
GO:0003157	GO:0003157	endocardium development	1/313	12/18614	0.184179	0.561423	0.520453	NOTCH1	1
GO:0003174	GO:0003174	mitral valve development	1/313	12/18614	0.184179	0.561423	0.520453	NOTCH1	1
GO:0003337	GO:0003337	mesenchymal to epithelial transition involved in metanephros morphogenesis	1/313	12/18614	0.184179	0.561423	0.520453	SALL1	1
GO:0005984	GO:0005984	disaccharide metabolic process	1/313	12/18614	0.184179	0.561423	0.520453	IDUA	1
GO:0009086	GO:0009086	methionine biosynthetic process	1/313	12/18614	0.184179	0.561423	0.520453	MTAP	1
GO:0009950	GO:0009950	dorsal/ventral axis specification	1/313	12/18614	0.184179	0.561423	0.520453	AXIN1	1
GO:0010749	GO:0010749	regulation of nitric oxide mediated signal transduction	1/313	12/18614	0.184179	0.561423	0.520453	VEGFA	1
GO:0010826	GO:0010826	negative regulation of centrosome duplication	1/313	12/18614	0.184179	0.561423	0.520453	TRIM37	1
GO:0014842	GO:0014842	regulation of skeletal muscle satellite cell proliferation	1/313	12/18614	0.184179	0.561423	0.520453	JAK2	1
GO:0015866	GO:0015866	ADP transport	1/313	12/18614	0.184179	0.561423	0.520453	SLC25A25	1
GO:0016446	GO:0016446	somatic hypermutation of immunoglobulin genes	1/313	12/18614	0.184179	0.561423	0.520453	MCM3AP	1
GO:0018342	GO:0018342	protein prenylation	1/313	12/18614	0.184179	0.561423	0.520453	CHML	1
GO:0019336	GO:0019336	phenol-containing compound catabolic process	1/313	12/18614	0.184179	0.561423	0.520453	MOXD1	1
GO:0032817	GO:0032817	regulation of natural killer cell proliferation	1/313	12/18614	0.184179	0.561423	0.520453	JAK2	1
GO:0033327	GO:0033327	Leydig cell differentiation	1/313	12/18614	0.184179	0.561423	0.520453	PDGFRA	1
GO:0034370	GO:0034370	triglyceride-rich lipoprotein particle remodeling	1/313	12/18614	0.184179	0.561423	0.520453	NR1H4	1
GO:0034372	GO:0034372	very-low-density lipoprotein particle remodeling	1/313	12/18614	0.184179	0.561423	0.520453	NR1H4	1
GO:0034454	GO:0034454	microtubule anchoring at centrosome	1/313	12/18614	0.184179	0.561423	0.520453	DCTN1	1
GO:0035810	GO:0035810	positive regulation of urine volume	1/313	12/18614	0.184179	0.561423	0.520453	INPP5K	1
GO:0038180	GO:0038180	nerve growth factor signaling pathway	1/313	12/18614	0.184179	0.561423	0.520453	NTRK1	1
GO:0038183	GO:0038183	bile acid signaling pathway	1/313	12/18614	0.184179	0.561423	0.520453	NR1H4	1
GO:0040034	GO:0040034	regulation of development, heterochronic	1/313	12/18614	0.184179	0.561423	0.520453	NOTCH1	1
GO:0045602	GO:0045602	negative regulation of endothelial cell differentiation	1/313	12/18614	0.184179	0.561423	0.520453	VEGFA	1
GO:0046549	GO:0046549	retinal cone cell development	1/313	12/18614	0.184179	0.561423	0.520453	CABP4	1
GO:0046606	GO:0046606	negative regulation of centrosome cycle	1/313	12/18614	0.184179	0.561423	0.520453	TRIM37	1
GO:0048103	GO:0048103	somatic stem cell division	1/313	12/18614	0.184179	0.561423	0.520453	NOTCH1	1
GO:0048681	GO:0048681	negative regulation of axon regeneration	1/313	12/18614	0.184179	0.561423	0.520453	KREMEN1	1
GO:0050655	GO:0050655	dermatan sulfate proteoglycan metabolic process	1/313	12/18614	0.184179	0.561423	0.520453	IDUA	1
GO:0051340	GO:0051340	regulation of ligase activity	1/313	12/18614	0.184179	0.561423	0.520453	TFIP11	1
GO:0051657	GO:0051657	maintenance of organelle location	1/313	12/18614	0.184179	0.561423	0.520453	AKAP9	1
GO:0052646	GO:0052646	alditol phosphate metabolic process	1/313	12/18614	0.184179	0.561423	0.520453	GPD2	1
GO:0060123	GO:0060123	regulation of growth hormone secretion	1/313	12/18614	0.184179	0.561423	0.520453	CHD7	1
GO:0060379	GO:0060379	cardiac muscle cell myoblast differentiation	1/313	12/18614	0.184179	0.561423	0.520453	NOTCH1	1
GO:0060442	GO:0060442	branching involved in prostate gland morphogenesis	1/313	12/18614	0.184179	0.561423	0.520453	HOXB13	1
GO:0060831	GO:0060831	smoothened signaling pathway involved in dorsal/ventral neural tube patterning	1/313	12/18614	0.184179	0.561423	0.520453	GPR161	1
GO:0061309	GO:0061309	cardiac neural crest cell development involved in outflow tract morphogenesis	1/313	12/18614	0.184179	0.561423	0.520453	HAND2	1
GO:0070932	GO:0070932	histone H3 deacetylation	1/313	12/18614	0.184179	0.561423	0.520453	SMARCAD1	1
GO:0070943	GO:0070943	neutrophil-mediated killing of symbiont cell	1/313	12/18614	0.184179	0.561423	0.520453	ARG1	1
GO:0071372	GO:0071372	cellular response to follicle-stimulating hormone stimulus	1/313	12/18614	0.184179	0.561423	0.520453	NOTCH1	1
GO:0071514	GO:0071514	genomic imprinting	1/313	12/18614	0.184179	0.561423	0.520453	AXIN1	1
GO:0072015	GO:0072015	podocyte development	1/313	12/18614	0.184179	0.561423	0.520453	NPHS2	1
GO:0072017	GO:0072017	distal tubule development	1/313	12/18614	0.184179	0.561423	0.520453	NOTCH1	1
GO:0072497	GO:0072497	mesenchymal stem cell differentiation	1/313	12/18614	0.184179	0.561423	0.520453	PDGFRA	1
GO:0090178	GO:0090178	regulation of establishment of planar polarity involved in neural tube closure	1/313	12/18614	0.184179	0.561423	0.520453	SEC24B	1
GO:0090232	GO:0090232	positive regulation of spindle checkpoint	1/313	12/18614	0.184179	0.561423	0.520453	XRCC3	1
GO:0090267	GO:0090267	positive regulation of mitotic cell cycle spindle assembly checkpoint	1/313	12/18614	0.184179	0.561423	0.520453	XRCC3	1
GO:0097264	GO:0097264	self proteolysis	1/313	12/18614	0.184179	0.561423	0.520453	NLRP1	1
GO:0097354	GO:0097354	prenylation	1/313	12/18614	0.184179	0.561423	0.520453	CHML	1
GO:0098911	GO:0098911	regulation of ventricular cardiac muscle cell action potential	1/313	12/18614	0.184179	0.561423	0.520453	JUP	1
GO:0099550	GO:0099550	trans-synaptic signaling, modulating synaptic transmission	1/313	12/18614	0.184179	0.561423	0.520453	EPHB2	1
GO:0140052	GO:0140052	cellular response to oxidised low-density lipoprotein particle stimulus	1/313	12/18614	0.184179	0.561423	0.520453	MIA3	1
GO:0150065	GO:0150065	regulation of deacetylase activity	1/313	12/18614	0.184179	0.561423	0.520453	VEGFA	1
GO:1901731	GO:1901731	positive regulation of platelet aggregation	1/313	12/18614	0.184179	0.561423	0.520453	JAK2	1
GO:1902667	GO:1902667	regulation of axon guidance	1/313	12/18614	0.184179	0.561423	0.520453	VEGFA	1
GO:1902946	GO:1902946	protein localization to early endosome	1/313	12/18614	0.184179	0.561423	0.520453	EGF	1
GO:1904177	GO:1904177	regulation of adipose tissue development	1/313	12/18614	0.184179	0.561423	0.520453	NR1H4	1
GO:1904478	GO:1904478	regulation of intestinal absorption	1/313	12/18614	0.184179	0.561423	0.520453	EPB41	1
GO:1905456	GO:1905456	regulation of lymphoid progenitor cell differentiation	1/313	12/18614	0.184179	0.561423	0.520453	NOTCH1	1
GO:1905668	GO:1905668	positive regulation of protein localization to endosome	1/313	12/18614	0.184179	0.561423	0.520453	EGF	1
GO:2001214	GO:2001214	positive regulation of vasculogenesis	1/313	12/18614	0.184179	0.561423	0.520453	ASB4	1
GO:0043434	GO:0043434	response to peptide hormone	10/313	427/18614	0.184292	0.561423	0.520453	NR1H4/ECHDC3/ARG1/FER/JAK2/ATP2B1/INPP5K/FOXC2/SRC/CYP11A1	10
GO:0030168	GO:0030168	platelet activation	4/313	133/18614	0.185997	0.561423	0.520453	PDGFRA/JAK2/TLN1/SRC	4
GO:0034219	GO:0034219	carbohydrate transmembrane transport	4/313	133/18614	0.185997	0.561423	0.520453	SLC45A3/INPP5K/RNASEL/CLIP3	4
GO:0009066	GO:0009066	aspartate family amino acid metabolic process	2/313	47/18614	0.186977	0.561423	0.520453	MTAP/PLOD2	2
GO:0016339	GO:0016339	calcium-dependent cell-cell adhesion via plasma membrane cell adhesion molecules	2/313	47/18614	0.186977	0.561423	0.520453	CDH9/CDH11	2
GO:0031577	GO:0031577	spindle checkpoint signaling	2/313	47/18614	0.186977	0.561423	0.520453	XRCC3/TEX14	2
GO:0045601	GO:0045601	regulation of endothelial cell differentiation	2/313	47/18614	0.186977	0.561423	0.520453	VEGFA/NOTCH1	2
GO:0048806	GO:0048806	genitalia development	2/313	47/18614	0.186977	0.561423	0.520453	CHD7/PDGFRA	2
GO:0090224	GO:0090224	regulation of spindle organization	2/313	47/18614	0.186977	0.561423	0.520453	DCTN1/KIF15	2
GO:0120163	GO:0120163	negative regulation of cold-induced thermogenesis	2/313	47/18614	0.186977	0.561423	0.520453	FOXC2/NOTCH1	2
GO:0002833	GO:0002833	positive regulation of response to biotic stimulus	8/313	327/18614	0.18709	0.561423	0.520453	EP300/NR1H4/ARG1/ZNFX1/MAP3K7/SEC14L1/NLRP1/SRC	8
GO:0055074	GO:0055074	calcium ion homeostasis	8/313	327/18614	0.18709	0.561423	0.520453	ITPR2/TRPC7/CHD7/PDZD8/FZD9/HRC/ATP2B1/ATP13A2	8
GO:0006112	GO:0006112	energy reserve metabolic process	3/313	89/18614	0.188893	0.561423	0.520453	PPP1R3D/PHKA1/INPP5K	3
GO:0051591	GO:0051591	response to cAMP	3/313	89/18614	0.188893	0.561423	0.520453	ITPR2/INPP5K/AKAP9	3
GO:0055072	GO:0055072	iron ion homeostasis	3/313	89/18614	0.188893	0.561423	0.520453	SLC11A1/SLC25A37/ATP13A2	3
GO:0071229	GO:0071229	cellular response to acid chemical	3/313	89/18614	0.188893	0.561423	0.520453	CAPN2/VEGFA/PDGFRA	3
GO:0048565	GO:0048565	digestive tract development	4/313	134/18614	0.189382	0.561423	0.520453	SALL1/PDGFRA/SRC/NOTCH1	4
GO:0042476	GO:0042476	odontogenesis	4/313	135/18614	0.192786	0.561423	0.520453	HAND2/PDGFRA/SRC/LRP4	4
GO:0043401	GO:0043401	steroid hormone mediated signaling pathway	4/313	135/18614	0.192786	0.561423	0.520453	EP300/ESR2/JAK2/SRC	4
GO:0043467	GO:0043467	regulation of generation of precursor metabolites and energy	4/313	135/18614	0.192786	0.561423	0.520453	EP300/PPP1R3D/GIT1/INPP5K	4
GO:0046890	GO:0046890	regulation of lipid biosynthetic process	5/313	182/18614	0.192797	0.561423	0.520453	H6PD/CAPN2/NR1H4/FGFR4/SLC45A3	5
GO:0006110	GO:0006110	regulation of glycolytic process	2/313	48/18614	0.193074	0.561423	0.520453	EP300/GIT1	2
GO:0007520	GO:0007520	myoblast fusion	2/313	48/18614	0.193074	0.561423	0.520453	CAPN2/CACNA1S	2
GO:0014075	GO:0014075	response to amine	2/313	48/18614	0.193074	0.561423	0.520453	ARG1/JAK2	2
GO:0030850	GO:0030850	prostate gland development	2/313	48/18614	0.193074	0.561423	0.520453	HOXB13/NOTCH1	2
GO:0031648	GO:0031648	protein destabilization	2/313	48/18614	0.193074	0.561423	0.520453	EP300/SRC	2
GO:0032620	GO:0032620	interleukin-17 production	2/313	48/18614	0.193074	0.561423	0.520453	NR1H4/JAK2	2
GO:0032660	GO:0032660	regulation of interleukin-17 production	2/313	48/18614	0.193074	0.561423	0.520453	NR1H4/JAK2	2
GO:0033046	GO:0033046	negative regulation of sister chromatid segregation	2/313	48/18614	0.193074	0.561423	0.520453	XRCC3/TEX14	2
GO:0033048	GO:0033048	negative regulation of mitotic sister chromatid segregation	2/313	48/18614	0.193074	0.561423	0.520453	XRCC3/TEX14	2
GO:0035094	GO:0035094	response to nicotine	2/313	48/18614	0.193074	0.561423	0.520453	NTRK1/GNAT3	2
GO:0035794	GO:0035794	positive regulation of mitochondrial membrane permeability	2/313	48/18614	0.193074	0.561423	0.520453	FZD9/RHOT2	2
GO:0045747	GO:0045747	positive regulation of Notch signaling pathway	2/313	48/18614	0.193074	0.561423	0.520453	SRC/NOTCH1	2
GO:0045841	GO:0045841	negative regulation of mitotic metaphase/anaphase transition	2/313	48/18614	0.193074	0.561423	0.520453	XRCC3/TEX14	2
GO:0046189	GO:0046189	phenol-containing compound biosynthetic process	2/313	48/18614	0.193074	0.561423	0.520453	HAND2/MOXD1	2
GO:2000816	GO:2000816	negative regulation of mitotic sister chromatid separation	2/313	48/18614	0.193074	0.561423	0.520453	XRCC3/TEX14	2
GO:0001510	GO:0001510	RNA methylation	3/313	90/18614	0.193156	0.561423	0.520453	TRMT11/TRMT13/ALKBH8	3
GO:0022406	GO:0022406	membrane docking	3/313	90/18614	0.193156	0.561423	0.520453	STX16/PDZD8/PPFIA3	3
GO:0033555	GO:0033555	multicellular organismal response to stress	3/313	90/18614	0.193156	0.561423	0.520453	CAPN2/NTRK1/EPHB2	3
GO:0048525	GO:0048525	negative regulation of viral process	3/313	90/18614	0.193156	0.561423	0.520453	ZNFX1/INPP5K/RNASEL	3
GO:0071103	GO:0071103	DNA conformation change	3/313	90/18614	0.193156	0.561423	0.520453	CDC45/SETX/NAV2	3
GO:0001942	GO:0001942	hair follicle development	3/313	91/18614	0.197443	0.561423	0.520453	NOTCH1/LRP4/LGR5	3
GO:0042475	GO:0042475	odontogenesis of dentin-containing tooth	3/313	91/18614	0.197443	0.561423	0.520453	HAND2/PDGFRA/LRP4	3
GO:0000101	GO:0000101	sulfur amino acid transport	1/313	13/18614	0.197906	0.561423	0.520453	SLC7A9	1
GO:0001682	GO:0001682	tRNA 5'-leader removal	1/313	13/18614	0.197906	0.561423	0.520453	POP1	1
GO:0002566	GO:0002566	somatic diversification of immune receptors via somatic mutation	1/313	13/18614	0.197906	0.561423	0.520453	MCM3AP	1
GO:0006388	GO:0006388	tRNA splicing, via endonucleolytic cleavage and ligation	1/313	13/18614	0.197906	0.561423	0.520453	FAM98B	1
GO:0006521	GO:0006521	regulation of cellular amino acid metabolic process	1/313	13/18614	0.197906	0.561423	0.520453	NR1H4	1
GO:0006586	GO:0006586	indolalkylamine metabolic process	1/313	13/18614	0.197906	0.561423	0.520453	AFMID	1
GO:0007501	GO:0007501	mesodermal cell fate specification	1/313	13/18614	0.197906	0.561423	0.520453	TBX6	1
GO:0010896	GO:0010896	regulation of triglyceride catabolic process	1/313	13/18614	0.197906	0.561423	0.520453	PNPLA2	1
GO:0032966	GO:0032966	negative regulation of collagen biosynthetic process	1/313	13/18614	0.197906	0.561423	0.520453	NOTCH1	1
GO:0034333	GO:0034333	adherens junction assembly	1/313	13/18614	0.197906	0.561423	0.520453	FER	1
GO:0035745	GO:0035745	T-helper 2 cell cytokine production	1/313	13/18614	0.197906	0.561423	0.520453	ARG1	1
GO:0036006	GO:0036006	cellular response to macrophage colony-stimulating factor stimulus	1/313	13/18614	0.197906	0.561423	0.520453	FER	1
GO:0036462	GO:0036462	TRAIL-activated apoptotic signaling pathway	1/313	13/18614	0.197906	0.561423	0.520453	TNFRSF10A	1
GO:0043471	GO:0043471	regulation of cellular carbohydrate catabolic process	1/313	13/18614	0.197906	0.561423	0.520453	PPP1R3D	1
GO:0045605	GO:0045605	negative regulation of epidermal cell differentiation	1/313	13/18614	0.197906	0.561423	0.520453	NOTCH1	1
GO:0045683	GO:0045683	negative regulation of epidermis development	1/313	13/18614	0.197906	0.561423	0.520453	NOTCH1	1
GO:0045741	GO:0045741	positive regulation of epidermal growth factor-activated receptor activity	1/313	13/18614	0.197906	0.561423	0.520453	EGF	1
GO:0051132	GO:0051132	NK T cell activation	1/313	13/18614	0.197906	0.561423	0.520453	JAK2	1
GO:0051481	GO:0051481	negative regulation of cytosolic calcium ion concentration	1/313	13/18614	0.197906	0.561423	0.520453	ATP2B1	1
GO:0060837	GO:0060837	blood vessel endothelial cell differentiation	1/313	13/18614	0.197906	0.561423	0.520453	NOTCH1	1
GO:0070571	GO:0070571	negative regulation of neuron projection regeneration	1/313	13/18614	0.197906	0.561423	0.520453	KREMEN1	1
GO:0070914	GO:0070914	UV-damage excision repair	1/313	13/18614	0.197906	0.561423	0.520453	DDB1	1
GO:0071287	GO:0071287	cellular response to manganese ion	1/313	13/18614	0.197906	0.561423	0.520453	ATP13A2	1
GO:0071389	GO:0071389	cellular response to mineralocorticoid stimulus	1/313	13/18614	0.197906	0.561423	0.520453	ATP2B1	1
GO:0071801	GO:0071801	regulation of podosome assembly	1/313	13/18614	0.197906	0.561423	0.520453	SRC	1
GO:0072310	GO:0072310	glomerular epithelial cell development	1/313	13/18614	0.197906	0.561423	0.520453	NPHS2	1
GO:0072537	GO:0072537	fibroblast activation	1/313	13/18614	0.197906	0.561423	0.520453	AKAP12	1
GO:0075509	GO:0075509	endocytosis involved in viral entry into host cell	1/313	13/18614	0.197906	0.561423	0.520453	SIGLEC1	1
GO:0090177	GO:0090177	establishment of planar polarity involved in neural tube closure	1/313	13/18614	0.197906	0.561423	0.520453	SEC24B	1
GO:0097499	GO:0097499	protein localization to non-motile cilium	1/313	13/18614	0.197906	0.561423	0.520453	ROM1	1
GO:0098693	GO:0098693	regulation of synaptic vesicle cycle	1/313	13/18614	0.197906	0.561423	0.520453	BSN	1
GO:1900452	GO:1900452	regulation of long-term synaptic depression	1/313	13/18614	0.197906	0.561423	0.520453	SORCS3	1
GO:1901524	GO:1901524	regulation of mitophagy	1/313	13/18614	0.197906	0.561423	0.520453	CERS1	1
GO:1902047	GO:1902047	polyamine transmembrane transport	1/313	13/18614	0.197906	0.561423	0.520453	ATP13A2	1
GO:1903054	GO:1903054	negative regulation of extracellular matrix organization	1/313	13/18614	0.197906	0.561423	0.520453	NOTCH1	1
GO:1903599	GO:1903599	positive regulation of autophagy of mitochondrion	1/313	13/18614	0.197906	0.561423	0.520453	CERS1	1
GO:1904350	GO:1904350	regulation of protein catabolic process in the vacuole	1/313	13/18614	0.197906	0.561423	0.520453	ATP13A2	1
GO:1905666	GO:1905666	regulation of protein localization to endosome	1/313	13/18614	0.197906	0.561423	0.520453	EGF	1
GO:2000551	GO:2000551	regulation of T-helper 2 cell cytokine production	1/313	13/18614	0.197906	0.561423	0.520453	ARG1	1
GO:2001046	GO:2001046	positive regulation of integrin-mediated signaling pathway	1/313	13/18614	0.197906	0.561423	0.520453	LIMS2	1
GO:0048469	GO:0048469	cell maturation	5/313	184/18614	0.198635	0.561423	0.520453	TBX6/ANG/VEGFA/CLN5/HOXB13	5
GO:0097696	GO:0097696	receptor signaling pathway via STAT	5/313	184/18614	0.198635	0.561423	0.520453	FER/JAK2/EPHB2/EGF/NOTCH1	5
GO:0007602	GO:0007602	phototransduction	2/313	49/18614	0.199196	0.561423	0.520453	CNGB1/CABP4	2
GO:0008206	GO:0008206	bile acid metabolic process	2/313	49/18614	0.199196	0.561423	0.520453	NR1H4/FGFR4	2
GO:0010043	GO:0010043	response to zinc ion	2/313	49/18614	0.199196	0.561423	0.520453	ARG1/ATP13A2	2
GO:0046460	GO:0046460	neutral lipid biosynthetic process	2/313	49/18614	0.199196	0.561423	0.520453	ANG/PNPLA2	2
GO:0046463	GO:0046463	acylglycerol biosynthetic process	2/313	49/18614	0.199196	0.561423	0.520453	ANG/PNPLA2	2
GO:0060043	GO:0060043	regulation of cardiac muscle cell proliferation	2/313	49/18614	0.199196	0.561423	0.520453	NKX2-5/NOTCH1	2
GO:1902108	GO:1902108	regulation of mitochondrial membrane permeability involved in apoptotic process	2/313	49/18614	0.199196	0.561423	0.520453	FZD9/RHOT2	2
GO:0035270	GO:0035270	endocrine system development	4/313	137/18614	0.199652	0.561423	0.520453	NKX2-5/SALL1/PDGFRA/FOXA2	4
GO:0051651	GO:0051651	maintenance of location in cell	6/313	233/18614	0.199703	0.561423	0.520453	ITPR2/CHD7/GPAA1/ANKRD13C/HRC/AKAP9	6
GO:0045766	GO:0045766	positive regulation of angiogenesis	5/313	185/18614	0.201577	0.561423	0.520453	VEGFA/JUP/FOXC2/PAK4/ERAP1	5
GO:0099173	GO:0099173	postsynapse organization	5/313	185/18614	0.201577	0.561423	0.520453	FARP1/FZD9/EPHB2/ACTN1/LRP4	5
GO:1904018	GO:1904018	positive regulation of vasculature development	5/313	185/18614	0.201577	0.561423	0.520453	VEGFA/JUP/FOXC2/PAK4/ERAP1	5
GO:0009791	GO:0009791	post-embryonic development	3/313	92/18614	0.201753	0.561423	0.520453	VEGFA/JAK2/KDM5B	3
GO:0055017	GO:0055017	cardiac muscle tissue growth	3/313	92/18614	0.201753	0.561423	0.520453	NKX2-5/FOXC2/NOTCH1	3
GO:0060761	GO:0060761	negative regulation of response to cytokine stimulus	3/313	92/18614	0.201753	0.561423	0.520453	NR1H4/ARG1/PXDN	3
GO:0046486	GO:0046486	glycerolipid metabolic process	9/313	385/18614	0.201875	0.561423	0.520453	CAPN2/ANG/PIK3C2G/NR1H4/PNPLA2/GPAA1/INPP5K/LIPE/MTMR4	9
GO:0050807	GO:0050807	regulation of synapse organization	6/313	234/18614	0.202303	0.561423	0.520453	NTN1/NTRK1/DCTN1/FARP1/EPHB2/LRP4	6
GO:0060048	GO:0060048	cardiac muscle contraction	4/313	138/18614	0.203112	0.561423	0.520453	NKX2-5/JUP/HRC/AKAP9	4
GO:0001974	GO:0001974	blood vessel remodeling	2/313	50/18614	0.205341	0.561423	0.520453	CHD7/FOXC2	2
GO:0018198	GO:0018198	peptidyl-cysteine modification	2/313	50/18614	0.205341	0.561423	0.520453	HMBS/CLIP3	2
GO:0030195	GO:0030195	negative regulation of blood coagulation	2/313	50/18614	0.205341	0.561423	0.520453	SERPINB2/PDGFRA	2
GO:0048546	GO:0048546	digestive tract morphogenesis	2/313	50/18614	0.205341	0.561423	0.520453	PDGFRA/NOTCH1	2
GO:0051985	GO:0051985	negative regulation of chromosome segregation	2/313	50/18614	0.205341	0.561423	0.520453	XRCC3/TEX14	2
GO:1902100	GO:1902100	negative regulation of metaphase/anaphase transition of cell cycle	2/313	50/18614	0.205341	0.561423	0.520453	XRCC3/TEX14	2
GO:1904894	GO:1904894	positive regulation of receptor signaling pathway via STAT	2/313	50/18614	0.205341	0.561423	0.520453	JAK2/NOTCH1	2
GO:1905819	GO:1905819	negative regulation of chromosome separation	2/313	50/18614	0.205341	0.561423	0.520453	XRCC3/TEX14	2
GO:0045995	GO:0045995	regulation of embryonic development	3/313	93/18614	0.206085	0.561423	0.520453	NFRKB/FOXA2/NOTCH1	3
GO:0070301	GO:0070301	cellular response to hydrogen peroxide	3/313	93/18614	0.206085	0.561423	0.520453	SETX/ARG1/SRC	3
GO:2001251	GO:2001251	negative regulation of chromosome organization	3/313	93/18614	0.206085	0.561423	0.520453	XRCC3/TEX14/SRC	3
GO:0032200	GO:0032200	telomere organization	5/313	187/18614	0.207504	0.561423	0.520453	XRCC3/TFIP11/NFRKB/SRC/RFC1	5
GO:0140014	GO:0140014	mitotic nuclear division	7/313	286/18614	0.207734	0.561423	0.520453	NCAPH2/XRCC3/KIF15/EGF/DCTN2/TEX14/KATNB1	7
GO:0007093	GO:0007093	mitotic cell cycle checkpoint signaling	4/313	140/18614	0.210086	0.561423	0.520453	TOPBP1/DONSON/XRCC3/TEX14	4
GO:0048813	GO:0048813	dendrite morphogenesis	4/313	140/18614	0.210086	0.561423	0.520453	FARP1/EPHB2/FBXW8/LRP4	4
GO:1903008	GO:1903008	organelle disassembly	4/313	140/18614	0.210086	0.561423	0.520453	PNPLA2/CERS1/PLIN2/ATP13A2	4
GO:1904019	GO:1904019	epithelial cell apoptotic process	4/313	140/18614	0.210086	0.561423	0.520453	NKX2-5/HAND2/JAK2/PAK4	4
GO:0022404	GO:0022404	molting cycle process	3/313	94/18614	0.210438	0.561423	0.520453	NOTCH1/LRP4/LGR5	3
GO:0022405	GO:0022405	hair cycle process	3/313	94/18614	0.210438	0.561423	0.520453	NOTCH1/LRP4/LGR5	3
GO:0035082	GO:0035082	axoneme assembly	3/313	94/18614	0.210438	0.561423	0.520453	DRC1/HYDIN/DNAI2	3
GO:0002040	GO:0002040	sprouting angiogenesis	5/313	188/18614	0.210489	0.561423	0.520453	VEGFA/FOXC2/NOTCH1/MIA3/SEMA6A	5
GO:0000394	GO:0000394	RNA splicing, via endonucleolytic cleavage and ligation	1/313	14/18614	0.211403	0.561423	0.520453	FAM98B	1
GO:0000722	GO:0000722	telomere maintenance via recombination	1/313	14/18614	0.211403	0.561423	0.520453	XRCC3	1
GO:0001976	GO:0001976	nervous system process involved in regulation of systemic arterial blood pressure	1/313	14/18614	0.211403	0.561423	0.520453	NAV2	1
GO:0002829	GO:0002829	negative regulation of type 2 immune response	1/313	14/18614	0.211403	0.561423	0.520453	ARG1	1
GO:0006177	GO:0006177	GMP biosynthetic process	1/313	14/18614	0.211403	0.561423	0.520453	IMPDH1	1
GO:0006465	GO:0006465	signal peptide processing	1/313	14/18614	0.211403	0.561423	0.520453	CLN5	1
GO:0009415	GO:0009415	response to water	1/313	14/18614	0.211403	0.561423	0.520453	NTRK1	1
GO:0010587	GO:0010587	miRNA catabolic process	1/313	14/18614	0.211403	0.561423	0.520453	SND1	1
GO:0010713	GO:0010713	negative regulation of collagen metabolic process	1/313	14/18614	0.211403	0.561423	0.520453	NOTCH1	1
GO:0014841	GO:0014841	skeletal muscle satellite cell proliferation	1/313	14/18614	0.211403	0.561423	0.520453	JAK2	1
GO:0030049	GO:0030049	muscle filament sliding	1/313	14/18614	0.211403	0.561423	0.520453	MYH2	1
GO:0030252	GO:0030252	growth hormone secretion	1/313	14/18614	0.211403	0.561423	0.520453	CHD7	1
GO:0031000	GO:0031000	response to caffeine	1/313	14/18614	0.211403	0.561423	0.520453	CACNA1S	1
GO:0031115	GO:0031115	negative regulation of microtubule polymerization	1/313	14/18614	0.211403	0.561423	0.520453	CLIP3	1
GO:0031958	GO:0031958	corticosteroid receptor signaling pathway	1/313	14/18614	0.211403	0.561423	0.520453	JAK2	1
GO:0033004	GO:0033004	negative regulation of mast cell activation	1/313	14/18614	0.211403	0.561423	0.520453	FER	1
GO:0034309	GO:0034309	primary alcohol biosynthetic process	1/313	14/18614	0.211403	0.561423	0.520453	H6PD	1
GO:0035721	GO:0035721	intraciliary retrograde transport	1/313	14/18614	0.211403	0.561423	0.520453	WDR35	1
GO:0035791	GO:0035791	platelet-derived growth factor receptor-beta signaling pathway	1/313	14/18614	0.211403	0.561423	0.520453	SRC	1
GO:0042136	GO:0042136	neurotransmitter biosynthetic process	1/313	14/18614	0.211403	0.561423	0.520453	MOXD1	1
GO:0042541	GO:0042541	hemoglobin biosynthetic process	1/313	14/18614	0.211403	0.561423	0.520453	SLC25A37	1
GO:0043922	GO:0043922	negative regulation by host of viral transcription	1/313	14/18614	0.211403	0.561423	0.520453	INPP5K	1
GO:0045348	GO:0045348	positive regulation of MHC class II biosynthetic process	1/313	14/18614	0.211403	0.561423	0.520453	JAK2	1
GO:0045956	GO:0045956	positive regulation of calcium ion-dependent exocytosis	1/313	14/18614	0.211403	0.561423	0.520453	HYAL3	1
GO:0046479	GO:0046479	glycosphingolipid catabolic process	1/313	14/18614	0.211403	0.561423	0.520453	NEU3	1
GO:0046512	GO:0046512	sphingosine biosynthetic process	1/313	14/18614	0.211403	0.561423	0.520453	SPTLC1	1
GO:0046520	GO:0046520	sphingoid biosynthetic process	1/313	14/18614	0.211403	0.561423	0.520453	SPTLC1	1
GO:0048711	GO:0048711	positive regulation of astrocyte differentiation	1/313	14/18614	0.211403	0.561423	0.520453	NOTCH1	1
GO:0048715	GO:0048715	negative regulation of oligodendrocyte differentiation	1/313	14/18614	0.211403	0.561423	0.520453	NOTCH1	1
GO:0050930	GO:0050930	induction of positive chemotaxis	1/313	14/18614	0.211403	0.561423	0.520453	VEGFA	1
GO:0055012	GO:0055012	ventricular cardiac muscle cell differentiation	1/313	14/18614	0.211403	0.561423	0.520453	NKX2-5	1
GO:0060330	GO:0060330	regulation of response to type II interferon	1/313	14/18614	0.211403	0.561423	0.520453	ARG1	1
GO:0060334	GO:0060334	regulation of type II interferon-mediated signaling pathway	1/313	14/18614	0.211403	0.561423	0.520453	ARG1	1
GO:0061043	GO:0061043	regulation of vascular wound healing	1/313	14/18614	0.211403	0.561423	0.520453	FOXC2	1
GO:0070141	GO:0070141	response to UV-A	1/313	14/18614	0.211403	0.561423	0.520453	CERS1	1
GO:0070307	GO:0070307	lens fiber cell development	1/313	14/18614	0.211403	0.561423	0.520453	VIM	1
GO:0070942	GO:0070942	neutrophil mediated cytotoxicity	1/313	14/18614	0.211403	0.561423	0.520453	ARG1	1
GO:0071361	GO:0071361	cellular response to ethanol	1/313	14/18614	0.211403	0.561423	0.520453	ITPR2	1
GO:0071415	GO:0071415	cellular response to purine-containing compound	1/313	14/18614	0.211403	0.561423	0.520453	CACNA1S	1
GO:0072393	GO:0072393	microtubule anchoring at microtubule organizing center	1/313	14/18614	0.211403	0.561423	0.520453	DCTN1	1
GO:0090385	GO:0090385	phagosome-lysosome fusion	1/313	14/18614	0.211403	0.561423	0.520453	RAB34	1
GO:0098840	GO:0098840	protein transport along microtubule	1/313	14/18614	0.211403	0.561423	0.520453	CLIP3	1
GO:0099118	GO:0099118	microtubule-based protein transport	1/313	14/18614	0.211403	0.561423	0.520453	CLIP3	1
GO:0099188	GO:0099188	postsynaptic cytoskeleton organization	1/313	14/18614	0.211403	0.561423	0.520453	FARP1	1
GO:1901029	GO:1901029	negative regulation of mitochondrial outer membrane permeabilization involved in apoptotic signaling pathway	1/313	14/18614	0.211403	0.561423	0.520453	FZD9	1
GO:1901077	GO:1901077	regulation of relaxation of muscle	1/313	14/18614	0.211403	0.561423	0.520453	HRC	1
GO:1901533	GO:1901533	negative regulation of hematopoietic progenitor cell differentiation	1/313	14/18614	0.211403	0.561423	0.520453	NOTCH1	1
GO:1902969	GO:1902969	mitotic DNA replication	1/313	14/18614	0.211403	0.561423	0.520453	CDC45	1
GO:1903025	GO:1903025	regulation of RNA polymerase II regulatory region sequence-specific DNA binding	1/313	14/18614	0.211403	0.561423	0.520453	EP300	1
GO:1904424	GO:1904424	regulation of GTP binding	1/313	14/18614	0.211403	0.561423	0.520453	CLN5	1
GO:0006111	GO:0006111	regulation of gluconeogenesis	2/313	51/18614	0.211506	0.561423	0.520453	EP300/DDB1	2
GO:0019083	GO:0019083	viral transcription	2/313	51/18614	0.211506	0.561423	0.520453	EP300/INPP5K	2
GO:0035036	GO:0035036	sperm-egg recognition	2/313	51/18614	0.211506	0.561423	0.520453	ATP8B3/CLGN	2
GO:0043113	GO:0043113	receptor clustering	2/313	51/18614	0.211506	0.561423	0.520453	FZD9/LRP4	2
GO:0043392	GO:0043392	negative regulation of DNA binding	2/313	51/18614	0.211506	0.561423	0.520453	HAND2/JAK2	2
GO:0044818	GO:0044818	mitotic G2/M transition checkpoint	2/313	51/18614	0.211506	0.561423	0.520453	TOPBP1/DONSON	2
GO:0045778	GO:0045778	positive regulation of ossification	2/313	51/18614	0.211506	0.561423	0.520453	FZD9/ATP2B1	2
GO:0051646	GO:0051646	mitochondrion localization	2/313	51/18614	0.211506	0.561423	0.520453	SYBU/RHOT2	2
GO:0061178	GO:0061178	regulation of insulin secretion involved in cellular response to glucose stimulus	2/313	51/18614	0.211506	0.561423	0.520453	NR1H4/FOXA2	2
GO:1900047	GO:1900047	negative regulation of hemostasis	2/313	51/18614	0.211506	0.561423	0.520453	SERPINB2/PDGFRA	2
GO:1904707	GO:1904707	positive regulation of vascular associated smooth muscle cell proliferation	2/313	51/18614	0.211506	0.561423	0.520453	JAK2/SRC	2
GO:0002753	GO:0002753	cytosolic pattern recognition receptor signaling pathway	3/313	95/18614	0.214811	0.563829	0.522684	NR1H4/MAP3K7/SEC14L1	3
GO:0006029	GO:0006029	proteoglycan metabolic process	3/313	95/18614	0.214811	0.563829	0.522684	CHSY1/HGSNAT/IDUA	3
GO:1903532	GO:1903532	positive regulation of secretion by cell	7/313	289/18614	0.214914	0.563829	0.522684	ANG/NR1H4/HYAL3/PDCD6IP/JAK2/ATP13A2/MYRIP	7
GO:0002822	GO:0002822	regulation of adaptive immune response based on somatic recombination of immune receptors built from immunoglobulin superfamily domains	5/313	190/18614	0.2165	0.563829	0.522684	ARG1/MAP3K7/JAK2/EPHB2/SLC11A1	5
GO:0010876	GO:0010876	lipid localization	11/313	497/18614	0.217131	0.563829	0.522684	STARD3/PNPLA2/PDZD8/ATP8B3/SLC5A8/ABCA6/ABCD4/EGF/PLIN2/KDM5B/LIMA1	11
GO:0010543	GO:0010543	regulation of platelet activation	2/313	52/18614	0.21769	0.563829	0.522684	PDGFRA/JAK2	2
GO:0022602	GO:0022602	ovulation cycle process	2/313	52/18614	0.21769	0.563829	0.522684	PDGFRA/SRC	2
GO:0031103	GO:0031103	axon regeneration	2/313	52/18614	0.21769	0.563829	0.522684	JAK2/KREMEN1	2
GO:0032692	GO:0032692	negative regulation of interleukin-1 production	2/313	52/18614	0.21769	0.563829	0.522684	NR1H4/GIT1	2
GO:0035315	GO:0035315	hair cell differentiation	2/313	52/18614	0.21769	0.563829	0.522684	SEC24B/NOTCH1	2
GO:2000677	GO:2000677	regulation of transcription regulatory region DNA binding	2/313	52/18614	0.21769	0.563829	0.522684	EP300/HAND2	2
GO:0032984	GO:0032984	protein-containing complex disassembly	6/313	240/18614	0.218157	0.563829	0.522684	SETX/SNX14/TFIP11/ASPH/KATNB1/LIMA1	6
GO:0050803	GO:0050803	regulation of synapse structure or activity	6/313	240/18614	0.218157	0.563829	0.522684	NTN1/NTRK1/DCTN1/FARP1/EPHB2/LRP4	6
GO:0072080	GO:0072080	nephron tubule development	3/313	96/18614	0.219204	0.563829	0.522684	VEGFA/SALL1/NOTCH1	3
GO:0014074	GO:0014074	response to purine-containing compound	4/313	143/18614	0.220671	0.563829	0.522684	ITPR2/INPP5K/AKAP9/CACNA1S	4
GO:0006869	GO:0006869	lipid transport	10/313	447/18614	0.221906	0.563829	0.522684	STARD3/PDZD8/ATP8B3/SLC5A8/ABCA6/ABCD4/EGF/PLIN2/KDM5B/LIMA1	10
GO:0008154	GO:0008154	actin polymerization or depolymerization	5/313	192/18614	0.222565	0.563829	0.522684	ANG/FER/JAK2/ARFGEF1/LIMA1	5
GO:0090276	GO:0090276	regulation of peptide hormone secretion	5/313	192/18614	0.222565	0.563829	0.522684	CHD7/NR1H4/JAK2/FOXA2/MYRIP	5
GO:1901617	GO:1901617	organic hydroxy compound biosynthetic process	6/313	242/18614	0.223534	0.563829	0.522684	H6PD/NR1H4/HAND2/FGFR4/SPTLC1/MOXD1	6
GO:0001657	GO:0001657	ureteric bud development	3/313	97/18614	0.223614	0.563829	0.522684	VEGFA/SALL1/FOXC2	3
GO:0006497	GO:0006497	protein lipidation	3/313	97/18614	0.223614	0.563829	0.522684	GPAA1/HHATL/CLIP3	3
GO:0006576	GO:0006576	biogenic amine metabolic process	3/313	97/18614	0.223614	0.563829	0.522684	HAND2/AFMID/MOXD1	3
GO:0042147	GO:0042147	retrograde transport, endosome to Golgi	3/313	97/18614	0.223614	0.563829	0.522684	STX16/CLN5/DCTN1	3
GO:0051153	GO:0051153	regulation of striated muscle cell differentiation	3/313	97/18614	0.223614	0.563829	0.522684	NKX2-5/MYLK3/NOTCH1	3
GO:0009584	GO:0009584	detection of visible light	2/313	53/18614	0.223888	0.563829	0.522684	CNGB1/ROM1	2
GO:0009948	GO:0009948	anterior/posterior axis specification	2/313	53/18614	0.223888	0.563829	0.522684	TBX6/FOXA2	2
GO:0010883	GO:0010883	regulation of lipid storage	2/313	53/18614	0.223888	0.563829	0.522684	PNPLA2/PLIN2	2
GO:0033047	GO:0033047	regulation of mitotic sister chromatid segregation	2/313	53/18614	0.223888	0.563829	0.522684	XRCC3/TEX14	2
GO:0042572	GO:0042572	retinol metabolic process	2/313	53/18614	0.223888	0.563829	0.522684	PNPLA2/LIPE	2
GO:0048146	GO:0048146	positive regulation of fibroblast proliferation	2/313	53/18614	0.223888	0.563829	0.522684	PDGFRA/RNASEH2B	2
GO:0048260	GO:0048260	positive regulation of receptor-mediated endocytosis	2/313	53/18614	0.223888	0.563829	0.522684	VEGFA/EGF	2
GO:0050982	GO:0050982	detection of mechanical stimulus	2/313	53/18614	0.223888	0.563829	0.522684	NTRK1/JUP	2
GO:0070169	GO:0070169	positive regulation of biomineral tissue development	2/313	53/18614	0.223888	0.563829	0.522684	FZD9/ATP2B1	2
GO:1905710	GO:1905710	positive regulation of membrane permeability	2/313	53/18614	0.223888	0.563829	0.522684	FZD9/RHOT2	2
GO:0098754	GO:0098754	detoxification	4/313	144/18614	0.224231	0.563829	0.522684	TPO/SOD3/PXDN/GPX2	4
GO:0000054	GO:0000054	ribosomal subunit export from nucleus	1/313	15/18614	0.224673	0.563829	0.522684	NMD3	1
GO:0001325	GO:0001325	formation of extrachromosomal circular DNA	1/313	15/18614	0.224673	0.563829	0.522684	XRCC3	1
GO:0001787	GO:0001787	natural killer cell proliferation	1/313	15/18614	0.224673	0.563829	0.522684	JAK2	1
GO:0002468	GO:0002468	dendritic cell antigen processing and presentation	1/313	15/18614	0.224673	0.563829	0.522684	SLC11A1	1
GO:0003214	GO:0003214	cardiac left ventricle morphogenesis	1/313	15/18614	0.224673	0.563829	0.522684	NOTCH1	1
GO:0009163	GO:0009163	nucleoside biosynthetic process	1/313	15/18614	0.224673	0.563829	0.522684	MTAP	1
GO:0010457	GO:0010457	centriole-centriole cohesion	1/313	15/18614	0.224673	0.563829	0.522684	DCTN1	1
GO:0010649	GO:0010649	regulation of cell communication by electrical coupling	1/313	15/18614	0.224673	0.563829	0.522684	HRC	1
GO:0015846	GO:0015846	polyamine transport	1/313	15/18614	0.224673	0.563829	0.522684	ATP13A2	1
GO:0015867	GO:0015867	ATP transport	1/313	15/18614	0.224673	0.563829	0.522684	SLC25A25	1
GO:0033599	GO:0033599	regulation of mammary gland epithelial cell proliferation	1/313	15/18614	0.224673	0.563829	0.522684	KDM5B	1
GO:0033750	GO:0033750	ribosome localization	1/313	15/18614	0.224673	0.563829	0.522684	NMD3	1
GO:0034404	GO:0034404	nucleobase-containing small molecule biosynthetic process	1/313	15/18614	0.224673	0.563829	0.522684	MTAP	1
GO:0035067	GO:0035067	negative regulation of histone acetylation	1/313	15/18614	0.224673	0.563829	0.522684	THAP7	1
GO:0038166	GO:0038166	angiotensin-activated signaling pathway	1/313	15/18614	0.224673	0.563829	0.522684	SRC	1
GO:0042976	GO:0042976	activation of Janus kinase activity	1/313	15/18614	0.224673	0.563829	0.522684	JAK2	1
GO:0043101	GO:0043101	purine-containing compound salvage	1/313	15/18614	0.224673	0.563829	0.522684	MTAP	1
GO:0043584	GO:0043584	nose development	1/313	15/18614	0.224673	0.563829	0.522684	CHD7	1
GO:0044065	GO:0044065	regulation of respiratory system process	1/313	15/18614	0.224673	0.563829	0.522684	TSHZ3	1
GO:0045820	GO:0045820	negative regulation of glycolytic process	1/313	15/18614	0.224673	0.563829	0.522684	GIT1	1
GO:0046007	GO:0046007	negative regulation of activated T cell proliferation	1/313	15/18614	0.224673	0.563829	0.522684	ARG1	1
GO:0048934	GO:0048934	peripheral nervous system neuron differentiation	1/313	15/18614	0.224673	0.563829	0.522684	HAND2	1
GO:0048935	GO:0048935	peripheral nervous system neuron development	1/313	15/18614	0.224673	0.563829	0.522684	HAND2	1
GO:0050966	GO:0050966	detection of mechanical stimulus involved in sensory perception of pain	1/313	15/18614	0.224673	0.563829	0.522684	NTRK1	1
GO:0060347	GO:0060347	heart trabecula formation	1/313	15/18614	0.224673	0.563829	0.522684	NKX2-5	1
GO:0060354	GO:0060354	negative regulation of cell adhesion molecule production	1/313	15/18614	0.224673	0.563829	0.522684	NOTCH1	1
GO:0060413	GO:0060413	atrial septum morphogenesis	1/313	15/18614	0.224673	0.563829	0.522684	NKX2-5	1
GO:0061307	GO:0061307	cardiac neural crest cell differentiation involved in heart development	1/313	15/18614	0.224673	0.563829	0.522684	HAND2	1
GO:0061308	GO:0061308	cardiac neural crest cell development involved in heart development	1/313	15/18614	0.224673	0.563829	0.522684	HAND2	1
GO:0070207	GO:0070207	protein homotrimerization	1/313	15/18614	0.224673	0.563829	0.522684	PXDN	1
GO:0070278	GO:0070278	extracellular matrix constituent secretion	1/313	15/18614	0.224673	0.563829	0.522684	NOTCH1	1
GO:0070734	GO:0070734	histone H3-K27 methylation	1/313	15/18614	0.224673	0.563829	0.522684	CHD5	1
GO:0070986	GO:0070986	left/right axis specification	1/313	15/18614	0.224673	0.563829	0.522684	NOTCH1	1
GO:0072148	GO:0072148	epithelial cell fate commitment	1/313	15/18614	0.224673	0.563829	0.522684	NOTCH1	1
GO:0072283	GO:0072283	metanephric renal vesicle morphogenesis	1/313	15/18614	0.224673	0.563829	0.522684	SALL1	1
GO:0086069	GO:0086069	bundle of His cell to Purkinje myocyte communication	1/313	15/18614	0.224673	0.563829	0.522684	JUP	1
GO:0090656	GO:0090656	t-circle formation	1/313	15/18614	0.224673	0.563829	0.522684	XRCC3	1
GO:0090737	GO:0090737	telomere maintenance via telomere trimming	1/313	15/18614	0.224673	0.563829	0.522684	XRCC3	1
GO:0097531	GO:0097531	mast cell migration	1/313	15/18614	0.224673	0.563829	0.522684	VEGFA	1
GO:0150011	GO:0150011	regulation of neuron projection arborization	1/313	15/18614	0.224673	0.563829	0.522684	MACF1	1
GO:1903826	GO:1903826	L-arginine transmembrane transport	1/313	15/18614	0.224673	0.563829	0.522684	SLC11A1	1
GO:1904380	GO:1904380	endoplasmic reticulum mannose trimming	1/313	15/18614	0.224673	0.563829	0.522684	EDEM3	1
GO:1904507	GO:1904507	positive regulation of telomere maintenance in response to DNA damage	1/313	15/18614	0.224673	0.563829	0.522684	NFRKB	1
GO:2000402	GO:2000402	negative regulation of lymphocyte migration	1/313	15/18614	0.224673	0.563829	0.522684	MIA3	1
GO:2001028	GO:2001028	positive regulation of endothelial cell chemotaxis	1/313	15/18614	0.224673	0.563829	0.522684	VEGFA	1
GO:0045930	GO:0045930	negative regulation of mitotic cell cycle	6/313	243/18614	0.226239	0.564607	0.523405	TOPBP1/YTHDC2/DONSON/XRCC3/SLFN11/TEX14	6
GO:0072163	GO:0072163	mesonephric epithelium development	3/313	98/18614	0.228043	0.564607	0.523405	VEGFA/SALL1/FOXC2	3
GO:0072164	GO:0072164	mesonephric tubule development	3/313	98/18614	0.228043	0.564607	0.523405	VEGFA/SALL1/FOXC2	3
GO:0097306	GO:0097306	cellular response to alcohol	3/313	98/18614	0.228043	0.564607	0.523405	ITPR2/JUP/ATP2B1	3
GO:0043433	GO:0043433	negative regulation of DNA-binding transcription factor activity	5/313	194/18614	0.228681	0.564607	0.523405	TBX6/NR1H4/HAND2/FOXA2/TRIM37	5
GO:1901991	GO:1901991	negative regulation of mitotic cell cycle phase transition	5/313	194/18614	0.228681	0.564607	0.523405	TOPBP1/DONSON/XRCC3/SLFN11/TEX14	5
GO:0009165	GO:0009165	nucleotide biosynthetic process	7/313	295/18614	0.229541	0.564607	0.523405	SLC5A8/IMPDH1/ADCY9/AFMID/MLYCD/NDUFV1/PRPSAP1	7
GO:0010632	GO:0010632	regulation of epithelial cell migration	7/313	295/18614	0.229541	0.564607	0.523405	MACF1/VEGFA/JUP/EGF/FOXC2/SRC/NOTCH1	7
GO:0014009	GO:0014009	glial cell proliferation	2/313	54/18614	0.230101	0.564607	0.523405	NTN1/NOTCH1	2
GO:0030520	GO:0030520	intracellular estrogen receptor signaling pathway	2/313	54/18614	0.230101	0.564607	0.523405	ESR2/SRC	2
GO:0030857	GO:0030857	negative regulation of epithelial cell differentiation	2/313	54/18614	0.230101	0.564607	0.523405	VEGFA/NOTCH1	2
GO:0043550	GO:0043550	regulation of lipid kinase activity	2/313	54/18614	0.230101	0.564607	0.523405	PDGFRA/SRC	2
GO:0046164	GO:0046164	alcohol catabolic process	2/313	54/18614	0.230101	0.564607	0.523405	GPD2/INPP5K	2
GO:0046686	GO:0046686	response to cadmium ion	2/313	54/18614	0.230101	0.564607	0.523405	ARG1/GSS	2
GO:0050819	GO:0050819	negative regulation of coagulation	2/313	54/18614	0.230101	0.564607	0.523405	SERPINB2/PDGFRA	2
GO:0051452	GO:0051452	intracellular pH reduction	2/313	54/18614	0.230101	0.564607	0.523405	CLN5/SLC11A1	2
GO:1902743	GO:1902743	regulation of lamellipodium organization	2/313	54/18614	0.230101	0.564607	0.523405	FER/SRC	2
GO:0051235	GO:0051235	maintenance of location	8/313	347/18614	0.23079	0.564607	0.523405	ITPR2/CHD7/PNPLA2/GPAA1/ANKRD13C/HRC/PLIN2/AKAP9	8
GO:0055123	GO:0055123	digestive system development	4/313	146/18614	0.231395	0.564607	0.523405	SALL1/PDGFRA/SRC/NOTCH1	4
GO:0002791	GO:0002791	regulation of peptide secretion	5/313	195/18614	0.231757	0.564607	0.523405	CHD7/NR1H4/JAK2/FOXA2/MYRIP	5
GO:0071902	GO:0071902	positive regulation of protein serine/threonine kinase activity	5/313	195/18614	0.231757	0.564607	0.523405	VEGFA/MAP3K7/EGF/AXIN1/SRC	5
GO:0019218	GO:0019218	regulation of steroid metabolic process	3/313	99/18614	0.232488	0.564607	0.523405	H6PD/NR1H4/FGFR4	3
GO:0042632	GO:0042632	cholesterol homeostasis	3/313	99/18614	0.232488	0.564607	0.523405	NR1H4/FGFR4/LIMA1	3
GO:1901293	GO:1901293	nucleoside phosphate biosynthetic process	7/313	297/18614	0.234491	0.564607	0.523405	SLC5A8/IMPDH1/ADCY9/AFMID/MLYCD/NDUFV1/PRPSAP1	7
GO:0007369	GO:0007369	gastrulation	5/313	196/18614	0.234845	0.564607	0.523405	TBX6/COL12A1/AXIN1/FOXA2/FOXC2	5
GO:0006865	GO:0006865	amino acid transport	4/313	147/18614	0.234998	0.564607	0.523405	ARG1/SLC7A9/SLC6A19/SLC11A1	4
GO:0120161	GO:0120161	regulation of cold-induced thermogenesis	4/313	147/18614	0.234998	0.564607	0.523405	VEGFA/JAK2/FOXC2/NOTCH1	4
GO:0006584	GO:0006584	catecholamine metabolic process	2/313	55/18614	0.236324	0.564607	0.523405	HAND2/MOXD1	2
GO:0009712	GO:0009712	catechol-containing compound metabolic process	2/313	55/18614	0.236324	0.564607	0.523405	HAND2/MOXD1	2
GO:0010518	GO:0010518	positive regulation of phospholipase activity	2/313	55/18614	0.236324	0.564607	0.523405	ANG/PDGFRA	2
GO:0031529	GO:0031529	ruffle organization	2/313	55/18614	0.236324	0.564607	0.523405	INPP5K/LIMA1	2
GO:0042743	GO:0042743	hydrogen peroxide metabolic process	2/313	55/18614	0.236324	0.564607	0.523405	TPO/PXDN	2
GO:0060632	GO:0060632	regulation of microtubule-based movement	2/313	55/18614	0.236324	0.564607	0.523405	DRC1/CATSPER1	2
GO:0072348	GO:0072348	sulfur compound transport	2/313	55/18614	0.236324	0.564607	0.523405	SLC7A9/SLC26A9	2
GO:1900087	GO:1900087	positive regulation of G1/S transition of mitotic cell cycle	2/313	55/18614	0.236324	0.564607	0.523405	CUL4A/KMT2E	2
GO:0034446	GO:0034446	substrate adhesion-dependent cell spreading	3/313	100/18614	0.236948	0.564607	0.523405	LIMS2/FER/SRC	3
GO:0055092	GO:0055092	sterol homeostasis	3/313	100/18614	0.236948	0.564607	0.523405	NR1H4/FGFR4/LIMA1	3
GO:0060419	GO:0060419	heart growth	3/313	100/18614	0.236948	0.564607	0.523405	NKX2-5/FOXC2/NOTCH1	3
GO:0042254	GO:0042254	ribosome biogenesis	7/313	298/18614	0.23698	0.564607	0.523405	CHD7/NOP56/CUL4A/NMD3/RNASEL/NGDN/DDX27	7
GO:0046883	GO:0046883	regulation of hormone secretion	6/313	247/18614	0.237163	0.564607	0.523405	CHD7/NR1H4/JAK2/KDM5B/FOXA2/MYRIP	6
GO:0071695	GO:0071695	anatomical structure maturation	6/313	247/18614	0.237163	0.564607	0.523405	TBX6/ANG/VEGFA/CLN5/CNGB1/HOXB13	6
GO:0005980	GO:0005980	glycogen catabolic process	1/313	16/18614	0.237721	0.564607	0.523405	PPP1R3D	1
GO:0006266	GO:0006266	DNA ligation	1/313	16/18614	0.237721	0.564607	0.523405	TFIP11	1
GO:0006555	GO:0006555	methionine metabolic process	1/313	16/18614	0.237721	0.564607	0.523405	MTAP	1
GO:0006750	GO:0006750	glutathione biosynthetic process	1/313	16/18614	0.237721	0.564607	0.523405	GSS	1
GO:0009074	GO:0009074	aromatic amino acid family catabolic process	1/313	16/18614	0.237721	0.564607	0.523405	AFMID	1
GO:0010715	GO:0010715	regulation of extracellular matrix disassembly	1/313	16/18614	0.237721	0.564607	0.523405	FGFR4	1
GO:0014857	GO:0014857	regulation of skeletal muscle cell proliferation	1/313	16/18614	0.237721	0.564607	0.523405	JAK2	1
GO:0018146	GO:0018146	keratan sulfate biosynthetic process	1/313	16/18614	0.237721	0.564607	0.523405	B3GNT4	1
GO:0021534	GO:0021534	cell proliferation in hindbrain	1/313	16/18614	0.237721	0.564607	0.523405	EGF	1
GO:0021535	GO:0021535	cell migration in hindbrain	1/313	16/18614	0.237721	0.564607	0.523405	EPHB2	1
GO:0021783	GO:0021783	preganglionic parasympathetic fiber development	1/313	16/18614	0.237721	0.564607	0.523405	NAV2	1
GO:0021924	GO:0021924	cell proliferation in external granule layer	1/313	16/18614	0.237721	0.564607	0.523405	EGF	1
GO:0021930	GO:0021930	cerebellar granule cell precursor proliferation	1/313	16/18614	0.237721	0.564607	0.523405	EGF	1
GO:0030202	GO:0030202	heparin metabolic process	1/313	16/18614	0.237721	0.564607	0.523405	IDUA	1
GO:0030214	GO:0030214	hyaluronan catabolic process	1/313	16/18614	0.237721	0.564607	0.523405	HYAL3	1
GO:0030852	GO:0030852	regulation of granulocyte differentiation	1/313	16/18614	0.237721	0.564607	0.523405	CUL4A	1
GO:0033275	GO:0033275	actin-myosin filament sliding	1/313	16/18614	0.237721	0.564607	0.523405	MYH2	1
GO:0034349	GO:0034349	glial cell apoptotic process	1/313	16/18614	0.237721	0.564607	0.523405	AKAP12	1
GO:0038065	GO:0038065	collagen-activated signaling pathway	1/313	16/18614	0.237721	0.564607	0.523405	JAK2	1
GO:0042249	GO:0042249	establishment of planar polarity of embryonic epithelium	1/313	16/18614	0.237721	0.564607	0.523405	SEC24B	1
GO:0042448	GO:0042448	progesterone metabolic process	1/313	16/18614	0.237721	0.564607	0.523405	STARD3	1
GO:0044849	GO:0044849	estrous cycle	1/313	16/18614	0.237721	0.564607	0.523405	CA12	1
GO:0045721	GO:0045721	negative regulation of gluconeogenesis	1/313	16/18614	0.237721	0.564607	0.523405	EP300	1
GO:0045869	GO:0045869	negative regulation of single stranded viral RNA replication via double stranded DNA intermediate	1/313	16/18614	0.237721	0.564607	0.523405	INPP5K	1
GO:0046321	GO:0046321	positive regulation of fatty acid oxidation	1/313	16/18614	0.237721	0.564607	0.523405	MLYCD	1
GO:0048172	GO:0048172	regulation of short-term neuronal synaptic plasticity	1/313	16/18614	0.237721	0.564607	0.523405	PPFIA3	1
GO:0051044	GO:0051044	positive regulation of membrane protein ectodomain proteolysis	1/313	16/18614	0.237721	0.564607	0.523405	SH3D19	1
GO:0060088	GO:0060088	auditory receptor cell stereocilium organization	1/313	16/18614	0.237721	0.564607	0.523405	SEC24B	1
GO:0060576	GO:0060576	intestinal epithelial cell development	1/313	16/18614	0.237721	0.564607	0.523405	SRC	1
GO:0060911	GO:0060911	cardiac cell fate commitment	1/313	16/18614	0.237721	0.564607	0.523405	NKX2-5	1
GO:0061101	GO:0061101	neuroendocrine cell differentiation	1/313	16/18614	0.237721	0.564607	0.523405	NOTCH1	1
GO:0072044	GO:0072044	collecting duct development	1/313	16/18614	0.237721	0.564607	0.523405	NOTCH1	1
GO:0090030	GO:0090030	regulation of steroid hormone biosynthetic process	1/313	16/18614	0.237721	0.564607	0.523405	H6PD	1
GO:0090136	GO:0090136	epithelial cell-cell adhesion	1/313	16/18614	0.237721	0.564607	0.523405	JUP	1
GO:0097091	GO:0097091	synaptic vesicle clustering	1/313	16/18614	0.237721	0.564607	0.523405	BSN	1
GO:0099116	GO:0099116	tRNA 5'-end processing	1/313	16/18614	0.237721	0.564607	0.523405	POP1	1
GO:1900747	GO:1900747	negative regulation of vascular endothelial growth factor signaling pathway	1/313	16/18614	0.237721	0.564607	0.523405	SEMA6A	1
GO:1901741	GO:1901741	positive regulation of myoblast fusion	1/313	16/18614	0.237721	0.564607	0.523405	CAPN2	1
GO:2000318	GO:2000318	positive regulation of T-helper 17 type immune response	1/313	16/18614	0.237721	0.564607	0.523405	JAK2	1
GO:2000345	GO:2000345	regulation of hepatocyte proliferation	1/313	16/18614	0.237721	0.564607	0.523405	LIMS2	1
GO:2001212	GO:2001212	regulation of vasculogenesis	1/313	16/18614	0.237721	0.564607	0.523405	ASB4	1
GO:2001256	GO:2001256	regulation of store-operated calcium entry	1/313	16/18614	0.237721	0.564607	0.523405	EFHB	1
GO:0090087	GO:0090087	regulation of peptide transport	5/313	197/18614	0.237945	0.564774	0.52356	CHD7/NR1H4/JAK2/FOXA2/MYRIP	5
GO:0106106	GO:0106106	cold-induced thermogenesis	4/313	148/18614	0.238614	0.565998	0.524694	VEGFA/JAK2/FOXC2/NOTCH1	4
GO:0030522	GO:0030522	intracellular receptor signaling pathway	7/313	299/18614	0.239477	0.566897	0.525528	EP300/NR1H4/ESR2/MAP3K7/SEC14L1/JAK2/SRC	7
GO:0007517	GO:0007517	muscle organ development	8/313	351/18614	0.239943	0.566897	0.525528	EP300/CHD7/NKX2-5/BARX2/DNER/FOXC2/NOTCH1/CACNA1S	8
GO:0071897	GO:0071897	DNA biosynthetic process	5/313	198/18614	0.241056	0.566897	0.525528	FGFR4/CERS1/PARP4/SRC/RFC1	5
GO:0007040	GO:0007040	lysosome organization	3/313	101/18614	0.241424	0.566897	0.525528	CLN5/RAB34/TPP1	3
GO:0010389	GO:0010389	regulation of G2/M transition of mitotic cell cycle	3/313	101/18614	0.241424	0.566897	0.525528	TOPBP1/DONSON/RNASEH2B	3
GO:0070167	GO:0070167	regulation of biomineral tissue development	3/313	101/18614	0.241424	0.566897	0.525528	FZD9/ATP2B1/NOTCH1	3
GO:0080171	GO:0080171	lytic vacuole organization	3/313	101/18614	0.241424	0.566897	0.525528	CLN5/RAB34/TPP1	3
GO:1901987	GO:1901987	regulation of cell cycle phase transition	10/313	457/18614	0.241776	0.566897	0.525528	CDC45/DDB1/TOPBP1/CUL4A/DONSON/KMT2E/XRCC3/RNASEH2B/SLFN11/TEX14	10
GO:0045089	GO:0045089	positive regulation of innate immune response	7/313	300/18614	0.241983	0.566897	0.525528	EP300/NR1H4/ZNFX1/MAP3K7/SEC14L1/NLRP1/SRC	7
GO:0046942	GO:0046942	carboxylic acid transport	8/313	352/18614	0.242251	0.566897	0.525528	ARG1/SLC7A9/SLC26A9/SLC5A8/ABCD4/SLC6A19/SLC11A1/PLIN2	8
GO:0001954	GO:0001954	positive regulation of cell-matrix adhesion	2/313	56/18614	0.242556	0.566897	0.525528	VEGFA/JUP	2
GO:0045005	GO:0045005	DNA-templated DNA replication maintenance of fidelity	2/313	56/18614	0.242556	0.566897	0.525528	DONSON/SLFN11	2
GO:0045839	GO:0045839	negative regulation of mitotic nuclear division	2/313	56/18614	0.242556	0.566897	0.525528	XRCC3/TEX14	2
GO:0051293	GO:0051293	establishment of spindle localization	2/313	56/18614	0.242556	0.566897	0.525528	DCTN1/SPATA17	2
GO:0065002	GO:0065002	intracellular protein transmembrane transport	2/313	56/18614	0.242556	0.566897	0.525528	PEX10/TRIM37	2
GO:0033002	GO:0033002	muscle cell proliferation	6/313	249/18614	0.242685	0.566897	0.525528	ANG/NKX2-5/JAK2/FOXC2/SRC/NOTCH1	6
GO:0015849	GO:0015849	organic acid transport	8/313	353/18614	0.244566	0.566897	0.525528	ARG1/SLC7A9/SLC26A9/SLC5A8/ABCD4/SLC6A19/SLC11A1/PLIN2	8
GO:0000819	GO:0000819	sister chromatid segregation	6/313	250/18614	0.245461	0.566897	0.525528	NCAPH2/XRCC3/KIF15/DCTN2/TEX14/KATNB1	6
GO:0016054	GO:0016054	organic acid catabolic process	6/313	250/18614	0.245461	0.566897	0.525528	LDHD/ARG1/ABCD4/AFMID/MLYCD/IDUA	6
GO:0046395	GO:0046395	carboxylic acid catabolic process	6/313	250/18614	0.245461	0.566897	0.525528	LDHD/ARG1/ABCD4/AFMID/MLYCD/IDUA	6
GO:0001823	GO:0001823	mesonephros development	3/313	102/18614	0.245913	0.566897	0.525528	VEGFA/SALL1/FOXC2	3
GO:0042158	GO:0042158	lipoprotein biosynthetic process	3/313	102/18614	0.245913	0.566897	0.525528	GPAA1/HHATL/CLIP3	3
GO:0046620	GO:0046620	regulation of organ growth	3/313	102/18614	0.245913	0.566897	0.525528	NKX2-5/FOXC2/NOTCH1	3
GO:1905477	GO:1905477	positive regulation of protein localization to membrane	3/313	102/18614	0.245913	0.566897	0.525528	EPHB2/CLIP3/LRP4	3
GO:0006826	GO:0006826	iron ion transport	2/313	57/18614	0.248796	0.566897	0.525528	SLC11A1/SLC25A37	2
GO:0048016	GO:0048016	inositol phosphate-mediated signaling	2/313	57/18614	0.248796	0.566897	0.525528	ITPR2/EFHB	2
GO:0048168	GO:0048168	regulation of neuronal synaptic plasticity	2/313	57/18614	0.248796	0.566897	0.525528	PPFIA3/EPHB2	2
GO:0072132	GO:0072132	mesenchyme morphogenesis	2/313	57/18614	0.248796	0.566897	0.525528	FOXC2/NOTCH1	2
GO:0048144	GO:0048144	fibroblast proliferation	3/313	103/18614	0.250415	0.566897	0.525528	C1QL4/PDGFRA/RNASEH2B	3
GO:0000097	GO:0000097	sulfur amino acid biosynthetic process	1/313	17/18614	0.25055	0.566897	0.525528	MTAP	1
GO:0003198	GO:0003198	epithelial to mesenchymal transition involved in endocardial cushion formation	1/313	17/18614	0.25055	0.566897	0.525528	NOTCH1	1
GO:0003356	GO:0003356	regulation of cilium beat frequency	1/313	17/18614	0.25055	0.566897	0.525528	CATSPER1	1
GO:0006085	GO:0006085	acetyl-CoA biosynthetic process	1/313	17/18614	0.25055	0.566897	0.525528	MLYCD	1
GO:0006089	GO:0006089	lactate metabolic process	1/313	17/18614	0.25055	0.566897	0.525528	LDHD	1
GO:0006474	GO:0006474	N-terminal protein amino acid acetylation	1/313	17/18614	0.25055	0.566897	0.525528	EP300	1
GO:0006744	GO:0006744	ubiquinone biosynthetic process	1/313	17/18614	0.25055	0.566897	0.525528	COQ2	1
GO:0009251	GO:0009251	glucan catabolic process	1/313	17/18614	0.25055	0.566897	0.525528	PPP1R3D	1
GO:0010470	GO:0010470	regulation of gastrulation	1/313	17/18614	0.25055	0.566897	0.525528	FOXA2	1
GO:0010566	GO:0010566	regulation of ketone biosynthetic process	1/313	17/18614	0.25055	0.566897	0.525528	H6PD	1
GO:0010763	GO:0010763	positive regulation of fibroblast migration	1/313	17/18614	0.25055	0.566897	0.525528	AKAP12	1
GO:0019184	GO:0019184	nonribosomal peptide biosynthetic process	1/313	17/18614	0.25055	0.566897	0.525528	GSS	1
GO:0019377	GO:0019377	glycolipid catabolic process	1/313	17/18614	0.25055	0.566897	0.525528	NEU3	1
GO:0030322	GO:0030322	stabilization of membrane potential	1/313	17/18614	0.25055	0.566897	0.525528	KCNK15	1
GO:0032488	GO:0032488	Cdc42 protein signal transduction	1/313	17/18614	0.25055	0.566897	0.525528	NTN1	1
GO:0033189	GO:0033189	response to vitamin A	1/313	17/18614	0.25055	0.566897	0.525528	ARG1	1
GO:0033623	GO:0033623	regulation of integrin activation	1/313	17/18614	0.25055	0.566897	0.525528	SRC	1
GO:0034112	GO:0034112	positive regulation of homotypic cell-cell adhesion	1/313	17/18614	0.25055	0.566897	0.525528	JAK2	1
GO:0035092	GO:0035092	sperm DNA condensation	1/313	17/18614	0.25055	0.566897	0.525528	CHD5	1
GO:0036005	GO:0036005	response to macrophage colony-stimulating factor	1/313	17/18614	0.25055	0.566897	0.525528	FER	1
GO:0043129	GO:0043129	surfactant homeostasis	1/313	17/18614	0.25055	0.566897	0.525528	VEGFA	1
GO:0043923	GO:0043923	positive regulation by host of viral transcription	1/313	17/18614	0.25055	0.566897	0.525528	EP300	1
GO:0046838	GO:0046838	phosphorylated carbohydrate dephosphorylation	1/313	17/18614	0.25055	0.566897	0.525528	INPP5K	1
GO:0046855	GO:0046855	inositol phosphate dephosphorylation	1/313	17/18614	0.25055	0.566897	0.525528	INPP5K	1
GO:0048557	GO:0048557	embryonic digestive tract morphogenesis	1/313	17/18614	0.25055	0.566897	0.525528	PDGFRA	1
GO:0050872	GO:0050872	white fat cell differentiation	1/313	17/18614	0.25055	0.566897	0.525528	PDGFRA	1
GO:0051412	GO:0051412	response to corticosterone	1/313	17/18614	0.25055	0.566897	0.525528	ATP2B1	1
GO:0051895	GO:0051895	negative regulation of focal adhesion assembly	1/313	17/18614	0.25055	0.566897	0.525528	SRC	1
GO:0055089	GO:0055089	fatty acid homeostasis	1/313	17/18614	0.25055	0.566897	0.525528	NR1H4	1
GO:0055119	GO:0055119	relaxation of cardiac muscle	1/313	17/18614	0.25055	0.566897	0.525528	HRC	1
GO:0060253	GO:0060253	negative regulation of glial cell proliferation	1/313	17/18614	0.25055	0.566897	0.525528	NOTCH1	1
GO:0060382	GO:0060382	regulation of DNA strand elongation	1/313	17/18614	0.25055	0.566897	0.525528	NFRKB	1
GO:0061003	GO:0061003	positive regulation of dendritic spine morphogenesis	1/313	17/18614	0.25055	0.566897	0.525528	EPHB2	1
GO:0070206	GO:0070206	protein trimerization	1/313	17/18614	0.25055	0.566897	0.525528	PXDN	1
GO:0097396	GO:0097396	response to interleukin-17	1/313	17/18614	0.25055	0.566897	0.525528	NOTCH1	1
GO:0097398	GO:0097398	cellular response to interleukin-17	1/313	17/18614	0.25055	0.566897	0.525528	NOTCH1	1
GO:0150118	GO:0150118	negative regulation of cell-substrate junction organization	1/313	17/18614	0.25055	0.566897	0.525528	SRC	1
GO:1900034	GO:1900034	regulation of cellular response to heat	1/313	17/18614	0.25055	0.566897	0.525528	EP300	1
GO:1901163	GO:1901163	regulation of trophoblast cell migration	1/313	17/18614	0.25055	0.566897	0.525528	VEGFA	1
GO:1901201	GO:1901201	regulation of extracellular matrix assembly	1/313	17/18614	0.25055	0.566897	0.525528	NOTCH1	1
GO:1901550	GO:1901550	regulation of endothelial cell development	1/313	17/18614	0.25055	0.566897	0.525528	VEGFA	1
GO:1901663	GO:1901663	quinone biosynthetic process	1/313	17/18614	0.25055	0.566897	0.525528	COQ2	1
GO:1902570	GO:1902570	protein localization to nucleolus	1/313	17/18614	0.25055	0.566897	0.525528	NMD3	1
GO:1903140	GO:1903140	regulation of establishment of endothelial barrier	1/313	17/18614	0.25055	0.566897	0.525528	VEGFA	1
GO:1903358	GO:1903358	regulation of Golgi organization	1/313	17/18614	0.25055	0.566897	0.525528	AKAP9	1
GO:2001267	GO:2001267	regulation of cysteine-type endopeptidase activity involved in apoptotic signaling pathway	1/313	17/18614	0.25055	0.566897	0.525528	JAK2	1
GO:0043535	GO:0043535	regulation of blood vessel endothelial cell migration	4/313	152/18614	0.253207	0.571198	0.529515	VEGFA/JUP/FOXC2/NOTCH1	4
GO:0070252	GO:0070252	actin-mediated cell contraction	3/313	104/18614	0.25493	0.571198	0.529515	MYH2/JUP/AKAP9	3
GO:0006767	GO:0006767	water-soluble vitamin metabolic process	2/313	58/18614	0.25504	0.571198	0.529515	ABCD4/MMAB	2
GO:0006893	GO:0006893	Golgi to plasma membrane transport	2/313	58/18614	0.25504	0.571198	0.529515	MACF1/RAB34	2
GO:0010965	GO:0010965	regulation of mitotic sister chromatid separation	2/313	58/18614	0.25504	0.571198	0.529515	XRCC3/TEX14	2
GO:0015804	GO:0015804	neutral amino acid transport	2/313	58/18614	0.25504	0.571198	0.529515	SLC7A9/SLC6A19	2
GO:0030225	GO:0030225	macrophage differentiation	2/313	58/18614	0.25504	0.571198	0.529515	VEGFA/TSPAN2	2
GO:0042306	GO:0042306	regulation of protein import into nucleus	2/313	58/18614	0.25504	0.571198	0.529515	JAK2/JUP	2
GO:0090311	GO:0090311	regulation of protein deacetylation	2/313	58/18614	0.25504	0.571198	0.529515	EP300/VEGFA	2
GO:0090329	GO:0090329	regulation of DNA-templated DNA replication	2/313	58/18614	0.25504	0.571198	0.529515	DONSON/SLFN11	2
GO:0009566	GO:0009566	fertilization	5/313	203/18614	0.256772	0.571198	0.529515	TRPC7/HYAL3/ATP8B3/CLGN/KDM5B	5
GO:0006672	GO:0006672	ceramide metabolic process	3/313	105/18614	0.259456	0.571198	0.529515	CERS1/SPTLC1/NEU3	3
GO:0006766	GO:0006766	vitamin metabolic process	3/313	105/18614	0.259456	0.571198	0.529515	ABCD4/MMAB/CYP11A1	3
GO:0032760	GO:0032760	positive regulation of tumor necrosis factor production	3/313	105/18614	0.259456	0.571198	0.529515	AKAP12/JAK2/EPHB2	3
GO:0048762	GO:0048762	mesenchymal cell differentiation	6/313	255/18614	0.259473	0.571198	0.529515	HAND2/FOXA2/FOXC2/NOTCH1/SEMA6A/SEMA6C	6
GO:0050730	GO:0050730	regulation of peptidyl-tyrosine phosphorylation	6/313	255/18614	0.259473	0.571198	0.529515	VEGFA/TNK2/JAK2/EGF/SRC/LRP4	6
GO:0046488	GO:0046488	phosphatidylinositol metabolic process	4/313	154/18614	0.260573	0.571198	0.529515	PIK3C2G/GPAA1/INPP5K/MTMR4	4
GO:0031102	GO:0031102	neuron projection regeneration	2/313	59/18614	0.261287	0.571198	0.529515	JAK2/KREMEN1	2
GO:0033619	GO:0033619	membrane protein proteolysis	2/313	59/18614	0.261287	0.571198	0.529515	SH3D19/ERAP1	2
GO:0051438	GO:0051438	regulation of ubiquitin-protein transferase activity	2/313	59/18614	0.261287	0.571198	0.529515	AXIN1/BAG5	2
GO:1903053	GO:1903053	regulation of extracellular matrix organization	2/313	59/18614	0.261287	0.571198	0.529515	FGFR4/NOTCH1	2
GO:0002819	GO:0002819	regulation of adaptive immune response	5/313	205/18614	0.263128	0.571198	0.529515	ARG1/MAP3K7/JAK2/EPHB2/SLC11A1	5
GO:0022408	GO:0022408	negative regulation of cell-cell adhesion	5/313	205/18614	0.263128	0.571198	0.529515	ARG1/VEGFA/JAK2/NOTCH1/MIA3	5
GO:0001946	GO:0001946	lymphangiogenesis	1/313	18/18614	0.263164	0.571198	0.529515	FOXC2	1
GO:0002093	GO:0002093	auditory receptor cell morphogenesis	1/313	18/18614	0.263164	0.571198	0.529515	SEC24B	1
GO:0002827	GO:0002827	positive regulation of T-helper 1 type immune response	1/313	18/18614	0.263164	0.571198	0.529515	SLC11A1	1
GO:0006957	GO:0006957	complement activation, alternative pathway	1/313	18/18614	0.263164	0.571198	0.529515	C7	1
GO:0009313	GO:0009313	oligosaccharide catabolic process	1/313	18/18614	0.263164	0.571198	0.529515	NEU3	1
GO:0010663	GO:0010663	positive regulation of striated muscle cell apoptotic process	1/313	18/18614	0.263164	0.571198	0.529515	CAPN2	1
GO:0010666	GO:0010666	positive regulation of cardiac muscle cell apoptotic process	1/313	18/18614	0.263164	0.571198	0.529515	CAPN2	1
GO:0010958	GO:0010958	regulation of amino acid import across plasma membrane	1/313	18/18614	0.263164	0.571198	0.529515	ARG1	1
GO:0019896	GO:0019896	axonal transport of mitochondrion	1/313	18/18614	0.263164	0.571198	0.529515	SYBU	1
GO:0020027	GO:0020027	hemoglobin metabolic process	1/313	18/18614	0.263164	0.571198	0.529515	SLC25A37	1
GO:0030011	GO:0030011	maintenance of cell polarity	1/313	18/18614	0.263164	0.571198	0.529515	PDCD6IP	1
GO:0030206	GO:0030206	chondroitin sulfate biosynthetic process	1/313	18/18614	0.263164	0.571198	0.529515	CHSY1	1
GO:0030299	GO:0030299	intestinal cholesterol absorption	1/313	18/18614	0.263164	0.571198	0.529515	LIMA1	1
GO:0032354	GO:0032354	response to follicle-stimulating hormone	1/313	18/18614	0.263164	0.571198	0.529515	NOTCH1	1
GO:0033194	GO:0033194	response to hydroperoxide	1/313	18/18614	0.263164	0.571198	0.529515	JAK2	1
GO:0035234	GO:0035234	ectopic germ cell programmed cell death	1/313	18/18614	0.263164	0.571198	0.529515	DDB1	1
GO:0036003	GO:0036003	positive regulation of transcription from RNA polymerase II promoter in response to stress	1/313	18/18614	0.263164	0.571198	0.529515	VEGFA	1
GO:0036035	GO:0036035	osteoclast development	1/313	18/18614	0.263164	0.571198	0.529515	SRC	1
GO:0036507	GO:0036507	protein demannosylation	1/313	18/18614	0.263164	0.571198	0.529515	EDEM3	1
GO:0036508	GO:0036508	protein alpha-1,2-demannosylation	1/313	18/18614	0.263164	0.571198	0.529515	EDEM3	1
GO:0042339	GO:0042339	keratan sulfate metabolic process	1/313	18/18614	0.263164	0.571198	0.529515	B3GNT4	1
GO:0042402	GO:0042402	cellular biogenic amine catabolic process	1/313	18/18614	0.263164	0.571198	0.529515	MOXD1	1
GO:0043117	GO:0043117	positive regulation of vascular permeability	1/313	18/18614	0.263164	0.571198	0.529515	VEGFA	1
GO:0044247	GO:0044247	cellular polysaccharide catabolic process	1/313	18/18614	0.263164	0.571198	0.529515	PPP1R3D	1
GO:0045780	GO:0045780	positive regulation of bone resorption	1/313	18/18614	0.263164	0.571198	0.529515	SRC	1
GO:0048339	GO:0048339	paraxial mesoderm development	1/313	18/18614	0.263164	0.571198	0.529515	FOXC2	1
GO:0048486	GO:0048486	parasympathetic nervous system development	1/313	18/18614	0.263164	0.571198	0.529515	NAV2	1
GO:0050746	GO:0050746	regulation of lipoprotein metabolic process	1/313	18/18614	0.263164	0.571198	0.529515	HHATL	1
GO:0050965	GO:0050965	detection of temperature stimulus involved in sensory perception of pain	1/313	18/18614	0.263164	0.571198	0.529515	NTRK1	1
GO:0051782	GO:0051782	negative regulation of cell division	1/313	18/18614	0.263164	0.571198	0.529515	TEX14	1
GO:0061450	GO:0061450	trophoblast cell migration	1/313	18/18614	0.263164	0.571198	0.529515	VEGFA	1
GO:0061952	GO:0061952	midbody abscission	1/313	18/18614	0.263164	0.571198	0.529515	PDCD6IP	1
GO:0072077	GO:0072077	renal vesicle morphogenesis	1/313	18/18614	0.263164	0.571198	0.529515	SALL1	1
GO:0072673	GO:0072673	lamellipodium morphogenesis	1/313	18/18614	0.263164	0.571198	0.529515	SRC	1
GO:0086103	GO:0086103	G protein-coupled receptor signaling pathway involved in heart process	1/313	18/18614	0.263164	0.571198	0.529515	SRC	1
GO:0090083	GO:0090083	regulation of inclusion body assembly	1/313	18/18614	0.263164	0.571198	0.529515	BAG5	1
GO:0090190	GO:0090190	positive regulation of branching involved in ureteric bud morphogenesis	1/313	18/18614	0.263164	0.571198	0.529515	VEGFA	1
GO:0090594	GO:0090594	inflammatory response to wounding	1/313	18/18614	0.263164	0.571198	0.529515	GIT1	1
GO:0097067	GO:0097067	cellular response to thyroid hormone stimulus	1/313	18/18614	0.263164	0.571198	0.529515	BRD8	1
GO:1901978	GO:1901978	positive regulation of cell cycle checkpoint	1/313	18/18614	0.263164	0.571198	0.529515	XRCC3	1
GO:1902358	GO:1902358	sulfate transmembrane transport	1/313	18/18614	0.263164	0.571198	0.529515	SLC26A9	1
GO:1902548	GO:1902548	negative regulation of cellular response to vascular endothelial growth factor stimulus	1/313	18/18614	0.263164	0.571198	0.529515	SEMA6A	1
GO:1903789	GO:1903789	regulation of amino acid transmembrane transport	1/313	18/18614	0.263164	0.571198	0.529515	ARG1	1
GO:1905209	GO:1905209	positive regulation of cardiocyte differentiation	1/313	18/18614	0.263164	0.571198	0.529515	NKX2-5	1
GO:2000757	GO:2000757	negative regulation of peptidyl-lysine acetylation	1/313	18/18614	0.263164	0.571198	0.529515	THAP7	1
GO:2001224	GO:2001224	positive regulation of neuron migration	1/313	18/18614	0.263164	0.571198	0.529515	SEMA6A	1
GO:0002027	GO:0002027	regulation of heart rate	3/313	106/18614	0.263993	0.57225	0.53049	JUP/HRC/AKAP9	3
GO:1901890	GO:1901890	positive regulation of cell junction assembly	3/313	106/18614	0.263993	0.57225	0.53049	VEGFA/NTRK1/EPHB2	3
GO:0043524	GO:0043524	negative regulation of neuron apoptotic process	4/313	155/18614	0.264271	0.57225	0.53049	NTRK1/FZD9/JAK2/PTPRZ1	4
GO:0044272	GO:0044272	sulfur compound biosynthetic process	4/313	155/18614	0.264271	0.57225	0.53049	CHSY1/B3GNT4/MLYCD/MTAP	4
GO:0018105	GO:0018105	peptidyl-serine phosphorylation	7/313	309/18614	0.264895	0.572779	0.530981	VEGFA/HRC/STK32A/INPP5K/AXIN1/AKAP9/SRC	7
GO:0051222	GO:0051222	positive regulation of protein transport	7/313	309/18614	0.264895	0.572779	0.530981	ANG/NR1H4/JAK2/JUP/SRC/ATP13A2/MYRIP	7
GO:0016072	GO:0016072	rRNA metabolic process	6/313	257/18614	0.265138	0.572779	0.530981	ANG/CHD7/NOP56/RNASEL/NGDN/DDX27	6
GO:0034612	GO:0034612	response to tumor necrosis factor	6/313	257/18614	0.265138	0.572779	0.530981	NR1H4/AKAP12/HYAL3/YTHDC2/JAK2/INPP5K	6
GO:0051701	GO:0051701	biological process involved in interaction with host	5/313	206/18614	0.266319	0.57342	0.531575	DDB1/THOC6/CLDN9/SIGLEC1/SRC	5
GO:1901605	GO:1901605	alpha-amino acid metabolic process	5/313	206/18614	0.266319	0.57342	0.531575	NR1H4/ARG1/AFMID/MTAP/PLOD2	5
GO:0001822	GO:0001822	kidney development	7/313	310/18614	0.267478	0.57342	0.531575	VEGFA/SALL1/PDGFRA/FOXC2/NOTCH1/LRP4/NPHS2	7
GO:0001658	GO:0001658	branching involved in ureteric bud morphogenesis	2/313	60/18614	0.267536	0.57342	0.531575	VEGFA/SALL1	2
GO:0002886	GO:0002886	regulation of myeloid leukocyte mediated immunity	2/313	60/18614	0.267536	0.57342	0.531575	ARG1/FER	2
GO:0045604	GO:0045604	regulation of epidermal cell differentiation	2/313	60/18614	0.267536	0.57342	0.531575	KRT36/NOTCH1	2
GO:0046824	GO:0046824	positive regulation of nucleocytoplasmic transport	2/313	60/18614	0.267536	0.57342	0.531575	JAK2/JUP	2
GO:0071709	GO:0071709	membrane assembly	2/313	60/18614	0.267536	0.57342	0.531575	EPHB2/LRP4	2
GO:1903078	GO:1903078	positive regulation of protein localization to plasma membrane	2/313	60/18614	0.267536	0.57342	0.531575	EPHB2/CLIP3	2
GO:1903670	GO:1903670	regulation of sprouting angiogenesis	2/313	60/18614	0.267536	0.57342	0.531575	VEGFA/SEMA6A	2
GO:0007605	GO:0007605	sensory perception of sound	4/313	156/18614	0.267979	0.57342	0.531575	CHD7/PKHD1L1/AXIN1/NAV2	4
GO:0008643	GO:0008643	carbohydrate transport	4/313	156/18614	0.267979	0.57342	0.531575	SLC45A3/INPP5K/RNASEL/CLIP3	4
GO:0045927	GO:0045927	positive regulation of growth	6/313	258/18614	0.267982	0.57342	0.531575	CHD7/MACF1/NTN1/VEGFA/EIF4G2/NOTCH1	6
GO:0032526	GO:0032526	response to retinoic acid	3/313	107/18614	0.26854	0.57342	0.531575	SETX/GDAP2/HAND2	3
GO:0090277	GO:0090277	positive regulation of peptide hormone secretion	3/313	107/18614	0.26854	0.57342	0.531575	NR1H4/JAK2/MYRIP	3
GO:0002460	GO:0002460	adaptive immune response based on somatic recombination of immune receptors built from immunoglobulin superfamily domains	7/313	311/18614	0.270069	0.57342	0.531575	ARG1/C7/MAP3K7/JAK2/EPHB2/SLC11A1/NOTCH1	7
GO:0015833	GO:0015833	peptide transport	6/313	259/18614	0.270834	0.57342	0.531575	CHD7/NR1H4/ABCB9/JAK2/FOXA2/MYRIP	6
GO:0006473	GO:0006473	protein acetylation	5/313	208/18614	0.272728	0.57342	0.531575	EP300/CHD5/MAP3K7/BRD8/THAP7	5
GO:0014013	GO:0014013	regulation of gliogenesis	3/313	108/18614	0.273095	0.57342	0.531575	NTN1/PTPRZ1/NOTCH1	3
GO:0033138	GO:0033138	positive regulation of peptidyl-serine phosphorylation	3/313	108/18614	0.273095	0.57342	0.531575	VEGFA/AXIN1/AKAP9	3
GO:0035306	GO:0035306	positive regulation of dephosphorylation	2/313	61/18614	0.273784	0.57342	0.531575	JAK2/SRC	2
GO:0035773	GO:0035773	insulin secretion involved in cellular response to glucose stimulus	2/313	61/18614	0.273784	0.57342	0.531575	NR1H4/FOXA2	2
GO:0045599	GO:0045599	negative regulation of fat cell differentiation	2/313	61/18614	0.273784	0.57342	0.531575	C1QL4/AXIN1	2
GO:0045668	GO:0045668	negative regulation of osteoblast differentiation	2/313	61/18614	0.273784	0.57342	0.531575	HAND2/NOTCH1	2
GO:0050994	GO:0050994	regulation of lipid catabolic process	2/313	61/18614	0.273784	0.57342	0.531575	PNPLA2/MLYCD	2
GO:0051653	GO:0051653	spindle localization	2/313	61/18614	0.273784	0.57342	0.531575	DCTN1/SPATA17	2
GO:0086065	GO:0086065	cell communication involved in cardiac conduction	2/313	61/18614	0.273784	0.57342	0.531575	JUP/HRC	2
GO:0098900	GO:0098900	regulation of action potential	2/313	61/18614	0.273784	0.57342	0.531575	JUP/AKAP9	2
GO:0019693	GO:0019693	ribose phosphate metabolic process	10/313	473/18614	0.274823	0.57342	0.531575	EP300/ACSM5/SLC25A25/IMPDH1/ADCY9/GIT1/MLYCD/RNASEH2B/NDUFV1/PRPSAP1	10
GO:0001845	GO:0001845	phagolysosome assembly	1/313	19/18614	0.275566	0.57342	0.531575	RAB34	1
GO:0002755	GO:0002755	MyD88-dependent toll-like receptor signaling pathway	1/313	19/18614	0.275566	0.57342	0.531575	MAP3K7	1
GO:0003184	GO:0003184	pulmonary valve morphogenesis	1/313	19/18614	0.275566	0.57342	0.531575	NOTCH1	1
GO:0006098	GO:0006098	pentose-phosphate shunt	1/313	19/18614	0.275566	0.57342	0.531575	H6PD	1
GO:0006684	GO:0006684	sphingomyelin metabolic process	1/313	19/18614	0.275566	0.57342	0.531575	SPTLC1	1
GO:0006743	GO:0006743	ubiquinone metabolic process	1/313	19/18614	0.275566	0.57342	0.531575	COQ2	1
GO:0007076	GO:0007076	mitotic chromosome condensation	1/313	19/18614	0.275566	0.57342	0.531575	NCAPH2	1
GO:0007194	GO:0007194	negative regulation of adenylate cyclase activity	1/313	19/18614	0.275566	0.57342	0.531575	AKAP9	1
GO:0008272	GO:0008272	sulfate transport	1/313	19/18614	0.275566	0.57342	0.531575	SLC26A9	1
GO:0010544	GO:0010544	negative regulation of platelet activation	1/313	19/18614	0.275566	0.57342	0.531575	PDGFRA	1
GO:0010738	GO:0010738	regulation of protein kinase A signaling	1/313	19/18614	0.275566	0.57342	0.531575	AKAP12	1
GO:0010801	GO:0010801	negative regulation of peptidyl-threonine phosphorylation	1/313	19/18614	0.275566	0.57342	0.531575	INPP5K	1
GO:0030540	GO:0030540	female genitalia development	1/313	19/18614	0.275566	0.57342	0.531575	CHD7	1
GO:0034162	GO:0034162	toll-like receptor 9 signaling pathway	1/313	19/18614	0.275566	0.57342	0.531575	NR1H4	1
GO:0034244	GO:0034244	negative regulation of transcription elongation by RNA polymerase II	1/313	19/18614	0.275566	0.57342	0.531575	AXIN1	1
GO:0035743	GO:0035743	CD4-positive, alpha-beta T cell cytokine production	1/313	19/18614	0.275566	0.57342	0.531575	ARG1	1
GO:0036342	GO:0036342	post-anal tail morphogenesis	1/313	19/18614	0.275566	0.57342	0.531575	AXIN1	1
GO:0045091	GO:0045091	regulation of single stranded viral RNA replication via double stranded DNA intermediate	1/313	19/18614	0.275566	0.57342	0.531575	INPP5K	1
GO:0045346	GO:0045346	regulation of MHC class II biosynthetic process	1/313	19/18614	0.275566	0.57342	0.531575	JAK2	1
GO:0045603	GO:0045603	positive regulation of endothelial cell differentiation	1/313	19/18614	0.275566	0.57342	0.531575	NOTCH1	1
GO:0045618	GO:0045618	positive regulation of keratinocyte differentiation	1/313	19/18614	0.275566	0.57342	0.531575	NOTCH1	1
GO:0045722	GO:0045722	positive regulation of gluconeogenesis	1/313	19/18614	0.275566	0.57342	0.531575	DDB1	1
GO:0055062	GO:0055062	phosphate ion homeostasis	1/313	19/18614	0.275566	0.57342	0.531575	FGFR4	1
GO:0060391	GO:0060391	positive regulation of SMAD protein signal transduction	1/313	19/18614	0.275566	0.57342	0.531575	JAK2	1
GO:0060438	GO:0060438	trachea development	1/313	19/18614	0.275566	0.57342	0.531575	HYDIN	1
GO:0060716	GO:0060716	labyrinthine layer blood vessel development	1/313	19/18614	0.275566	0.57342	0.531575	FBXW8	1
GO:0061744	GO:0061744	motor behavior	1/313	19/18614	0.275566	0.57342	0.531575	DCTN1	1
GO:0071545	GO:0071545	inositol phosphate catabolic process	1/313	19/18614	0.275566	0.57342	0.531575	INPP5K	1
GO:0072087	GO:0072087	renal vesicle development	1/313	19/18614	0.275566	0.57342	0.531575	SALL1	1
GO:0097202	GO:0097202	activation of cysteine-type endopeptidase activity	1/313	19/18614	0.275566	0.57342	0.531575	ASPH	1
GO:1901522	GO:1901522	positive regulation of transcription from RNA polymerase II promoter involved in cellular response to chemical stimulus	1/313	19/18614	0.275566	0.57342	0.531575	VEGFA	1
GO:1901881	GO:1901881	positive regulation of protein depolymerization	1/313	19/18614	0.275566	0.57342	0.531575	KATNB1	1
GO:1902176	GO:1902176	negative regulation of oxidative stress-induced intrinsic apoptotic signaling pathway	1/313	19/18614	0.275566	0.57342	0.531575	BAG5	1
GO:1904505	GO:1904505	regulation of telomere maintenance in response to DNA damage	1/313	19/18614	0.275566	0.57342	0.531575	NFRKB	1
GO:1990822	GO:1990822	basic amino acid transmembrane transport	1/313	19/18614	0.275566	0.57342	0.531575	SLC11A1	1
GO:2000641	GO:2000641	regulation of early endosome to late endosome transport	1/313	19/18614	0.275566	0.57342	0.531575	SRC	1
GO:0002793	GO:0002793	positive regulation of peptide secretion	3/313	109/18614	0.277659	0.57591	0.533883	NR1H4/JAK2/MYRIP	3
GO:0018107	GO:0018107	peptidyl-threonine phosphorylation	3/313	109/18614	0.277659	0.57591	0.533883	EGF/INPP5K/AXIN1	3
GO:0030038	GO:0030038	contractile actin filament bundle assembly	3/313	109/18614	0.277659	0.57591	0.533883	ZYX/INPP5K/SRC	3
GO:0043149	GO:0043149	stress fiber assembly	3/313	109/18614	0.277659	0.57591	0.533883	ZYX/INPP5K/SRC	3
GO:1903557	GO:1903557	positive regulation of tumor necrosis factor superfamily cytokine production	3/313	109/18614	0.277659	0.57591	0.533883	AKAP12/JAK2/EPHB2	3
GO:0060271	GO:0060271	cilium assembly	8/313	367/18614	0.277701	0.57591	0.533883	DRC1/DCTN1/HYDIN/WDR35/FBXW8/DNAI2/NOTCH1/NEK1	8
GO:0000768	GO:0000768	syncytium formation by plasma membrane fusion	2/313	62/18614	0.28003	0.577806	0.535641	CAPN2/CACNA1S	2
GO:0022617	GO:0022617	extracellular matrix disassembly	2/313	62/18614	0.28003	0.577806	0.535641	SH3PXD2B/FGFR4	2
GO:0043506	GO:0043506	regulation of JUN kinase activity	2/313	62/18614	0.28003	0.577806	0.535641	MAP3K7/AXIN1	2
GO:0046902	GO:0046902	regulation of mitochondrial membrane permeability	2/313	62/18614	0.28003	0.577806	0.535641	FZD9/RHOT2	2
GO:0060113	GO:0060113	inner ear receptor cell differentiation	2/313	62/18614	0.28003	0.577806	0.535641	SEC24B/NOTCH1	2
GO:0060261	GO:0060261	positive regulation of transcription initiation by RNA polymerase II	2/313	62/18614	0.28003	0.577806	0.535641	CAND1/NKX2-5	2
GO:0061951	GO:0061951	establishment of protein localization to plasma membrane	2/313	62/18614	0.28003	0.577806	0.535641	MACF1/RAB34	2
GO:0090303	GO:0090303	positive regulation of wound healing	2/313	62/18614	0.28003	0.577806	0.535641	ARFGEF1/FOXC2	2
GO:0140253	GO:0140253	cell-cell fusion	2/313	62/18614	0.28003	0.577806	0.535641	CAPN2/CACNA1S	2
GO:0002444	GO:0002444	myeloid leukocyte mediated immunity	3/313	110/18614	0.28223	0.578508	0.536291	ARG1/FER/KMT2E	3
GO:0001894	GO:0001894	tissue homeostasis	6/313	263/18614	0.282315	0.578508	0.536291	VEGFA/CNGB1/SRC/NOTCH1/TPP1/CDHR1	6
GO:0060249	GO:0060249	anatomical structure homeostasis	6/313	263/18614	0.282315	0.578508	0.536291	VEGFA/CNGB1/SRC/NOTCH1/TPP1/CDHR1	6
GO:0034765	GO:0034765	regulation of monoatomic ion transmembrane transport	10/313	478/18614	0.285427	0.578508	0.536291	KCNK15/CHD7/CATSPER1/HRC/EPHB2/AKAP9/KCNA7/CABP4/CACNA1S/DPP6	10
GO:0051047	GO:0051047	positive regulation of secretion	7/313	317/18614	0.285748	0.578508	0.536291	ANG/NR1H4/HYAL3/PDCD6IP/JAK2/ATP13A2/MYRIP	7
GO:0002090	GO:0002090	regulation of receptor internalization	2/313	63/18614	0.286271	0.578508	0.536291	VEGFA/EGF	2
GO:0032623	GO:0032623	interleukin-2 production	2/313	63/18614	0.286271	0.578508	0.536291	NR1H4/MAP3K7	2
GO:0032663	GO:0032663	regulation of interleukin-2 production	2/313	63/18614	0.286271	0.578508	0.536291	NR1H4/MAP3K7	2
GO:0032731	GO:0032731	positive regulation of interleukin-1 beta production	2/313	63/18614	0.286271	0.578508	0.536291	JAK2/NLRP1	2
GO:0043967	GO:0043967	histone H4 acetylation	2/313	63/18614	0.286271	0.578508	0.536291	CHD5/BRD8	2
GO:0051784	GO:0051784	negative regulation of nuclear division	2/313	63/18614	0.286271	0.578508	0.536291	XRCC3/TEX14	2
GO:0051965	GO:0051965	positive regulation of synapse assembly	2/313	63/18614	0.286271	0.578508	0.536291	NTRK1/EPHB2	2
GO:0070542	GO:0070542	response to fatty acid	2/313	63/18614	0.286271	0.578508	0.536291	NR1H4/SRC	2
GO:1902850	GO:1902850	microtubule cytoskeleton organization involved in mitosis	4/313	161/18614	0.286653	0.578508	0.536291	TACC1/DCTN1/KIF15/DCTN2	4
GO:1990845	GO:1990845	adaptive thermogenesis	4/313	161/18614	0.286653	0.578508	0.536291	VEGFA/JAK2/FOXC2/NOTCH1	4
GO:0018958	GO:0018958	phenol-containing compound metabolic process	3/313	111/18614	0.286808	0.578508	0.536291	TPO/HAND2/MOXD1	3
GO:2000060	GO:2000060	positive regulation of ubiquitin-dependent protein catabolic process	3/313	111/18614	0.286808	0.578508	0.536291	EGF/AXIN1/FBXW8	3
GO:0010631	GO:0010631	epithelial cell migration	8/313	371/18614	0.287391	0.578508	0.536291	MACF1/VEGFA/JUP/EGF/FOXC2/SRC/NOTCH1/MIA3	8
GO:0000272	GO:0000272	polysaccharide catabolic process	1/313	20/18614	0.28776	0.578508	0.536291	PPP1R3D	1
GO:0001502	GO:0001502	cartilage condensation	1/313	20/18614	0.28776	0.578508	0.536291	BARX2	1
GO:0002577	GO:0002577	regulation of antigen processing and presentation	1/313	20/18614	0.28776	0.578508	0.536291	SLC11A1	1
GO:0006525	GO:0006525	arginine metabolic process	1/313	20/18614	0.28776	0.578508	0.536291	ARG1	1
GO:0006662	GO:0006662	glycerol ether metabolic process	1/313	20/18614	0.28776	0.578508	0.536291	LIPE	1
GO:0006670	GO:0006670	sphingosine metabolic process	1/313	20/18614	0.28776	0.578508	0.536291	SPTLC1	1
GO:0009168	GO:0009168	purine ribonucleoside monophosphate biosynthetic process	1/313	20/18614	0.28776	0.578508	0.536291	IMPDH1	1
GO:0009310	GO:0009310	amine catabolic process	1/313	20/18614	0.28776	0.578508	0.536291	MOXD1	1
GO:0031998	GO:0031998	regulation of fatty acid beta-oxidation	1/313	20/18614	0.28776	0.578508	0.536291	MLYCD	1
GO:0032211	GO:0032211	negative regulation of telomere maintenance via telomerase	1/313	20/18614	0.28776	0.578508	0.536291	SRC	1
GO:0032793	GO:0032793	positive regulation of CREB transcription factor activity	1/313	20/18614	0.28776	0.578508	0.536291	VEGFA	1
GO:0035795	GO:0035795	negative regulation of mitochondrial membrane permeability	1/313	20/18614	0.28776	0.578508	0.536291	FZD9	1
GO:0039532	GO:0039532	negative regulation of viral-induced cytoplasmic pattern recognition receptor signaling pathway	1/313	20/18614	0.28776	0.578508	0.536291	SEC14L1	1
GO:0039535	GO:0039535	regulation of RIG-I signaling pathway	1/313	20/18614	0.28776	0.578508	0.536291	SEC14L1	1
GO:0039692	GO:0039692	single stranded viral RNA replication via double stranded DNA intermediate	1/313	20/18614	0.28776	0.578508	0.536291	INPP5K	1
GO:0042359	GO:0042359	vitamin D metabolic process	1/313	20/18614	0.28776	0.578508	0.536291	CYP11A1	1
GO:0042693	GO:0042693	muscle cell fate commitment	1/313	20/18614	0.28776	0.578508	0.536291	NKX2-5	1
GO:0042953	GO:0042953	lipoprotein transport	1/313	20/18614	0.28776	0.578508	0.536291	MIA3	1
GO:0043586	GO:0043586	tongue development	1/313	20/18614	0.28776	0.578508	0.536291	HAND2	1
GO:0044794	GO:0044794	positive regulation by host of viral process	1/313	20/18614	0.28776	0.578508	0.536291	YTHDC2	1
GO:0045056	GO:0045056	transcytosis	1/313	20/18614	0.28776	0.578508	0.536291	SRC	1
GO:0046485	GO:0046485	ether lipid metabolic process	1/313	20/18614	0.28776	0.578508	0.536291	LIPE	1
GO:0046514	GO:0046514	ceramide catabolic process	1/313	20/18614	0.28776	0.578508	0.536291	NEU3	1
GO:0055064	GO:0055064	chloride ion homeostasis	1/313	20/18614	0.28776	0.578508	0.536291	CA12	1
GO:0060231	GO:0060231	mesenchymal to epithelial transition	1/313	20/18614	0.28776	0.578508	0.536291	SALL1	1
GO:0071294	GO:0071294	cellular response to zinc ion	1/313	20/18614	0.28776	0.578508	0.536291	ATP13A2	1
GO:0071371	GO:0071371	cellular response to gonadotropin stimulus	1/313	20/18614	0.28776	0.578508	0.536291	NOTCH1	1
GO:1902004	GO:1902004	positive regulation of amyloid-beta formation	1/313	20/18614	0.28776	0.578508	0.536291	SLC2A13	1
GO:1903975	GO:1903975	regulation of glial cell migration	1/313	20/18614	0.28776	0.578508	0.536291	NTN1	1
GO:0030041	GO:0030041	actin filament polymerization	4/313	162/18614	0.290411	0.581327	0.538905	ANG/FER/JAK2/ARFGEF1	4
GO:0006790	GO:0006790	sulfur compound metabolic process	7/313	319/18614	0.291023	0.581327	0.538905	ACSM5/CHSY1/HGSNAT/B3GNT4/MLYCD/IDUA/MTAP	7
GO:0007281	GO:0007281	germ cell development	7/313	319/18614	0.291023	0.581327	0.538905	ANG/CHD5/YTHDC2/FER/SRC/ZGLP1/LGR5	7
GO:0021700	GO:0021700	developmental maturation	7/313	319/18614	0.291023	0.581327	0.538905	TBX6/ANG/VEGFA/CLN5/SYBU/CNGB1/HOXB13	7
GO:0032611	GO:0032611	interleukin-1 beta production	3/313	112/18614	0.291392	0.581327	0.538905	JAK2/GIT1/NLRP1	3
GO:0032651	GO:0032651	regulation of interleukin-1 beta production	3/313	112/18614	0.291392	0.581327	0.538905	JAK2/GIT1/NLRP1	3
GO:0042177	GO:0042177	negative regulation of protein catabolic process	3/313	112/18614	0.291392	0.581327	0.538905	CTSA/BAG5/ATP13A2	3
GO:1902749	GO:1902749	regulation of cell cycle G2/M phase transition	3/313	112/18614	0.291392	0.581327	0.538905	TOPBP1/DONSON/RNASEH2B	3
GO:0070997	GO:0070997	neuron death	8/313	373/18614	0.292268	0.581327	0.538905	CAPN2/NTRK1/FZD9/JAK2/PTPRZ1/NLRP1/BAG5/ATP13A2	8
GO:0033059	GO:0033059	cellular pigmentation	2/313	64/18614	0.292507	0.581327	0.538905	DCTN1/DCTN2	2
GO:0045453	GO:0045453	bone resorption	2/313	64/18614	0.292507	0.581327	0.538905	SRC/TPP1	2
GO:0046503	GO:0046503	glycerolipid catabolic process	2/313	64/18614	0.292507	0.581327	0.538905	PNPLA2/LIPE	2
GO:0048278	GO:0048278	vesicle docking	2/313	64/18614	0.292507	0.581327	0.538905	STX16/PPFIA3	2
GO:0048524	GO:0048524	positive regulation of viral process	2/313	64/18614	0.292507	0.581327	0.538905	DDB1/NOTCH1	2
GO:0071300	GO:0071300	cellular response to retinoic acid	2/313	64/18614	0.292507	0.581327	0.538905	SETX/HAND2	2
GO:1905953	GO:1905953	negative regulation of lipid localization	2/313	64/18614	0.292507	0.581327	0.538905	PNPLA2/EGF	2
GO:0060485	GO:0060485	mesenchyme development	7/313	320/18614	0.293669	0.581327	0.538905	NKX2-5/HAND2/FOXA2/FOXC2/NOTCH1/SEMA6A/SEMA6C	7
GO:0021915	GO:0021915	neural tube development	4/313	163/18614	0.294176	0.581327	0.538905	SEC24B/GPR161/MIB1/NOTCH1	4
GO:0050796	GO:0050796	regulation of insulin secretion	4/313	163/18614	0.294176	0.581327	0.538905	NR1H4/JAK2/FOXA2/MYRIP	4
GO:0090132	GO:0090132	epithelium migration	8/313	374/18614	0.294715	0.581327	0.538905	MACF1/VEGFA/JUP/EGF/FOXC2/SRC/NOTCH1/MIA3	8
GO:0009612	GO:0009612	response to mechanical stimulus	5/313	215/18614	0.295402	0.581327	0.538905	CAPN2/NTRK1/JUP/SRC/TNFRSF10A	5
GO:0043491	GO:0043491	protein kinase B signaling	5/313	215/18614	0.295402	0.581327	0.538905	SETX/NTRK1/EGF/INPP5K/SRC	5
GO:0044344	GO:0044344	cellular response to fibroblast growth factor stimulus	3/313	113/18614	0.29598	0.581327	0.538905	SETX/FGFR4/KDM5B	3
GO:0007264	GO:0007264	small GTPase mediated signal transduction	10/313	483/18614	0.296146	0.581327	0.538905	NTN1/TNK2/NTRK1/CHML/GIT1/EPHB2/ARFGEF1/SRC/NOTCH1/RHOT2	10
GO:0030307	GO:0030307	positive regulation of cell growth	4/313	164/18614	0.297947	0.581327	0.538905	MACF1/NTN1/VEGFA/EIF4G2	4
GO:0006879	GO:0006879	intracellular iron ion homeostasis	2/313	65/18614	0.298736	0.581327	0.538905	SLC11A1/ATP13A2	2
GO:0010972	GO:0010972	negative regulation of G2/M transition of mitotic cell cycle	2/313	65/18614	0.298736	0.581327	0.538905	TOPBP1/DONSON	2
GO:0017156	GO:0017156	calcium-ion regulated exocytosis	2/313	65/18614	0.298736	0.581327	0.538905	HYAL3/NOTCH1	2
GO:0032507	GO:0032507	maintenance of protein location in cell	2/313	65/18614	0.298736	0.581327	0.538905	GPAA1/ANKRD13C	2
GO:1905330	GO:1905330	regulation of morphogenesis of an epithelium	2/313	65/18614	0.298736	0.581327	0.538905	VEGFA/EGF	2
GO:0016236	GO:0016236	macroautophagy	7/313	322/18614	0.298977	0.581327	0.538905	CERS1/MAP3K7/SNX14/SNX32/SPTLC1/SRC/ATP13A2	7
GO:0000729	GO:0000729	DNA double-strand break processing	1/313	21/18614	0.299749	0.581327	0.538905	SMARCAD1	1
GO:0002888	GO:0002888	positive regulation of myeloid leukocyte mediated immunity	1/313	21/18614	0.299749	0.581327	0.538905	ARG1	1
GO:0006268	GO:0006268	DNA unwinding involved in DNA replication	1/313	21/18614	0.299749	0.581327	0.538905	CDC45	1
GO:0006590	GO:0006590	thyroid hormone generation	1/313	21/18614	0.299749	0.581327	0.538905	TPO	1
GO:0007042	GO:0007042	lysosomal lumen acidification	1/313	21/18614	0.299749	0.581327	0.538905	CLN5	1
GO:0007252	GO:0007252	I-kappaB phosphorylation	1/313	21/18614	0.299749	0.581327	0.538905	MAP3K7	1
GO:0007413	GO:0007413	axonal fasciculation	1/313	21/18614	0.299749	0.581327	0.538905	EPHB2	1
GO:0009190	GO:0009190	cyclic nucleotide biosynthetic process	1/313	21/18614	0.299749	0.581327	0.538905	ADCY9	1
GO:0010829	GO:0010829	negative regulation of glucose transmembrane transport	1/313	21/18614	0.299749	0.581327	0.538905	INPP5K	1
GO:0010888	GO:0010888	negative regulation of lipid storage	1/313	21/18614	0.299749	0.581327	0.538905	PNPLA2	1
GO:0031280	GO:0031280	negative regulation of cyclase activity	1/313	21/18614	0.299749	0.581327	0.538905	AKAP9	1
GO:0033762	GO:0033762	response to glucagon	1/313	21/18614	0.299749	0.581327	0.538905	ARG1	1
GO:0034587	GO:0034587	piRNA processing	1/313	21/18614	0.299749	0.581327	0.538905	EXD1	1
GO:0035809	GO:0035809	regulation of urine volume	1/313	21/18614	0.299749	0.581327	0.538905	INPP5K	1
GO:0036092	GO:0036092	phosphatidylinositol-3-phosphate biosynthetic process	1/313	21/18614	0.299749	0.581327	0.538905	PIK3C2G	1
GO:0044872	GO:0044872	lipoprotein localization	1/313	21/18614	0.299749	0.581327	0.538905	MIA3	1
GO:0046128	GO:0046128	purine ribonucleoside metabolic process	1/313	21/18614	0.299749	0.581327	0.538905	MTAP	1
GO:0060252	GO:0060252	positive regulation of glial cell proliferation	1/313	21/18614	0.299749	0.581327	0.538905	NTN1	1
GO:0060353	GO:0060353	regulation of cell adhesion molecule production	1/313	21/18614	0.299749	0.581327	0.538905	NOTCH1	1
GO:0060546	GO:0060546	negative regulation of necroptotic process	1/313	21/18614	0.299749	0.581327	0.538905	FZD9	1
GO:0071498	GO:0071498	cellular response to fluid shear stress	1/313	21/18614	0.299749	0.581327	0.538905	SRC	1
GO:0071605	GO:0071605	monocyte chemotactic protein-1 production	1/313	21/18614	0.299749	0.581327	0.538905	NR1H4	1
GO:0071637	GO:0071637	regulation of monocyte chemotactic protein-1 production	1/313	21/18614	0.299749	0.581327	0.538905	NR1H4	1
GO:0090043	GO:0090043	regulation of tubulin deacetylation	1/313	21/18614	0.299749	0.581327	0.538905	EP300	1
GO:0090189	GO:0090189	regulation of branching involved in ureteric bud morphogenesis	1/313	21/18614	0.299749	0.581327	0.538905	VEGFA	1
GO:0090231	GO:0090231	regulation of spindle checkpoint	1/313	21/18614	0.299749	0.581327	0.538905	XRCC3	1
GO:0090266	GO:0090266	regulation of mitotic cell cycle spindle assembly checkpoint	1/313	21/18614	0.299749	0.581327	0.538905	XRCC3	1
GO:0090370	GO:0090370	negative regulation of cholesterol efflux	1/313	21/18614	0.299749	0.581327	0.538905	EGF	1
GO:0106030	GO:0106030	neuron projection fasciculation	1/313	21/18614	0.299749	0.581327	0.538905	EPHB2	1
GO:1901659	GO:1901659	glycosyl compound biosynthetic process	1/313	21/18614	0.299749	0.581327	0.538905	MTAP	1
GO:1901739	GO:1901739	regulation of myoblast fusion	1/313	21/18614	0.299749	0.581327	0.538905	CAPN2	1
GO:1903429	GO:1903429	regulation of cell maturation	1/313	21/18614	0.299749	0.581327	0.538905	TBX6	1
GO:1903504	GO:1903504	regulation of mitotic spindle checkpoint	1/313	21/18614	0.299749	0.581327	0.538905	XRCC3	1
GO:1903579	GO:1903579	negative regulation of ATP metabolic process	1/313	21/18614	0.299749	0.581327	0.538905	GIT1	1
GO:2000010	GO:2000010	positive regulation of protein localization to cell surface	1/313	21/18614	0.299749	0.581327	0.538905	EPHB2	1
GO:2000738	GO:2000738	positive regulation of stem cell differentiation	1/313	21/18614	0.299749	0.581327	0.538905	NKX2-5	1
GO:0019882	GO:0019882	antigen processing and presentation	3/313	114/18614	0.300574	0.582312	0.539818	SLC11A1/RAB34/ERAP1	3
GO:1904659	GO:1904659	glucose transmembrane transport	3/313	114/18614	0.300574	0.582312	0.539818	INPP5K/RNASEL/CLIP3	3
GO:0044270	GO:0044270	cellular nitrogen compound catabolic process	10/313	486/18614	0.302628	0.585983	0.543222	ANG/PKP1/SND1/POP1/AFMID/SLC11A1/RNASEL/MLYCD/RNASEH2B/VIM	10
GO:0006903	GO:0006903	vesicle targeting	2/313	66/18614	0.304956	0.587595	0.544716	STARD3/TRAPPC9	2
GO:0006949	GO:0006949	syncytium formation	2/313	66/18614	0.304956	0.587595	0.544716	CAPN2/CACNA1S	2
GO:0010517	GO:0010517	regulation of phospholipase activity	2/313	66/18614	0.304956	0.587595	0.544716	ANG/PDGFRA	2
GO:0010812	GO:0010812	negative regulation of cell-substrate adhesion	2/313	66/18614	0.304956	0.587595	0.544716	SRC/NOTCH1	2
GO:0048814	GO:0048814	regulation of dendrite morphogenesis	2/313	66/18614	0.304956	0.587595	0.544716	EPHB2/FBXW8	2
GO:0060675	GO:0060675	ureteric bud morphogenesis	2/313	66/18614	0.304956	0.587595	0.544716	VEGFA/SALL1	2
GO:2000272	GO:2000272	negative regulation of signaling receptor activity	2/313	66/18614	0.304956	0.587595	0.544716	ESR2/EPHB2	2
GO:0042303	GO:0042303	molting cycle	3/313	115/18614	0.305171	0.587595	0.544716	NOTCH1/LRP4/LGR5	3
GO:0042633	GO:0042633	hair cycle	3/313	115/18614	0.305171	0.587595	0.544716	NOTCH1/LRP4/LGR5	3
GO:0051261	GO:0051261	protein depolymerization	3/313	115/18614	0.305171	0.587595	0.544716	ASPH/KATNB1/LIMA1	3
GO:0006364	GO:0006364	rRNA processing	5/313	218/18614	0.305217	0.587595	0.544716	CHD7/NOP56/RNASEL/NGDN/DDX27	5
GO:0015711	GO:0015711	organic anion transport	9/313	433/18614	0.306196	0.588371	0.545435	ARG1/SLC7A9/SLC26A9/SLC25A25/SLC5A8/ABCD4/SLC6A19/SLC11A1/PLIN2	9
GO:0046700	GO:0046700	heterocycle catabolic process	10/313	488/18614	0.30697	0.588371	0.545435	ANG/PKP1/SND1/POP1/AFMID/SLC11A1/RNASEL/MLYCD/RNASEH2B/VIM	10
GO:1904951	GO:1904951	positive regulation of establishment of protein localization	7/313	325/18614	0.306978	0.588371	0.545435	ANG/NR1H4/JAK2/JUP/SRC/ATP13A2/MYRIP	7
GO:0090130	GO:0090130	tissue migration	8/313	379/18614	0.307018	0.588371	0.545435	MACF1/VEGFA/JUP/EGF/FOXC2/SRC/NOTCH1/MIA3	8
GO:1901215	GO:1901215	negative regulation of neuron death	5/313	219/18614	0.3085	0.588371	0.545435	NTRK1/FZD9/JAK2/PTPRZ1/ATP13A2	5
GO:0006476	GO:0006476	protein deacetylation	3/313	116/18614	0.30977	0.588371	0.545435	EP300/SMARCAD1/VEGFA	3
GO:0015908	GO:0015908	fatty acid transport	3/313	116/18614	0.30977	0.588371	0.545435	SLC5A8/ABCD4/PLIN2	3
GO:0048640	GO:0048640	negative regulation of developmental growth	3/313	116/18614	0.30977	0.588371	0.545435	NTN1/SEMA6A/SEMA6C	3
GO:0045682	GO:0045682	regulation of epidermis development	2/313	67/18614	0.311166	0.588371	0.545435	KRT36/NOTCH1	2
GO:0060193	GO:0060193	positive regulation of lipase activity	2/313	67/18614	0.311166	0.588371	0.545435	ANG/PDGFRA	2
GO:0071806	GO:0071806	protein transmembrane transport	2/313	67/18614	0.311166	0.588371	0.545435	PEX10/TRIM37	2
GO:0072171	GO:0072171	mesonephric tubule morphogenesis	2/313	67/18614	0.311166	0.588371	0.545435	VEGFA/SALL1	2
GO:1902750	GO:1902750	negative regulation of cell cycle G2/M phase transition	2/313	67/18614	0.311166	0.588371	0.545435	TOPBP1/DONSON	2
GO:0003228	GO:0003228	atrial cardiac muscle tissue development	1/313	22/18614	0.311538	0.588371	0.545435	NKX2-5	1
GO:0006740	GO:0006740	NADPH regeneration	1/313	22/18614	0.311538	0.588371	0.545435	H6PD	1
GO:0009127	GO:0009127	purine nucleoside monophosphate biosynthetic process	1/313	22/18614	0.311538	0.588371	0.545435	IMPDH1	1
GO:0010881	GO:0010881	regulation of cardiac muscle contraction by regulation of the release of sequestered calcium ion	1/313	22/18614	0.311538	0.588371	0.545435	HRC	1
GO:0010988	GO:0010988	regulation of low-density lipoprotein particle clearance	1/313	22/18614	0.311538	0.588371	0.545435	NR1H4	1
GO:0015802	GO:0015802	basic amino acid transport	1/313	22/18614	0.311538	0.588371	0.545435	SLC11A1	1
GO:0032516	GO:0032516	positive regulation of phosphoprotein phosphatase activity	1/313	22/18614	0.311538	0.588371	0.545435	JAK2	1
GO:0032785	GO:0032785	negative regulation of DNA-templated transcription, elongation	1/313	22/18614	0.311538	0.588371	0.545435	AXIN1	1
GO:0033630	GO:0033630	positive regulation of cell adhesion mediated by integrin	1/313	22/18614	0.311538	0.588371	0.545435	FOXC2	1
GO:0034312	GO:0034312	diol biosynthetic process	1/313	22/18614	0.311538	0.588371	0.545435	SPTLC1	1
GO:0042026	GO:0042026	protein refolding	1/313	22/18614	0.311538	0.588371	0.545435	BAG5	1
GO:0044241	GO:0044241	lipid digestion	1/313	22/18614	0.311538	0.588371	0.545435	LIMA1	1
GO:0045723	GO:0045723	positive regulation of fatty acid biosynthetic process	1/313	22/18614	0.311538	0.588371	0.545435	SLC45A3	1
GO:0046519	GO:0046519	sphingoid metabolic process	1/313	22/18614	0.311538	0.588371	0.545435	SPTLC1	1
GO:0050961	GO:0050961	detection of temperature stimulus involved in sensory perception	1/313	22/18614	0.311538	0.588371	0.545435	NTRK1	1
GO:0051444	GO:0051444	negative regulation of ubiquitin-protein transferase activity	1/313	22/18614	0.311538	0.588371	0.545435	BAG5	1
GO:0055081	GO:0055081	monoatomic anion homeostasis	1/313	22/18614	0.311538	0.588371	0.545435	CA12	1
GO:0060117	GO:0060117	auditory receptor cell development	1/313	22/18614	0.311538	0.588371	0.545435	SEC24B	1
GO:0062099	GO:0062099	negative regulation of programmed necrotic cell death	1/313	22/18614	0.311538	0.588371	0.545435	FZD9	1
GO:0098856	GO:0098856	intestinal lipid absorption	1/313	22/18614	0.311538	0.588371	0.545435	LIMA1	1
GO:1903589	GO:1903589	positive regulation of blood vessel endothelial cell proliferation involved in sprouting angiogenesis	1/313	22/18614	0.311538	0.588371	0.545435	VEGFA	1
GO:2000310	GO:2000310	regulation of NMDA receptor activity	1/313	22/18614	0.311538	0.588371	0.545435	EPHB2	1
GO:2000831	GO:2000831	regulation of steroid hormone secretion	1/313	22/18614	0.311538	0.588371	0.545435	KDM5B	1
GO:2001044	GO:2001044	regulation of integrin-mediated signaling pathway	1/313	22/18614	0.311538	0.588371	0.545435	LIMS2	1
GO:0072330	GO:0072330	monocarboxylic acid biosynthetic process	5/313	220/18614	0.311788	0.588543	0.545594	NR1H4/ACSM5/FGFR4/SLC45A3/MLYCD	5
GO:0018209	GO:0018209	peptidyl-serine modification	7/313	327/18614	0.312336	0.589273	0.546271	VEGFA/HRC/STK32A/INPP5K/AXIN1/AKAP9/SRC	7
GO:0007088	GO:0007088	regulation of mitotic nuclear division	3/313	117/18614	0.314373	0.592812	0.549552	XRCC3/EGF/TEX14	3
GO:0006913	GO:0006913	nucleocytoplasmic transport	7/313	328/18614	0.315021	0.592856	0.549592	THOC6/MCM3AP/NMD3/JAK2/JUP/AXIN1/NOTCH1	7
GO:0046394	GO:0046394	carboxylic acid biosynthetic process	7/313	328/18614	0.315021	0.592856	0.549592	NR1H4/ACSM5/FGFR4/SLC45A3/MLYCD/MTAP/PLOD2	7
GO:0051169	GO:0051169	nuclear transport	7/313	328/18614	0.315021	0.592856	0.549592	THOC6/MCM3AP/NMD3/JAK2/JUP/AXIN1/NOTCH1	7
GO:0050708	GO:0050708	regulation of protein secretion	6/313	275/18614	0.317349	0.592856	0.549592	ANG/NR1H4/JAK2/FOXA2/ATP13A2/MYRIP	6
GO:0006406	GO:0006406	mRNA export from nucleus	2/313	68/18614	0.317364	0.592856	0.549592	THOC6/MCM3AP	2
GO:0015909	GO:0015909	long-chain fatty acid transport	2/313	68/18614	0.317364	0.592856	0.549592	ABCD4/PLIN2	2
GO:0035914	GO:0035914	skeletal muscle cell differentiation	2/313	68/18614	0.317364	0.592856	0.549592	BARX2/NOTCH1	2
GO:0046513	GO:0046513	ceramide biosynthetic process	2/313	68/18614	0.317364	0.592856	0.549592	CERS1/SPTLC1	2
GO:0048645	GO:0048645	animal organ formation	2/313	68/18614	0.317364	0.592856	0.549592	HAND2/NOTCH1	2
GO:0055021	GO:0055021	regulation of cardiac muscle tissue growth	2/313	68/18614	0.317364	0.592856	0.549592	NKX2-5/NOTCH1	2
GO:1902808	GO:1902808	positive regulation of cell cycle G1/S phase transition	2/313	68/18614	0.317364	0.592856	0.549592	CUL4A/KMT2E	2
GO:0022412	GO:0022412	cellular process involved in reproduction in multicellular organism	9/313	438/18614	0.317785	0.592856	0.549592	ANG/NCAPH2/CHD5/YTHDC2/FER/TEX14/SRC/ZGLP1/LGR5	9
GO:0044242	GO:0044242	cellular lipid catabolic process	5/313	222/18614	0.318379	0.592856	0.549592	PNPLA2/ABCD4/LIPE/MLYCD/NEU3	5
GO:0032609	GO:0032609	type II interferon production	3/313	118/18614	0.318976	0.592856	0.549592	NR1H4/JAK2/SLC11A1	3
GO:0032649	GO:0032649	regulation of type II interferon production	3/313	118/18614	0.318976	0.592856	0.549592	NR1H4/JAK2/SLC11A1	3
GO:0016053	GO:0016053	organic acid biosynthetic process	7/313	331/18614	0.323103	0.592856	0.549592	NR1H4/ACSM5/FGFR4/SLC45A3/MLYCD/MTAP/PLOD2	7
GO:0000966	GO:0000966	RNA 5'-end processing	1/313	23/18614	0.323128	0.592856	0.549592	POP1	1
GO:0002070	GO:0002070	epithelial cell maturation	1/313	23/18614	0.323128	0.592856	0.549592	HOXB13	1
GO:0003091	GO:0003091	renal water homeostasis	1/313	23/18614	0.323128	0.592856	0.549592	INPP5K	1
GO:0003177	GO:0003177	pulmonary valve development	1/313	23/18614	0.323128	0.592856	0.549592	NOTCH1	1
GO:0003283	GO:0003283	atrial septum development	1/313	23/18614	0.323128	0.592856	0.549592	NKX2-5	1
GO:0016338	GO:0016338	calcium-independent cell-cell adhesion via plasma membrane cell-adhesion molecules	1/313	23/18614	0.323128	0.592856	0.549592	CLDN9	1
GO:0016973	GO:0016973	poly(A)+ mRNA export from nucleus	1/313	23/18614	0.323128	0.592856	0.549592	MCM3AP	1
GO:0019430	GO:0019430	removal of superoxide radicals	1/313	23/18614	0.323128	0.592856	0.549592	SOD3	1
GO:0019835	GO:0019835	cytolysis	1/313	23/18614	0.323128	0.592856	0.549592	C7	1
GO:0019885	GO:0019885	antigen processing and presentation of endogenous peptide antigen via MHC class I	1/313	23/18614	0.323128	0.592856	0.549592	ERAP1	1
GO:0021904	GO:0021904	dorsal/ventral neural tube patterning	1/313	23/18614	0.323128	0.592856	0.549592	GPR161	1
GO:0031065	GO:0031065	positive regulation of histone deacetylation	1/313	23/18614	0.323128	0.592856	0.549592	VEGFA	1
GO:0035855	GO:0035855	megakaryocyte development	1/313	23/18614	0.323128	0.592856	0.549592	EP300	1
GO:0039702	GO:0039702	viral budding via host ESCRT complex	1/313	23/18614	0.323128	0.592856	0.549592	PDCD6IP	1
GO:0040019	GO:0040019	positive regulation of embryonic development	1/313	23/18614	0.323128	0.592856	0.549592	FOXA2	1
GO:0043968	GO:0043968	histone H2A acetylation	1/313	23/18614	0.323128	0.592856	0.549592	BRD8	1
GO:0044827	GO:0044827	modulation by host of viral genome replication	1/313	23/18614	0.323128	0.592856	0.549592	YTHDC2	1
GO:0046058	GO:0046058	cAMP metabolic process	1/313	23/18614	0.323128	0.592856	0.549592	ADCY9	1
GO:0046599	GO:0046599	regulation of centriole replication	1/313	23/18614	0.323128	0.592856	0.549592	TRIM37	1
GO:0046794	GO:0046794	transport of virus	1/313	23/18614	0.323128	0.592856	0.549592	SIGLEC1	1
GO:0048169	GO:0048169	regulation of long-term neuronal synaptic plasticity	1/313	23/18614	0.323128	0.592856	0.549592	EPHB2	1
GO:0050650	GO:0050650	chondroitin sulfate proteoglycan biosynthetic process	1/313	23/18614	0.323128	0.592856	0.549592	CHSY1	1
GO:0060396	GO:0060396	growth hormone receptor signaling pathway	1/313	23/18614	0.323128	0.592856	0.549592	JAK2	1
GO:0071305	GO:0071305	cellular response to vitamin D	1/313	23/18614	0.323128	0.592856	0.549592	ATP2B1	1
GO:0071378	GO:0071378	cellular response to growth hormone stimulus	1/313	23/18614	0.323128	0.592856	0.549592	JAK2	1
GO:0072243	GO:0072243	metanephric nephron epithelium development	1/313	23/18614	0.323128	0.592856	0.549592	NPHS2	1
GO:0072574	GO:0072574	hepatocyte proliferation	1/313	23/18614	0.323128	0.592856	0.549592	LIMS2	1
GO:0072575	GO:0072575	epithelial cell proliferation involved in liver morphogenesis	1/313	23/18614	0.323128	0.592856	0.549592	LIMS2	1
GO:0090042	GO:0090042	tubulin deacetylation	1/313	23/18614	0.323128	0.592856	0.549592	EP300	1
GO:0090208	GO:0090208	positive regulation of triglyceride metabolic process	1/313	23/18614	0.323128	0.592856	0.549592	PNPLA2	1
GO:0097150	GO:0097150	neuronal stem cell population maintenance	1/313	23/18614	0.323128	0.592856	0.549592	NOTCH1	1
GO:1901673	GO:1901673	regulation of mitotic spindle assembly	1/313	23/18614	0.323128	0.592856	0.549592	KIF15	1
[truncated: 1,680 more rows]

## Sheet: Fig.2e KEGG
	ID	Description	GeneRatio	BgRatio	pvalue	p.adjust	qvalue	geneID	Count
hsa04020	hsa04020	Calcium signaling pathway	14/157	253/8644	0.000197449	0.0485725	0.0475956	3709/93129/5255/7422/2264/4914/91807/5156/115/3270/490/1950/444/779	14
hsa04142	hsa04142	Lysosome	8/157	132/8644	0.00272286	0.282903	0.277214	8372/1203/5476/23457/138050/6556/3425/1200	8
hsa04510	hsa04510	Focal adhesion	10/157	203/8644	0.003831	0.282903	0.277214	824/7791/7422/91807/5156/7094/1950/87/6714/10298	10
hsa00531	hsa00531	Glycosaminoglycan degradation	3/157	19/8644	0.00460005	0.282903	0.277214	8372/138050/3425	3
hsa04925	hsa04925	Aldosterone synthesis and secretion	6/157	98/8644	0.00870646	0.428358	0.419743	3709/115/490/3991/779/1583	6
hsa04918	hsa04918	Thyroid hormone synthesis	5/157	75/8644	0.0115376	0.473043	0.463529	3709/7173/7270/115/2877	5
hsa01521	hsa01521	EGFR tyrosine kinase inhibitor resistance	5/157	79/8644	0.0142247	0.499896	0.489842	7422/5156/3717/1950/6714	5
hsa04540	hsa04540	Gap junction	5/157	88/8644	0.0217358	0.600437	0.588362	3709/5156/115/1950/6714	5
hsa04810	hsa04810	Regulation of actin cytoskeleton	9/157	229/8644	0.0235669	0.600437	0.588362	2264/91807/730/5156/28964/1950/87/6714/10298	9
hsa04330	hsa04330	Notch signaling pathway	4/157	62/8644	0.0258845	0.600437	0.588362	2033/11317/55534/4851	4
hsa04520	hsa04520	Adherens junction	5/157	93/8644	0.0268488	0.600437	0.588362	2033/2241/6885/87/6714	5
hsa04927	hsa04927	Cortisol synthesis and secretion	4/157	65/8644	0.0301423	0.617918	0.605491	3709/115/779/1583	4
hsa05219	hsa05219	Bladder cancer	3/157	41/8644	0.0378923	0.643362	0.630423	7422/1950/6714	3
hsa05207	hsa05207	Chemical carcinogenesis - receptor activation	8/157	212/8644	0.039183	0.643362	0.630423	2100/7422/115/3717/1950/6714/2052/779	8
hsa04974	hsa04974	Protein digestion and absorption	5/157	103/8644	0.0392294	0.643362	0.630423	11136/255631/1303/340024/57642	5
hsa04962	hsa04962	Vasopressin-regulated water reabsorption	3/157	44/8644	0.0452772	0.692939	0.679004	1639/115/10540	3
hsa02010	hsa02010	ABC transporters	3/157	45/8644	0.0478861	0.692939	0.679004	23457/23460/5826	3
hsa04934	hsa04934	Cushing syndrome	6/157	155/8644	0.0629454	0.721849	0.707332	3709/8326/115/8312/779/1583	6
hsa04935	hsa04935	Growth hormone synthesis, secretion and action	5/157	120/8644	0.0671745	0.721849	0.707332	3709/2033/115/3717/779	5
hsa00600	hsa00600	Sphingolipid metabolism	3/157	54/8644	0.0745243	0.721849	0.707332	10715/10558/10825	3
hsa04611	hsa04611	Platelet activation	5/157	124/8644	0.0750255	0.721849	0.707332	3709/91807/115/7094/6714	5
hsa04727	hsa04727	GABAergic synapse	4/157	89/8644	0.0783164	0.721849	0.707332	2570/115/6714/779	4
hsa04022	hsa04022	cGMP-PKG signaling pathway	6/157	167/8644	0.083459	0.721849	0.707332	3709/91807/1258/115/490/779	6
hsa04144	hsa04144	Endocytosis	8/157	250/8644	0.0850371	0.721849	0.707332	2264/10015/5156/28964/254122/9372/10565/6714	8
hsa04658	hsa04658	Th1 and Th2 cell differentiation	4/157	92/8644	0.0860591	0.721849	0.707332	11317/3717/55534/4851	4
hsa04015	hsa04015	Rap1 signaling pathway	7/157	210/8644	0.0877923	0.721849	0.707332	7422/2264/5156/115/7094/1950/6714	7
hsa04923	hsa04923	Regulation of lipolysis in adipocytes	3/157	58/8644	0.0880725	0.721849	0.707332	57104/115/3991	3
hsa04912	hsa04912	GnRH signaling pathway	4/157	93/8644	0.0887203	0.721849	0.707332	3709/115/6714/779	4
hsa04978	hsa04978	Mineral absorption	3/157	60/8644	0.0952089	0.721849	0.707332	115019/490/340024	3
hsa04744	hsa04744	Phototransduction	2/157	29/8644	0.0967859	0.721849	0.707332	1258/5145	2
hsa04210	hsa04210	Apoptosis	5/157	136/8644	0.101415	0.721849	0.707332	3709/824/4914/143/8797	5
hsa01522	hsa01522	Endocrine resistance	4/157	98/8644	0.10261	0.721849	0.707332	2100/115/6714/4851	4
hsa04750	hsa04750	Inflammatory mediator regulation of TRP channels	4/157	98/8644	0.10261	0.721849	0.707332	3709/4914/115/6714	4
hsa04915	hsa04915	Estrogen signaling pathway	5/157	137/8644	0.103801	0.721849	0.707332	3709/2100/115/8689/6714	5
hsa03420	hsa03420	Nucleotide excision repair	3/157	63/8644	0.10634	0.721849	0.707332	1642/8451/5981	3
hsa04929	hsa04929	GnRH secretion	3/157	64/8644	0.110159	0.721849	0.707332	3709/2100/779	3
hsa04360	hsa04360	Axon guidance	6/157	182/8644	0.113723	0.721849	0.707332	9423/2048/6714/10298/57556/10500	6
hsa04120	hsa04120	Ubiquitin mediated proteolysis	5/157	142/8644	0.116143	0.721849	0.707332	1642/7318/8451/26259/4591	5
hsa04550	hsa04550	Signaling pathways regulating pluripotency of stem cells	5/157	143/8644	0.118693	0.721849	0.707332	56916/2264/8326/3717/8312	5
hsa05224	hsa05224	Breast cancer	5/157	147/8644	0.129153	0.721849	0.707332	2100/8326/1950/8312/4851	5
hsa05211	hsa05211	Renal cell carcinoma	3/157	69/8644	0.130018	0.721849	0.707332	2033/7422/10298	3
hsa04723	hsa04723	Retrograde endocannabinoid signaling	5/157	148/8644	0.131832	0.721849	0.707332	3709/2570/115/4723/779	5
hsa04917	hsa04917	Prolactin signaling pathway	3/157	70/8644	0.134133	0.721849	0.707332	2100/3717/6714	3
hsa05120	hsa05120	Epithelial cell signaling in Helicobacter pylori infection	3/157	70/8644	0.134133	0.721849	0.707332	28964/5803/6714	3
hsa03030	hsa03030	DNA replication	2/157	36/8644	0.138579	0.721849	0.707332	79621/5981	2
hsa04814	hsa04814	Motor proteins	6/157	193/8644	0.139007	0.721849	0.707332	1639/4620/89953/56992/10540/64446	6
hsa01240	hsa01240	Biosynthesis of cofactors	5/157	153/8644	0.1456	0.721849	0.707332	2937/326625/125061/3145/27235	5
hsa00562	hsa00562	Inositol phosphate metabolism	3/157	73/8644	0.146744	0.721849	0.707332	5288/51763/9110	3
hsa05165	hsa05165	Human papillomavirus infection	9/157	331/8644	0.148005	0.721849	0.707332	2033/7422/11317/8326/1950/5519/8312/55534/4851	9
hsa04921	hsa04921	Oxytocin signaling pathway	5/157	154/8644	0.148426	0.721849	0.707332	3709/91807/115/6714/779	5
hsa04725	hsa04725	Cholinergic synapse	4/157	113/8644	0.149652	0.721849	0.707332	3709/115/3717/779	4
hsa05022	hsa05022	Pathways of neurodegeneration - multiple diseases	12/157	476/8644	0.156049	0.738231	0.723384	3709/824/7318/1639/89953/8326/2877/10540/8312/64446/4723/779	12
hsa04971	hsa04971	Gastric acid secretion	3/157	76/8644	0.159725	0.741366	0.726457	3709/91807/115	3
hsa05203	hsa05203	Viral carcinogenesis	6/157	204/8644	0.166685	0.746909	0.731888	2033/1642/11317/27044/87/6714	6
hsa03440	hsa03440	Homologous recombination	2/157	41/8644	0.170398	0.746909	0.731888	11073/7517	2
hsa05161	hsa05161	Hepatitis B	5/157	162/8644	0.17185	0.746909	0.731888	2033/1642/6885/3717/6714	5
hsa04152	hsa04152	AMPK signaling pathway	4/157	121/8644	0.177592	0.746909	0.731888	6885/5519/3991/23417	4
hsa00130	hsa00130	Ubiquinone and other terpenoid-quinone biosynthesis	1/157	11/8644	0.182698	0.746909	0.731888	27235	1
hsa00860	hsa00860	Porphyrin metabolism	2/157	43/8644	0.183448	0.746909	0.731888	326625/3145	2
hsa03410	hsa03410	Base excision repair	2/157	44/8644	0.190028	0.746909	0.731888	143/5981	2
hsa04146	hsa04146	Peroxisome	3/157	83/8644	0.191266	0.746909	0.731888	5826/5192/23417	3
hsa04530	hsa04530	Tight junction	5/157	170/8644	0.196609	0.746909	0.731888	8777/9080/5519/87/6714	5
hsa04012	hsa04012	ErbB signaling pathway	3/157	85/8644	0.200556	0.746909	0.731888	1950/6714/10298	3
hsa04310	hsa04310	Wnt signaling pathway	5/157	174/8644	0.209433	0.746909	0.731888	2033/6885/8326/8312/8549	5
hsa04260	hsa04260	Cardiac muscle contraction	3/157	87/8644	0.20995	0.746909	0.731888	3270/444/779	3
hsa05208	hsa05208	Chemical carcinogenesis - reactive oxygen species	6/157	223/8644	0.219363	0.746909	0.731888	115019/7422/1950/6714/2052/4723	6
hsa04976	hsa04976	Bile secretion	3/157	89/8644	0.219442	0.746909	0.731888	9971/115/2052	3
hsa04024	hsa04024	cAMP signaling pathway	6/157	225/8644	0.225217	0.746909	0.731888	2033/1258/115/490/3991/779	6
hsa04270	hsa04270	Vascular smooth muscle contraction	4/157	134/8644	0.226295	0.746909	0.731888	3709/91807/115/779	4
hsa04913	hsa04913	Ovarian steroidogenesis	2/157	51/8644	0.236795	0.746909	0.731888	115/1583	2
hsa04970	hsa04970	Salivary secretion	3/157	93/8644	0.238676	0.746909	0.731888	3709/115/490	3
hsa00270	hsa00270	Cysteine and methionine metabolism	2/157	52/8644	0.243541	0.746909	0.731888	2937/4507	2
hsa04371	hsa04371	Apelin signaling pathway	4/157	139/8644	0.245883	0.746909	0.731888	3709/91807/115/3991	4
hsa04961	hsa04961	Endocrine and other factor-regulated calcium reabsorption	2/157	53/8644	0.250296	0.746909	0.731888	115/490	2
hsa04070	hsa04070	Phosphatidylinositol signaling system	3/157	97/8644	0.258187	0.746909	0.731888	3709/5288/9110	3
hsa05215	hsa05215	Prostate cancer	3/157	97/8644	0.258187	0.746909	0.731888	2033/5156/1950	3
hsa04014	hsa04014	Ras signaling pathway	6/157	236/8644	0.258278	0.746909	0.731888	7422/2264/4914/5156/1950/10298	6
hsa00910	hsa00910	Nitrogen metabolism	1/157	17/8644	0.267945	0.746909	0.731888	771	1
hsa04340	hsa04340	Hedgehog signaling pathway	2/157	56/8644	0.270585	0.746909	0.731888	23432/57467	2
hsa05167	hsa05167	Kaposi sarcoma-associated herpesvirus infection	5/157	194/8644	0.277096	0.746909	0.731888	3709/2033/7422/3717/6714	5
hsa00480	hsa00480	Glutathione metabolism	2/157	57/8644	0.277348	0.746909	0.731888	2937/2877	2
hsa04916	hsa04916	Melanogenesis	3/157	101/8644	0.277907	0.746909	0.731888	2033/8326/115	3
hsa00511	hsa00511	Other glycan degradation	1/157	18/8644	0.281267	0.746909	0.731888	10825	1
hsa04972	hsa04972	Pancreatic secretion	3/157	102/8644	0.282861	0.746909	0.731888	3709/115/490	3
hsa05213	hsa05213	Endometrial cancer	2/157	58/8644	0.284108	0.746909	0.731888	1950/8312	2
hsa05226	hsa05226	Gastric cancer	4/157	149/8644	0.286076	0.746909	0.731888	8326/3728/1950/8312	4
hsa04370	hsa04370	VEGF signaling pathway	2/157	59/8644	0.290862	0.746909	0.731888	7422/6714	2
hsa05130	hsa05130	Pathogenic Escherichia coli infection	5/157	198/8644	0.291172	0.746909	0.731888	10427/6885/9080/6714/8797	5
hsa05131	hsa05131	Shigellosis	6/157	247/8644	0.29256	0.746909	0.731888	3709/824/6885/7094/87/6714	6
hsa04730	hsa04730	Long-term depression	2/157	60/8644	0.297609	0.746909	0.731888	3709/5519	2
hsa05132	hsa05132	Salmonella infection	6/157	249/8644	0.298898	0.746909	0.731888	5288/1639/6885/89953/10540/8797	6
hsa04213	hsa04213	Longevity regulating pathway - multiple species	2/157	61/8644	0.304346	0.746909	0.731888	115/3170	2
hsa04010	hsa04010	MAPK signaling pathway	7/157	301/8644	0.306446	0.746909	0.731888	7422/2264/4914/6885/5156/1950/779	7
hsa04261	hsa04261	Adrenergic signaling in cardiomyocytes	4/157	154/8644	0.306538	0.746909	0.731888	115/490/5519/779	4
hsa04922	hsa04922	Glucagon signaling pathway	3/157	107/8644	0.307736	0.746909	0.731888	3709/2033/5255	3
hsa04350	hsa04350	TGF-beta signaling pathway	3/157	108/8644	0.312725	0.746909	0.731888	2033/5519/9372	3
hsa04066	hsa04066	HIF-1 signaling pathway	3/157	109/8644	0.317716	0.746909	0.731888	2033/7422/1950	3
hsa00310	hsa00310	Lysine degradation	2/157	63/8644	0.317784	0.746909	0.731888	55904/5352	2
hsa03250	hsa03250	Viral life cycle - HIV-1	2/157	63/8644	0.317784	0.746909	0.731888	2033/10015	2
hsa05217	hsa05217	Basal cell carcinoma	2/157	63/8644	0.317784	0.746909	0.731888	8326/8312	2
hsa00532	hsa00532	Glycosaminoglycan biosynthesis - chondroitin sulfate / dermatan sulfate	1/157	21/8644	0.319806	0.746909	0.731888	22856	1
hsa05016	hsa05016	Huntington disease	7/157	306/8644	0.321078	0.746909	0.731888	2033/1639/89953/2877/10540/64446/4723	7
hsa04514	hsa04514	Cell adhesion molecules	4/157	158/8644	0.323021	0.746909	0.731888	23114/9080/6614/3385	4
hsa05160	hsa05160	Hepatitis C	4/157	158/8644	0.323021	0.746909	0.731888	9080/1950/5519/6041	4
hsa00220	hsa00220	Arginine biosynthesis	1/157	22/8644	0.33219	0.746909	0.731888	383	1
hsa05206	hsa05206	MicroRNAs in cancer	7/157	310/8644	0.332871	0.746909	0.731888	2033/7422/85414/5156/7431/10298/4851	7
hsa05170	hsa05170	Human immunodeficiency virus 1 infection	5/157	212/8644	0.341294	0.746909	0.731888	3709/1642/6885/8451/10298	5
hsa05014	hsa05014	Amyotrophic lateral sclerosis	8/157	364/8644	0.341712	0.746909	0.731888	283/23064/1639/89953/2877/10540/64446/4723	8
hsa03430	hsa03430	Mismatch repair	1/157	23/8644	0.344351	0.746909	0.731888	5981	1
hsa04614	hsa04614	Renin-angiotensin system	1/157	23/8644	0.344351	0.746909	0.731888	5476	1
hsa04720	hsa04720	Long-term potentiation	2/157	67/8644	0.344469	0.746909	0.731888	3709/2033	2
hsa04724	hsa04724	Glutamatergic synapse	3/157	115/8644	0.347664	0.746909	0.731888	3709/115/9229	3
hsa05417	hsa05417	Lipid and atherosclerosis	5/157	215/8644	0.352146	0.746909	0.731888	6885/57534/3717/6714/8797	5
hsa04630	hsa04630	JAK-STAT signaling pathway	4/157	166/8644	0.356149	0.746909	0.731888	2033/5156/3717/1950	4
hsa04924	hsa04924	Renin secretion	2/157	69/8644	0.35769	0.746909	0.731888	3709/779	2
hsa05230	hsa05230	Central carbon metabolism in cancer	2/157	70/8644	0.364265	0.746909	0.731888	4914/5156	2
hsa04622	hsa04622	RIG-I-like receptor signaling pathway	2/157	71/8644	0.370815	0.746909	0.731888	6885/80143	2
hsa05020	hsa05020	Prion disease	6/157	272/8644	0.373228	0.746909	0.731888	3709/730/89953/4851/4723/779	6
hsa05164	hsa05164	Influenza A	4/157	171/8644	0.376873	0.746909	0.731888	2033/3717/6041/8797	4
hsa05218	hsa05218	Melanoma	2/157	72/8644	0.377338	0.746909	0.731888	5156/1950	2
hsa04071	hsa04071	Sphingolipid signaling pathway	3/157	121/8644	0.377493	0.746909	0.731888	10715/5519/10558	3
hsa04660	hsa04660	T cell receptor signaling pathway	3/157	121/8644	0.377493	0.746909	0.731888	6885/5519/10298	3
hsa04919	hsa04919	Thyroid hormone signaling pathway	3/157	121/8644	0.377493	0.746909	0.731888	2033/6714/4851	3
hsa00563	hsa00563	Glycosylphosphatidylinositol (GPI)-anchor biosynthesis	1/157	26/8644	0.379527	0.746909	0.731888	8733	1
hsa04950	hsa04950	Maturity onset diabetes of the young	1/157	26/8644	0.379527	0.746909	0.731888	3170	1
hsa05163	hsa05163	Human cytomegalovirus infection	5/157	225/8644	0.388405	0.757042	0.741817	3709/7422/5156/115/6714	5
hsa00650	hsa00650	Butanoate metabolism	1/157	27/8644	0.390831	0.757042	0.741817	54988	1
hsa05214	hsa05214	Glioma	2/157	75/8644	0.396737	0.762479	0.747145	5156/1950	2
hsa00601	hsa00601	Glycosphingolipid biosynthesis - lacto and neolacto series	1/157	28/8644	0.40193	0.762871	0.747528	79369	1
hsa05212	hsa05212	Pancreatic cancer	2/157	76/8644	0.403143	0.762871	0.747528	7422/1950	2
hsa05140	hsa05140	Leishmaniasis	2/157	77/8644	0.409517	0.765186	0.749797	6885/3717	2
hsa00230	hsa00230	Purine metabolism	3/157	128/8644	0.411932	0.765186	0.749797	3614/115/5145	3
hsa04714	hsa04714	Thermogenesis	5/157	232/8644	0.413745	0.765186	0.749797	57104/115/3991/4723/51780	5
hsa04926	hsa04926	Relaxin signaling pathway	3/157	129/8644	0.416808	0.765186	0.749797	7422/115/6714	3
hsa00630	hsa00630	Glyoxylate and dicarboxylate metabolism	1/157	30/8644	0.423528	0.771502	0.755986	125061	1
hsa04114	hsa04114	Oocyte meiosis	3/157	131/8644	0.426521	0.771502	0.755986	3709/115/5519	3
hsa00030	hsa00030	Pentose phosphate pathway	1/157	31/8644	0.434035	0.773398	0.757844	9563	1
hsa00410	hsa00410	beta-Alanine metabolism	1/157	31/8644	0.434035	0.773398	0.757844	23417	1
hsa04621	hsa04621	NOD-like receptor signaling pathway	4/157	186/8644	0.438514	0.773398	0.757844	3709/6885/6041/22861	4
hsa00640	hsa00640	Propanoate metabolism	1/157	32/8644	0.444352	0.773398	0.757844	23417	1
hsa04136	hsa04136	Autophagy - other	1/157	32/8644	0.444352	0.773398	0.757844	84938	1
hsa05412	hsa05412	Arrhythmogenic right ventricular cardiomyopathy	2/157	84/8644	0.453162	0.773398	0.757844	3728/779	2
hsa04130	hsa04130	SNARE interactions in vesicular transport	1/157	33/8644	0.454481	0.773398	0.757844	8675	1
hsa04910	hsa04910	Insulin signaling pathway	3/157	137/8644	0.45531	0.773398	0.757844	5509/5255/3991	3
hsa05418	hsa05418	Fluid shear stress and atherosclerosis	3/157	139/8644	0.464776	0.773398	0.757844	7422/6885/6714	3
hsa04610	hsa04610	Complement and coagulation cascades	2/157	86/8644	0.465296	0.773398	0.757844	5055/730	2
hsa04911	hsa04911	Insulin secretion	2/157	86/8644	0.465296	0.773398	0.757844	115/779	2
hsa05210	hsa05210	Colorectal cancer	2/157	86/8644	0.465296	0.773398	0.757844	1950/8312	2
hsa04151	hsa04151	PI3K-Akt signaling pathway	7/157	359/8644	0.479135	0.782964	0.767217	7422/2264/4914/5156/3717/1950/5519	7
hsa05235	hsa05235	PD-L1 expression and PD-1 checkpoint pathway in cancer	2/157	89/8644	0.4832	0.782964	0.767217	3717/1950	2
hsa05017	hsa05017	Spinocerebellar ataxia	3/157	143/8644	0.483491	0.782964	0.767217	3709/10528/11317	3
hsa00350	hsa00350	Tyrosine metabolism	1/157	36/8644	0.483782	0.782964	0.767217	7173	1
hsa05216	hsa05216	Thyroid cancer	1/157	37/8644	0.493198	0.790602	0.774702	4914	1
hsa05032	hsa05032	Morphine addiction	2/157	91/8644	0.49493	0.790602	0.774702	2570/115	2
hsa04072	hsa04072	Phospholipase D signaling pathway	3/157	148/8644	0.506443	0.803774	0.78761	5156/115/1950	3
hsa05205	hsa05205	Proteoglycans in cancer	4/157	205/8644	0.513872	0.810337	0.79404	3709/7422/8326/6714	4
hsa05033	hsa05033	Nicotine addiction	1/157	40/8644	0.520432	0.815453	0.799054	2570	1
hsa04216	hsa04216	Ferroptosis	1/157	41/8644	0.529182	0.820418	0.803919	2937	1
hsa05231	hsa05231	Choline metabolism in cancer	2/157	98/8644	0.534638	0.820418	0.803919	5156/1950	2
hsa00380	hsa00380	Tryptophan metabolism	1/157	42/8644	0.537775	0.820418	0.803919	125061	1
hsa04933	hsa04933	AGE-RAGE signaling pathway in diabetic complications	2/157	100/8644	0.545588	0.820418	0.803919	7422/3717	2
hsa04110	hsa04110	Cell cycle	3/157	157/8644	0.546394	0.820418	0.803919	2033/8318/5519	3
hsa04390	hsa04390	Hippo signaling pathway	3/157	157/8644	0.546394	0.820418	0.803919	8326/5519/8312	3
hsa05010	hsa05010	Alzheimer disease	7/157	384/8644	0.551115	0.820418	0.803919	3709/824/89953/8326/8312/4723/779	7
hsa04217	hsa04217	Necroptosis	3/157	159/8644	0.555016	0.820418	0.803919	824/3717/8797	3
hsa05146	hsa05146	Amoebiasis	2/157	102/8644	0.556358	0.820418	0.803919	383/87	2
hsa04137	hsa04137	Mitophagy - animal	2/157	103/8644	0.561676	0.820418	0.803919	6714/89941	2
hsa05414	hsa05414	Dilated cardiomyopathy	2/157	103/8644	0.561676	0.820418	0.803919	115/779	2
hsa04625	hsa04625	C-type lectin receptor signaling pathway	2/157	104/8644	0.566948	0.820418	0.803919	3709/6714	2
hsa03008	hsa03008	Ribosome biogenesis in eukaryotes	3/157	164/8644	0.576145	0.820418	0.803919	10528/51068/10940	3
hsa04928	hsa04928	Parathyroid hormone synthesis, secretion and action	2/157	106/8644	0.577356	0.820418	0.803919	3709/115	2
hsa00620	hsa00620	Pyruvate metabolism	1/157	47/8644	0.578453	0.820418	0.803919	197257	1
hsa04973	hsa04973	Carbohydrate digestion and absorption	1/157	47/8644	0.578453	0.820418	0.803919	346562	1
hsa04140	hsa04140	Autophagy - animal	3/157	165/8644	0.580296	0.820418	0.803919	6885/84938/9110	3
hsa03013	hsa03013	Nucleocytoplasmic transport	2/157	108/8644	0.587581	0.825971	0.80936	79228/51068	2
hsa04141	hsa04141	Protein processing in endoplasmic reticulum	3/157	170/8644	0.600666	0.828122	0.811468	10427/824/80267	3
hsa00330	hsa00330	Arginine and proline metabolism	1/157	50/8644	0.601132	0.828122	0.811468	383	1
hsa05110	hsa05110	Vibrio cholerae infection	1/157	50/8644	0.601132	0.828122	0.811468	115	1
hsa05145	hsa05145	Toxoplasmosis	2/157	111/8644	0.602577	0.828122	0.811468	6885/3717	2
hsa04979	hsa04979	Cholesterol metabolism	1/157	51/8644	0.608419	0.831506	0.814783	10948	1
hsa04670	hsa04670	Leukocyte transendothelial migration	2/157	115/8644	0.62193	0.836935	0.820103	9080/87	2
hsa04726	hsa04726	Serotonergic synapse	2/157	115/8644	0.62193	0.836935	0.820103	3709/779	2
hsa05320	hsa05320	Autoimmune thyroid disease	1/157	53/8644	0.622598	0.836935	0.820103	7173	1
hsa03082	hsa03082	ATP-dependent chromatin remodeling	2/157	117/8644	0.631333	0.844065	0.82709	4798/10902	2
hsa05152	hsa05152	Tuberculosis	3/157	180/8644	0.639439	0.85028	0.83318	2033/3717/6714	3
hsa00140	hsa00140	Steroid hormone biosynthesis	1/157	62/8644	0.680346	0.884511	0.866722	1583	1
hsa04062	hsa04062	Chemokine signaling pathway	3/157	192/8644	0.682417	0.884511	0.866722	115/3717/6714	3
hsa05202	hsa05202	Transcriptional misregulation in cancer	3/157	193/8644	0.685823	0.884511	0.866722	4914/85414/3728	3
hsa00561	hsa00561	Glycerolipid metabolism	1/157	63/8644	0.686194	0.884511	0.866722	57104	1
hsa04068	hsa04068	FoxO signaling pathway	2/157	131/8644	0.692121	0.884511	0.866722	2033/1950	2
hsa04728	hsa04728	Dopaminergic synapse	2/157	132/8644	0.696133	0.884511	0.866722	3709/5519	2
hsa00970	hsa00970	Aminoacyl-tRNA biosynthesis	1/157	66/8644	0.703107	0.884511	0.866722	51067	1
hsa04380	hsa04380	Osteoclast differentiation	2/157	135/8644	0.707911	0.884511	0.866722	3709/6885	2
hsa05221	hsa05221	Acute myeloid leukemia	1/157	67/8644	0.708541	0.884511	0.866722	3728	1
hsa05416	hsa05416	Viral myocarditis	1/157	67/8644	0.708541	0.884511	0.866722	1982	1
hsa05169	hsa05169	Epstein-Barr virus infection	3/157	202/8644	0.71526	0.884511	0.866722	11317/6885/7431	3
hsa05135	hsa05135	Yersinia infection	2/157	137/8644	0.715552	0.884511	0.866722	6885/6714	2
hsa05322	hsa05322	Systemic lupus erythematosus	2/157	137/8644	0.715552	0.884511	0.866722	730/87	2
hsa05012	hsa05012	Parkinson disease	4/157	266/8644	0.717283	0.884511	0.866722	3709/7318/89953/4723	4
hsa04920	hsa04920	Adipocytokine signaling pathway	1/157	69/8644	0.719114	0.884511	0.866722	3717	1
hsa05204	hsa05204	Chemical carcinogenesis - DNA adducts	1/157	70/8644	0.724257	0.886404	0.868578	2052	1
hsa04936	hsa04936	Alcoholic liver disease	2/157	142/8644	0.733926	0.889797	0.871902	6885/23417	2
hsa05223	hsa05223	Non-small cell lung cancer	1/157	72/8644	0.734264	0.889797	0.871902	1950	1
hsa04115	hsa04115	p53 signaling pathway	1/157	74/8644	0.743909	0.89396	0.875981	8797	1
hsa01230	hsa01230	Biosynthesis of amino acids	1/157	75/8644	0.748601	0.89396	0.875981	383	1
hsa03320	hsa03320	PPAR signaling pathway	1/157	75/8644	0.748601	0.89396	0.875981	123	1
hsa05100	hsa05100	Bacterial invasion of epithelial cells	1/157	77/8644	0.757729	0.90049	0.88238	6714	1
hsa00980	hsa00980	Metabolism of xenobiotics by cytochrome P450	1/157	78/8644	0.762169	0.901411	0.883283	2052	1
hsa00983	hsa00983	Drug metabolism - other enzymes	1/157	80/8644	0.770808	0.905213	0.887008	3614	1
hsa05166	hsa05166	Human T-cell leukemia virus 1 infection	3/157	222/8644	0.773037	0.905213	0.887008	2033/115/7094	3
hsa04148	hsa04148	Efferocytosis	2/157	156/8644	0.780102	0.905213	0.887008	383/3717	2
hsa04218	hsa04218	Cellular senescence	2/157	156/8644	0.780102	0.905213	0.887008	3709/824	2
hsa03083	hsa03083	Polycomb repressive complex	1/157	84/8644	0.787161	0.909115	0.890832	2033	1
hsa01232	hsa01232	Nucleotide metabolism	1/157	85/8644	0.791064	0.909354	0.891066	3614	1
hsa04742	hsa04742	Taste transduction	1/157	86/8644	0.794897	0.90951	0.891218	346562	1
hsa04211	hsa04211	Longevity regulating pathway	1/157	89/8644	0.80598	0.917922	0.899462	115	1
hsa05225	hsa05225	Hepatocellular carcinoma	2/157	168/8644	0.813975	0.918453	0.899981	8326/8312	2
hsa05323	hsa05323	Rheumatoid arthritis	1/157	93/8644	0.819838	0.918453	0.899981	7422	1
hsa04657	hsa04657	IL-17 signaling pathway	1/157	94/8644	0.823146	0.918453	0.899981	6885	1
hsa05150	hsa05150	Staphylococcus aureus infection	1/157	96/8644	0.829582	0.918453	0.899981	8689	1
hsa03015	hsa03015	mRNA surveillance pathway	1/157	97/8644	0.832712	0.918453	0.899981	5519	1
hsa04713	hsa04713	Circadian entrainment	1/157	97/8644	0.832712	0.918453	0.899981	115	1
hsa05410	hsa05410	Hypertrophic cardiomyopathy	1/157	97/8644	0.832712	0.918453	0.899981	779	1
hsa00564	hsa00564	Glycerophospholipid metabolism	1/157	99/8644	0.838801	0.918453	0.899981	2820	1
hsa04061	hsa04061	Viral protein interaction with cytokine and cytokine receptor	1/157	100/8644	0.841763	0.918453	0.899981	8797	1
hsa04914	hsa04914	Progesterone-mediated oocyte maturation	1/157	102/8644	0.847525	0.918453	0.899981	115	1
hsa05142	hsa05142	Chagas disease	1/157	102/8644	0.847525	0.918453	0.899981	5519	1
hsa04064	hsa04064	NF-kappa B signaling pathway	1/157	104/8644	0.853079	0.918453	0.899981	6885	1
hsa04620	hsa04620	Toll-like receptor signaling pathway	1/157	108/8644	0.863591	0.918453	0.899981	6885	1
hsa04659	hsa04659	Th17 cell differentiation	1/157	108/8644	0.863591	0.918453	0.899981	3717	1
hsa04931	hsa04931	Insulin resistance	1/157	108/8644	0.863591	0.918453	0.899981	5509	1
hsa04613	hsa04613	Neutrophil extracellular trap formation	2/157	191/8644	0.866183	0.918453	0.899981	6885/6714	2
hsa04668	hsa04668	TNF signaling pathway	1/157	114/8644	0.877973	0.925358	0.906748	6885	1
hsa01200	hsa01200	Carbon metabolism	1/157	115/8644	0.880219	0.925358	0.906748	9563	1
hsa04722	hsa04722	Neurotrophin signaling pathway	1/157	119/8644	0.888799	0.930403	0.911691	4914	1
hsa04650	hsa04650	Natural killer cell mediated cytotoxicity	1/157	132/8644	0.912685	0.950657	0.931538	8797	1
hsa00190	hsa00190	Oxidative phosphorylation	1/157	134/8644	0.915877	0.950657	0.931538	4723	1
hsa05162	hsa05162	Measles	1/157	138/8644	0.921916	0.952905	0.933741	6885	1
hsa05171	hsa05171	Coronavirus disease - COVID-19	2/157	232/8644	0.927367	0.954529	0.935332	730/6885	2
hsa04932	hsa04932	Non-alcoholic fatty liver disease	1/157	155/8644	0.94313	0.96377	0.944388	4723	1
hsa04150	hsa04150	mTOR signaling pathway	1/157	156/8644	0.944181	0.96377	0.944388	8326	1
hsa05034	hsa05034	Alcoholism	1/157	188/8644	0.969321	0.985343	0.965527	84254	1
hsa05415	hsa05415	Diabetic cardiomyopathy	1/157	203/8644	0.976845	0.988905	0.969017	4723	1
hsa04060	hsa04060	Cytokine-cytokine receptor interaction	1/157	297/8644	0.996075	0.999741	0.979635	8797	1
hsa04080	hsa04080	Neuroactive ligand-receptor interaction	1/157	367/8644	0.998967	0.999741	0.979635	2570	1
hsa04740	hsa04740	Olfactory transduction	1/157	439/8644	0.999741	0.999741	0.979635	1258	1
